# Supplementary material for: A comprehensive evaluation of interaction between genetic variants and use of menopausal hormone therapy on mammographic density
Source: Breast Cancer Res. 2015 Aug 16;17(1):110. doi: 10.1186/s13058-015-0625-9 (PMC4537547; doi:10.1186/s13058-015-0625-9)
Supplement: Additional file 4: Table S6. — a Beta estimates for interaction between single nucleotide polymorphisms (SNPs) and use of hormone replacement therapy (MHT) on percent density and for association between SNP and percent density. b beta estimates for interaction between SNPs and use of MHT on dense area (cm2) and for association between SNPs and dense area (cm2). c beta estimates for interaction between SNPs and use of MHT on non-dense area (cm2) and for association between SNPs and non-dense area (cm2). (ZIP 2747 kb) [file 13058_2015_625_MOESM4_ESM.zip]

Archive with 3 entries (3 files):
- 13058_2015_625_MOESM4_ESM/Supplementary Table 6a - Results PD.xlsx
- 13058_2015_625_MOESM4_ESM/Supplementary Table 6b - Results DA.xlsx
- 13058_2015_625_MOESM4_ESM/Supplementary Table 6c - Results NDA.xlsx
