# Supplementary material for: A comprehensive evaluation of interaction between genetic variants and use of menopausal hormone therapy on mammographic density
Source: Breast Cancer Res. 2015 Aug 16;17(1):110. doi: 10.1186/s13058-015-0625-9 (PMC4537547; doi:10.1186/s13058-015-0625-9)
Supplement: Additional file 4: Table S6. — a Beta estimates for interaction between single nucleotide polymorphisms (SNPs) and use of hormone replacement therapy (MHT) on percent density and for association between SNP and percent density. b beta estimates for interaction between SNPs and use of MHT on dense area (cm2) and for association between SNPs and dense area (cm2). c beta estimates for interaction between SNPs and use of MHT on non-dense area (cm2) and for association between SNPs and non-dense area (cm2). (ZIP 2747 kb) [file 13058_2015_625_MOESM4_ESM.zip › 13058_2015_625_MOESM4_ESM/Supplementary Table 6a - Results PD.xlsx]

## Sheet: Results PD
Supplementary Table 6a: beta estimates for interaction between SNPs and use of MHT on percent density as well for association between SNP and percent density
SNP type	Test	SNP	beta*	StdErr	P-value	N
genotyped	Interaction	c3_pos12302387	0.174962	0.0983155	0.0751899	6274
genotyped	Association	c3_pos12302387	0.0602284	0.0393336	0.125766	6274
genotyped	Interaction	c3_pos12310198	0.179199	0.121839	0.141399	6297
genotyped	Association	c3_pos12310198	0.0203478	0.0499027	0.683472	6297
genotyped	Interaction	c3_pos12394366	-0.186318	0.107017	0.0817306	6298
genotyped	Association	c3_pos12394366	-0.0692211	0.0442627	0.117899	6298
genotyped	Interaction	c3_pos12443410	-0.0224458	0.0965464	0.816167	6298
genotyped	Association	c3_pos12443410	-0.00736264	0.0386811	0.849047	6298
genotyped	Interaction	GA016114	0.0550318	0.091176	0.546146	6297
genotyped	Association	GA016114	0.0179066	0.0377122	0.634929	6297
genotyped	Interaction	GA030005	0.0694838	0.0807817	0.389743	6297
genotyped	Association	GA030005	-0.0325644	0.0330958	0.325182	6297
imputed	Interaction	rs10012	0.00424986	0.0670711	0.949479	6298
imputed	Association	rs10012	-0.00747756	0.0271092	0.782687	6298
genotyped	Interaction	rs1001384	-0.069586	0.0721524	0.334867	6297
genotyped	Association	rs1001384	-0.0310495	0.0294404	0.291623	6297
genotyped	Interaction	rs10021406	-0.00577869	0.0796934	0.942197	6297
genotyped	Association	rs10021406	-0.0271972	0.032115	0.3971	6297
genotyped	Interaction	rs10034692	0.067753	0.0665413	0.308617	6290
genotyped	Association	rs10034692	-0.0657975	0.0273688	0.0162411	6290
genotyped	Interaction	rs10038674	0.0315557	0.0701113	0.652669	6297
genotyped	Association	rs10038674	0.0143175	0.0283768	0.613891	6297
genotyped	Interaction	rs10038877	0.0277298	0.0675877	0.681616	6298
genotyped	Association	rs10038877	-0.00995947	0.0276147	0.718367	6298
genotyped	Interaction	rs10042443	-0.0621279	0.0624657	0.319973	6295
genotyped	Association	rs10042443	-0.0202602	0.0255876	0.428507	6295
imputed	Interaction	rs100461	-0.0876974	0.0613906	0.153194	6298
imputed	Association	rs100461	-0.00822322	0.0249475	0.741697	6298
imputed	Interaction	rs100489	-0.151436	0.0619104	0.0144704	6298
imputed	Association	rs100489	0.0160063	0.0250516	0.52289	6298
genotyped	Interaction	rs10063964	0.0151163	0.0624435	0.808727	6295
genotyped	Association	rs10063964	-0.0151734	0.0257891	0.556309	6295
genotyped	Interaction	rs10066478	0.0240355	0.0757534	0.751038	6298
genotyped	Association	rs10066478	0.0118587	0.0307313	0.699595	6298
genotyped	Interaction	rs10068864	0.0654796	0.0895934	0.464896	6298
genotyped	Association	rs10068864	0.0564088	0.0355027	0.112143	6298
genotyped	Interaction	rs10069443	-0.0897814	0.0722159	0.213828	6250
genotyped	Association	rs10069443	-0.0322793	0.0289356	0.264655	6250
genotyped	Interaction	rs10071420	-0.0418281	0.0608088	0.491565	6298
genotyped	Association	rs10071420	0.0240706	0.0245233	0.326365	6298
genotyped	Interaction	rs1008618	-0.0952694	0.0668711	0.154302	6298
genotyped	Association	rs1008618	-0.037865	0.0276281	0.170572	6298
genotyped	Interaction	rs10087833	-0.0359939	0.0613726	0.557573	6289
genotyped	Association	rs10087833	-0.00469604	0.0251294	0.851765	6289
genotyped	Interaction	rs10097813	-0.0249949	0.0615145	0.684517	6298
genotyped	Association	rs10097813	-0.000175927	0.0251435	0.994418	6298
genotyped	Interaction	rs1009930	0.00221561	0.0603867	0.970733	6297
genotyped	Association	rs1009930	0.0134275	0.0246476	0.585925	6297
genotyped	Interaction	rs10104973	-0.0347195	0.0731579	0.635101	6298
genotyped	Association	rs10104973	-0.0076873	0.029908	0.797163	6298
genotyped	Interaction	rs10110722	-0.0391218	0.0705846	0.579425	6298
genotyped	Association	rs10110722	0.0099437	0.0289637	0.731372	6298
genotyped	Interaction	rs10114264	-0.183364	0.0757688	0.015547	6298
genotyped	Association	rs10114264	-0.0103034	0.0301506	0.732564	6298
genotyped	Interaction	rs10115710	0.0382427	0.0654986	0.559328	6296
genotyped	Association	rs10115710	-0.0156239	0.0267954	0.559861	6296
genotyped	Interaction	rs10116579	-0.0528864	0.0884412	0.549872	6296
genotyped	Association	rs10116579	0.0341912	0.0355883	0.336719	6296
genotyped	Interaction	rs1012052	0.0311693	0.0667335	0.640465	6296
genotyped	Association	rs1012052	-0.0156105	0.0269977	0.56314	6296
genotyped	Interaction	rs10122810	-0.0259783	0.0941451	0.782604	6260
genotyped	Association	rs10122810	0.040379	0.0385477	0.294907	6260
genotyped	Interaction	rs10127837	0.173665	0.0625128	0.00548452	6297
genotyped	Association	rs10127837	0.0245625	0.0247618	0.32126	6297
genotyped	Interaction	rs10133795	0.0497007	0.0605899	0.412087	6298
genotyped	Association	rs10133795	-0.0596397	0.0243651	0.0144025	6298
imputed	Interaction	rs10136822	0.0746163	0.100422	0.457493	6298
imputed	Association	rs10136822	-0.0183727	0.0408775	0.653117	6298
imputed	Interaction	rs10137185	0.0699028	0.101793	0.492289	6298
imputed	Association	rs10137185	-0.0249845	0.0414295	0.54649	6298
genotyped	Interaction	rs10137745	0.0774384	0.118247	0.512565	6298
genotyped	Association	rs10137745	-0.0650615	0.0469995	0.166315	6298
imputed	Interaction	rs10142498	0.00746473	0.112754	0.947218	6298
imputed	Association	rs10142498	0.00503361	0.0470558	0.914815	6298
imputed	Interaction	rs10142766	-0.0663884	0.062326	0.286836	6298
imputed	Association	rs10142766	0.00369565	0.025083	0.882871	6298
imputed	Interaction	rs10142856	0.0869253	0.101204	0.390422	6298
imputed	Association	rs10142856	-0.0151728	0.0413301	0.713548	6298
imputed	Interaction	rs10143616	-0.045508	0.0619786	0.462822	6298
imputed	Association	rs10143616	-0.00507914	0.0250027	0.839029	6298
imputed	Interaction	rs10144225	0.0658841	0.115997	0.570067	6298
imputed	Association	rs10144225	-0.007131	0.0482932	0.882615	6298
genotyped	Interaction	rs10144278	0.098764	0.0604712	0.102469	6298
genotyped	Association	rs10144278	-0.0409556	0.0244562	0.0940526	6298
imputed	Interaction	rs10146107	0.0787907	0.104365	0.450305	6298
imputed	Association	rs10146107	-0.0350269	0.0426883	0.411947	6298
genotyped	Interaction	rs10146149	0.00103928	0.0873551	0.990508	6297
genotyped	Association	rs10146149	0.0195842	0.0358241	0.58462	6297
imputed	Interaction	rs10146464	0.0860826	0.102974	0.403205	6298
imputed	Association	rs10146464	-0.030187	0.04205	0.472855	6298
genotyped	Interaction	rs10146772	-0.0115227	0.0615912	0.851601	6296
genotyped	Association	rs10146772	-0.0318363	0.0248098	0.199464	6296
imputed	Interaction	rs10148269	-0.0555839	0.0620392	0.370314	6298
imputed	Association	rs10148269	0.000284332	0.0250669	0.99095	6298
genotyped	Interaction	rs10152918	-0.0704304	0.0616975	0.253687	6297
genotyped	Association	rs10152918	-0.0242994	0.0250368	0.331812	6297
imputed	Interaction	rs10162323	-0.00498813	0.0671698	0.940805	6298
imputed	Association	rs10162323	0.00553881	0.0272996	0.839228	6298
genotyped	Interaction	rs10165221	0.0242209	0.0653392	0.710877	6296
genotyped	Association	rs10165221	0.00275751	0.0268141	0.918095	6296
genotyped	Interaction	rs10169258	0.0677289	0.0611244	0.267883	6298
genotyped	Association	rs10169258	-0.00457529	0.0249414	0.854457	6298
imputed	Interaction	rs10169939	-0.0208082	0.0613409	0.734454	6298
imputed	Association	rs10169939	0.0317183	0.025115	0.206664	6298
genotyped	Interaction	rs10171904	0.0620334	0.0605522	0.305657	6298
genotyped	Association	rs10171904	0.0269527	0.0248915	0.278935	6298
genotyped	Interaction	rs10175338	0.000644992	0.0671185	0.992333	6298
genotyped	Association	rs10175338	-0.00520249	0.0271107	0.847828	6298
genotyped	Interaction	rs10175368	0.00396714	0.0671514	0.952892	6297
genotyped	Association	rs10175368	-0.00704529	0.0271333	0.795139	6297
imputed	Interaction	rs10175472	0.00377223	0.0671457	0.9552	6298
imputed	Association	rs10175472	-0.00713093	0.0271281	0.792666	6298
imputed	Interaction	rs10176577	0.0261717	0.0780458	0.737382	6298
imputed	Association	rs10176577	0.0203079	0.0313946	0.517747	6298
imputed	Interaction	rs10178134	0.00120509	0.0673257	0.98572	6298
imputed	Association	rs10178134	-0.00754637	0.0271805	0.781299	6298
genotyped	Interaction	rs1018788	0.00967708	0.0615412	0.875056	6298
genotyped	Association	rs1018788	0.00257576	0.0246576	0.916807	6298
genotyped	Interaction	rs10187928	0.0354834	0.0655558	0.588341	6297
genotyped	Association	rs10187928	0.0391147	0.0267585	0.143854	6297
genotyped	Interaction	rs1019173	-0.0565805	0.0631351	0.370191	6291
genotyped	Association	rs1019173	-0.0159188	0.0256742	0.535259	6291
genotyped	Interaction	rs10192788	0.0433066	0.0617017	0.482786	6298
genotyped	Association	rs10192788	0.0237636	0.0253478	0.348537	6298
genotyped	Interaction	rs10193252	0.14116	0.0788192	0.0733524	6297
genotyped	Association	rs10193252	-0.0131071	0.0320834	0.682897	6297
imputed	Interaction	rs10201389	0.0272735	0.0706023	0.699289	6298
imputed	Association	rs10201389	-0.0191793	0.028451	0.50026	6298
imputed	Interaction	rs10204598	0.134182	0.0893134	0.13305	6298
imputed	Association	rs10204598	-0.0100221	0.0362189	0.782013	6298
genotyped	Interaction	rs10208541	-0.179523	0.122546	0.142988	6298
genotyped	Association	rs10208541	-0.0266642	0.0488497	0.585194	6298
genotyped	Interaction	rs1020863	0.232221	0.0959264	0.0155134	6298
genotyped	Association	rs1020863	0.0500874	0.0377938	0.185126	6298
imputed	Interaction	rs10211237	0.0598689	0.0808222	0.458874	6298
imputed	Association	rs10211237	0.0269355	0.0324183	0.406078	6298
imputed	Interaction	rs10212146	-0.0461007	0.0911163	0.612907	6298
imputed	Association	rs10212146	0.0723839	0.0372342	0.0519383	6298
genotyped	Interaction	rs10216009	-0.00909363	0.0716027	0.898943	6241
genotyped	Association	rs10216009	0.0449384	0.0291949	0.123793	6241
genotyped	Interaction	rs10227107	0.00912271	0.0631842	0.885203	6151
genotyped	Association	rs10227107	-0.00645333	0.0255423	0.800545	6151
genotyped	Interaction	rs10242811	-0.0840033	0.0654179	0.199154	6193
genotyped	Association	rs10242811	0.00508268	0.0263494	0.847047	6193
genotyped	Interaction	rs10251847	0.019317	0.0635772	0.761263	6297
genotyped	Association	rs10251847	0.00060982	0.0260214	0.981304	6297
genotyped	Interaction	rs1025435	0.120778	0.0693208	0.0815047	6104
genotyped	Association	rs1025435	0.00406034	0.028093	0.885085	6104
genotyped	Interaction	rs10255892	0.0278274	0.0626089	0.656723	6298
genotyped	Association	rs10255892	0.00461064	0.0253719	0.855806	6298
genotyped	Interaction	rs10260667	0.0676731	0.0672189	0.314091	6298
genotyped	Association	rs10260667	-0.049631	0.0267269	0.0633628	6298
genotyped	Interaction	rs1028012	-0.0178323	0.0670539	0.790294	6269
genotyped	Association	rs1028012	-0.0388496	0.0275038	0.157847	6269
genotyped	Interaction	rs1029863	-0.0174693	0.0790854	0.825184	6296
genotyped	Association	rs1029863	0.0291403	0.0321663	0.36501	6296
genotyped	Interaction	rs1030889	0.0247645	0.0981966	0.8009	6298
genotyped	Association	rs1030889	0.0199469	0.0412325	0.628569	6298
genotyped	Interaction	rs1033440	-0.0424944	0.0770718	0.581406	6295
genotyped	Association	rs1033440	-0.0452198	0.0314342	0.150327	6295
genotyped	Interaction	rs10399931	-0.0647291	0.0691455	0.349243	6298
genotyped	Association	rs10399931	0.0465619	0.0284725	0.102031	6298
genotyped	Interaction	rs10400813	-0.11855	0.133939	0.376137	6298
genotyped	Association	rs10400813	-0.108837	0.0564192	0.0537662	6298
genotyped	Interaction	rs1041052	-0.0166533	0.0614555	0.786414	6292
genotyped	Association	rs1041052	0.0316574	0.0246673	0.199409	6292
genotyped	Interaction	rs10412204	0.0314137	0.0710975	0.65862	6297
genotyped	Association	rs10412204	-0.00764988	0.0290821	0.792525	6297
genotyped	Interaction	rs10417561	-0.0141113	0.0873483	0.871664	6297
genotyped	Association	rs10417561	-0.0672619	0.0362769	0.0637685	6297
genotyped	Interaction	rs1041981	0.100769	0.0638617	0.114633	6297
genotyped	Association	rs1041981	0.0182127	0.0263114	0.488838	6297
imputed	Interaction	rs1042157	-0.086698	0.0840099	0.302113	6298
imputed	Association	rs1042157	-0.0487273	0.0348684	0.162324	6298
genotyped	Interaction	rs10423902	-0.0130603	0.0615906	0.832075	6293
genotyped	Association	rs10423902	0.00118155	0.0251722	0.962564	6293
genotyped	Interaction	rs10431282	-0.0568874	0.0674821	0.399261	6195
genotyped	Association	rs10431282	-0.0259365	0.0275215	0.346021	6195
genotyped	Interaction	rs1043789	-0.0188088	0.0651414	0.772792	6296
genotyped	Association	rs1043789	0.0162017	0.02651	0.541121	6296
imputed	Interaction	rs10440120	0.0141947	0.084092	0.86596	6298
imputed	Association	rs10440120	-0.0116617	0.034376	0.73444	6298
genotyped	Interaction	rs10451238	-0.04136	0.091927	0.652782	6295
genotyped	Association	rs10451238	-0.00765596	0.0374532	0.838037	6295
genotyped	Interaction	rs10451557	0.0773847	0.0789454	0.327011	6264
genotyped	Association	rs10451557	0.0334019	0.0327227	0.30741	6264
genotyped	Interaction	rs10456324	0.027468	0.0612394	0.653783	6297
genotyped	Association	rs10456324	0.00840772	0.0249459	0.7361	6297
genotyped	Interaction	rs10456425	0.0541103	0.0620441	0.383173	6297
genotyped	Association	rs10456425	0.0153686	0.0249146	0.537354	6297
genotyped	Interaction	rs1045902	0.00863316	0.0615546	0.888465	6293
genotyped	Association	rs1045902	0.0172342	0.0245996	0.483584	6293
genotyped	Interaction	rs10460808	-0.125005	0.115479	0.279077	6298
genotyped	Association	rs10460808	-0.0468203	0.045733	0.305981	6298
genotyped	Interaction	rs10460824	0.0737727	0.0725199	0.309061	6298
genotyped	Association	rs10460824	-0.0410299	0.0299473	0.170714	6298
genotyped	Interaction	rs10479915	0.00316269	0.0616782	0.959106	6298
genotyped	Association	rs10479915	0.0161351	0.0250466	0.519467	6298
imputed	Interaction	rs1048315	-0.0202486	0.107199	0.850187	6298
imputed	Association	rs1048315	-0.00386617	0.0442319	0.930351	6298
genotyped	Interaction	rs10483512	0.0515083	0.0610384	0.398776	6298
genotyped	Association	rs10483512	0.00386654	0.0244822	0.874515	6298
imputed	Interaction	rs10490619	0.12887	0.150484	0.391828	6298
imputed	Association	rs10490619	-0.136143	0.0617284	0.0274536	6298
imputed	Interaction	rs10490620	0.0450217	0.132702	0.734418	6298
imputed	Association	rs10490620	0.0134885	0.0519006	0.794956	6298
imputed	Interaction	rs10490621	0.0615691	0.134687	0.647595	6298
imputed	Association	rs10490621	0.0252292	0.0524491	0.630517	6298
genotyped	Interaction	rs10492367	0.00298129	0.0770462	0.969135	6298
genotyped	Association	rs10492367	0.0581017	0.0313911	0.0642312	6298
genotyped	Interaction	rs10495589	0.0175348	0.0629157	0.780482	6298
genotyped	Association	rs10495589	-0.0367524	0.0252049	0.14485	6298
genotyped	Interaction	rs10495941	0.0798938	0.0675102	0.236682	6297
genotyped	Association	rs10495941	-0.00358865	0.0275897	0.896514	6297
genotyped	Interaction	rs10497280	-0.0481483	0.0731349	0.510338	6221
genotyped	Association	rs10497280	-0.0292481	0.0292068	0.316666	6221
genotyped	Interaction	rs10497444	-0.203449	0.134929	0.131651	6298
genotyped	Association	rs10497444	-0.0356792	0.0551567	0.51774	6298
genotyped	Interaction	rs10499338	0.0497168	0.0657448	0.449552	6298
genotyped	Association	rs10499338	0.037094	0.0267935	0.166273	6298
genotyped	Interaction	rs10499586	-0.0504793	0.0832094	0.544103	6298
genotyped	Association	rs10499586	0.0136397	0.0339123	0.687546	6298
genotyped	Interaction	rs10501576	-0.10059	0.0643302	0.117949	6298
genotyped	Association	rs10501576	0.000730562	0.0264293	0.977948	6298
genotyped	Interaction	rs10509328	-0.00942413	0.101445	0.925987	6298
genotyped	Association	rs10509328	0.0231841	0.0423314	0.583931	6298
imputed	Interaction	rs10510410	0.0345666	0.07419	0.641289	6298
imputed	Association	rs10510410	0.0492926	0.0298705	0.0989504	6298
imputed	Interaction	rs10510411	0.0328471	0.074227	0.658127	6298
imputed	Association	rs10510411	0.0507322	0.0299011	0.0898091	6298
imputed	Interaction	rs10510412	0.0309667	0.0743269	0.676965	6298
imputed	Association	rs10510412	0.0513754	0.0299941	0.08679	6298
imputed	Interaction	rs10510417	0.0236752	0.0740571	0.749215	6298
imputed	Association	rs10510417	0.0495663	0.0299927	0.0984601	6298
imputed	Interaction	rs10510418	-0.0239649	0.066558	0.718814	6298
imputed	Association	rs10510418	-0.0391754	0.0274977	0.1543	6298
imputed	Interaction	rs10510419	0.104359	0.0891428	0.241764	6298
imputed	Association	rs10510419	0.0581861	0.0354447	0.100722	6298
genotyped	Interaction	rs10511351	0.0271713	0.0785022	0.729263	6257
genotyped	Association	rs10511351	0.0273247	0.0315974	0.387195	6257
genotyped	Interaction	rs10511974	-0.0332557	0.0698418	0.633978	6298
genotyped	Association	rs10511974	0.0122572	0.0281075	0.662791	6298
genotyped	Interaction	rs10512836	-0.054749	0.0729944	0.453257	6297
genotyped	Association	rs10512836	0.046534	0.0301037	0.122206	6297
genotyped	Interaction	rs10517639	0.0374256	0.0772371	0.628009	6226
genotyped	Association	rs10517639	0.00859389	0.0315656	0.785435	6226
genotyped	Interaction	rs10518389	-0.00692603	0.0617204	0.910656	6297
genotyped	Association	rs10518389	0.0195144	0.0250916	0.43676	6297
genotyped	Interaction	rs10518585	-0.0726355	0.0616586	0.238831	6292
genotyped	Association	rs10518585	-0.00835539	0.0251336	0.739569	6292
genotyped	Interaction	rs10519566	0.0676586	0.0638134	0.289068	6297
genotyped	Association	rs10519566	-0.0034081	0.0256934	0.894479	6297
genotyped	Interaction	rs10519672	-0.0111694	0.0815033	0.891002	6297
genotyped	Association	rs10519672	-0.00315248	0.0328124	0.923463	6297
imputed	Interaction	rs10521145	0.135227	0.161292	0.401841	6298
imputed	Association	rs10521145	0.0276891	0.0662488	0.675993	6298
genotyped	Interaction	rs1052238	0.111647	0.0621592	0.0725187	6278
genotyped	Association	rs1052238	0.0109538	0.024971	0.660922	6278
imputed	Interaction	rs1052248	-0.0110588	0.0723813	0.878572	6298
imputed	Association	rs1052248	-0.0362557	0.0292606	0.215369	6298
genotyped	Interaction	rs1055335	-0.0281565	0.0634234	0.657098	6296
genotyped	Association	rs1055335	0.0152219	0.0255837	0.551876	6296
genotyped	Interaction	rs1056720	-0.00490021	0.0698112	0.944043	6298
genotyped	Association	rs1056720	-0.0396989	0.0286915	0.166517	6298
imputed	Interaction	rs1056827	0.0050149	0.06712	0.940444	6298
imputed	Association	rs1056827	-0.0076279	0.0271398	0.778674	6298
genotyped	Interaction	rs1056836	-0.0793958	0.0599798	0.185648	6294
genotyped	Association	rs1056836	-0.00683536	0.0246143	0.781253	6294
genotyped	Interaction	rs1056837	-0.074329	0.0599335	0.214951	6296
genotyped	Association	rs1056837	-0.00670863	0.0246208	0.785264	6296
genotyped	Interaction	rs1057890	0.0635528	0.0644897	0.324431	6298
genotyped	Association	rs1057890	0.0272873	0.025974	0.293501	6298
imputed	Interaction	rs1059491	-0.0997432	0.0856136	0.244048	6298
imputed	Association	rs1059491	-0.0527544	0.0355285	0.137635	6298
genotyped	Interaction	rs1060974	0.0877893	0.0636818	0.168081	6143
genotyped	Association	rs1060974	-0.00547768	0.0262467	0.83469	6143
genotyped	Interaction	rs10734622	0.01659	0.0685773	0.808853	6296
genotyped	Association	rs10734622	-0.0195889	0.0278298	0.481531	6296
genotyped	Interaction	rs10738432	-0.0637559	0.0629457	0.311161	6294
genotyped	Association	rs10738432	0.00720839	0.0255274	0.777662	6294
genotyped	Interaction	rs10743612	-0.0248095	0.0714039	0.728263	6297
genotyped	Association	rs10743612	0.0209498	0.0287402	0.466068	6297
genotyped	Interaction	rs10743623	-0.0299584	0.0607522	0.621942	6297
genotyped	Association	rs10743623	-0.0122922	0.0249635	0.622448	6297
genotyped	Interaction	rs10745340	0.0508104	0.064029	0.427486	6297
genotyped	Association	rs10745340	-0.0694763	0.0256488	0.00677192	6297
genotyped	Interaction	rs10745734	-0.000347487	0.0752605	0.996316	6279
genotyped	Association	rs10745734	0.0242524	0.0303578	0.424387	6279
imputed	Interaction	rs1074629	-0.0897654	0.232432	0.699361	6298
imputed	Association	rs1074629	-0.00422981	0.0941417	0.964164	6298
imputed	Interaction	rs1074631	-0.10606	0.0866336	0.22091	6298
imputed	Association	rs1074631	-0.0381518	0.0360108	0.289434	6298
genotyped	Interaction	rs10746956	-0.0591687	0.11144	0.595476	6298
genotyped	Association	rs10746956	0.0189881	0.0461537	0.680786	6298
genotyped	Interaction	rs10756267	-0.0528806	0.0864292	0.540668	6298
genotyped	Association	rs10756267	0.0578293	0.0345795	0.0945037	6298
genotyped	Interaction	rs1076110	-0.0485776	0.0656475	0.459342	6298
genotyped	Association	rs1076110	-0.0480495	0.0267522	0.0725282	6298
genotyped	Interaction	rs10771444	-0.00827535	0.0624099	0.894516	6298
genotyped	Association	rs10771444	-0.00131554	0.0255854	0.958994	6298
genotyped	Interaction	rs10772627	-0.0316794	0.0679317	0.640987	6298
genotyped	Association	rs10772627	-0.024709	0.0279149	0.376107	6298
genotyped	Interaction	rs10773327	0.0918095	0.0617806	0.137314	6293
genotyped	Association	rs10773327	0.0250305	0.0252786	0.322121	6293
genotyped	Interaction	rs10773898	0.063737	0.0608138	0.294648	6298
genotyped	Association	rs10773898	0.00776681	0.0249478	0.755566	6298
genotyped	Interaction	rs10776775	0.0461461	0.0640362	0.471167	6297
genotyped	Association	rs10776775	-0.0702927	0.0256491	0.00615103	6297
genotyped	Interaction	rs10784735	-0.0762112	0.0648571	0.240014	6297
genotyped	Association	rs10784735	0.00425376	0.0261528	0.870799	6297
genotyped	Interaction	rs10786068	0.19301	0.0652364	0.00310172	6298
genotyped	Association	rs10786068	0.00135866	0.0270659	0.959966	6298
genotyped	Interaction	rs10788432	-0.0165456	0.0624091	0.790929	6298
genotyped	Association	rs10788432	-0.00718434	0.0254451	0.777687	6298
imputed	Interaction	rs10795254	-0.00585041	0.0987771	0.952772	6298
imputed	Association	rs10795254	-0.0115887	0.0406454	0.775565	6298
imputed	Interaction	rs10795255	-0.00211877	0.103715	0.983702	6298
imputed	Association	rs10795255	-0.0197352	0.0413404	0.633106	6298
imputed	Interaction	rs10795256	-0.00977055	0.103564	0.92484	6298
imputed	Association	rs10795256	-0.0214812	0.041303	0.603021	6298
imputed	Interaction	rs10797300	0.12905	0.157446	0.412449	6298
imputed	Association	rs10797300	0.0232336	0.0647445	0.719719	6298
genotyped	Interaction	rs10803420	0.00571034	0.0626509	0.92738	6298
genotyped	Association	rs10803420	0.000938662	0.0251541	0.970234	6298
genotyped	Interaction	rs10803421	-0.00624331	0.0609841	0.918462	6297
genotyped	Association	rs10803421	-0.0012482	0.0247446	0.959771	6297
genotyped	Interaction	rs10809860	-0.0317013	0.0654158	0.627969	6297
genotyped	Association	rs10809860	-0.01869	0.0262937	0.477225	6297
genotyped	Interaction	rs10814930	-0.12728	0.0662759	0.0548457	6298
genotyped	Association	rs10814930	0.0415027	0.0266842	0.119918	6298
genotyped	Interaction	rs10816459	0.011098	0.0721402	0.877741	6298
genotyped	Association	rs10816459	-0.0107715	0.0296515	0.716415	6298
genotyped	Interaction	rs10818508	-0.00912961	0.0650431	0.888378	6298
genotyped	Association	rs10818508	-0.0684174	0.026632	0.0102223	6298
genotyped	Interaction	rs10821228	-0.115901	0.0626703	0.0644515	6298
genotyped	Association	rs10821228	-2.20479e-06	0.0253159	0.999931	6298
genotyped	Interaction	rs10821746	0.0930801	0.0620405	0.133584	6298
genotyped	Association	rs10821746	0.0125603	0.0253875	0.620798	6298
genotyped	Interaction	rs10821753	0.0799229	0.0609476	0.189791	6298
genotyped	Association	rs10821753	0.00649726	0.0247876	0.79324	6298
genotyped	Interaction	rs10823149	0.0397855	0.061555	0.518083	6095
genotyped	Association	rs10823149	0.0053063	0.025131	0.832781	6095
genotyped	Interaction	rs10832567	-0.0148537	0.0601365	0.804917	6297
genotyped	Association	rs10832567	-0.00891949	0.0244144	0.714872	6297
genotyped	Interaction	rs10843247	0.0752061	0.0669756	0.261529	6279
genotyped	Association	rs10843247	0.0338043	0.0276222	0.22107	6279
genotyped	Interaction	rs10850192	-0.120297	0.0663421	0.0698359	6298
genotyped	Association	rs10850192	0.0360676	0.027248	0.185658	6298
genotyped	Interaction	rs10851873	0.0261534	0.0979693	0.789513	6298
genotyped	Association	rs10851873	0.0149907	0.0412721	0.716455	6298
genotyped	Interaction	rs10853926	-0.0421261	0.0814176	0.60489	6290
genotyped	Association	rs10853926	-0.0445976	0.0334873	0.182982	6290
imputed	Interaction	rs10865134	0.120556	0.0951186	0.20505	6298
imputed	Association	rs10865134	-0.00495026	0.038051	0.896495	6298
genotyped	Interaction	rs10865430	-0.0204251	0.0672804	0.761456	6298
genotyped	Association	rs10865430	-0.00191232	0.0268124	0.943143	6298
imputed	Interaction	rs10865709	-0.142772	0.0773209	0.0648687	6298
imputed	Association	rs10865709	-0.0054958	0.0313148	0.860691	6298
imputed	Interaction	rs10865710	0.0298171	0.0741234	0.687504	6298
imputed	Association	rs10865710	0.0518284	0.0299605	0.0836993	6298
imputed	Interaction	rs10865711	0.0259069	0.0740705	0.726531	6298
imputed	Association	rs10865711	0.0505112	0.0299914	0.0921953	6298
genotyped	Interaction	rs10875148	-0.0196055	0.0722109	0.786013	6298
genotyped	Association	rs10875148	-0.0116764	0.0295218	0.692473	6298
genotyped	Interaction	rs10885625	-0.0509295	0.090822	0.574981	6298
genotyped	Association	rs10885625	-0.0228322	0.0361737	0.527944	6298
genotyped	Interaction	rs10897198	0.0366194	0.0633037	0.562967	6298
genotyped	Association	rs10897198	-0.00865777	0.0256171	0.735398	6298
genotyped	Interaction	rs10898524	0.101022	0.0626398	0.106851	6298
genotyped	Association	rs10898524	-0.0110408	0.0251824	0.661087	6298
genotyped	Interaction	rs10902583	-0.078528	0.0887369	0.376216	6298
genotyped	Association	rs10902583	-0.0775443	0.0351959	0.0276153	6298
genotyped	Interaction	rs10903541	0.00695066	0.0736335	0.924798	6298
genotyped	Association	rs10903541	-0.0184553	0.0300564	0.539223	6298
imputed	Interaction	rs10904432	-0.0305347	0.0620123	0.622455	6298
imputed	Association	rs10904432	-0.0328534	0.0253954	0.195824	6298
imputed	Interaction	rs10904435	0.0131027	0.0635539	0.836667	6298
imputed	Association	rs10904435	-0.00662931	0.0258487	0.7976	6298
imputed	Interaction	rs10904436	0.0132951	0.0635361	0.834258	6298
imputed	Association	rs10904436	-0.00673584	0.0258442	0.794385	6298
imputed	Interaction	rs10904437	-0.0228327	0.0612918	0.709515	6298
imputed	Association	rs10904437	-0.023634	0.0251926	0.348214	6298
imputed	Interaction	rs10904438	-0.0210515	0.061241	0.731047	6298
imputed	Association	rs10904438	-0.0259635	0.0251493	0.301936	6298
imputed	Interaction	rs10904439	0.0135319	0.06356	0.831412	6298
imputed	Association	rs10904439	-0.00700664	0.0258629	0.786466	6298
imputed	Interaction	rs10904440	-0.0018893	0.103831	0.985483	6298
imputed	Association	rs10904440	-0.0192811	0.0413672	0.641163	6298
imputed	Interaction	rs10904442	-0.00741727	0.0966038	0.938801	6298
imputed	Association	rs10904442	0.0313136	0.0391222	0.423507	6298
imputed	Interaction	rs10904445	0.0809477	0.116976	0.48896	6298
imputed	Association	rs10904445	0.0232557	0.0480409	0.628344	6298
genotyped	Interaction	rs10914827	-0.147455	0.111897	0.187626	6298
genotyped	Association	rs10914827	0.125032	0.0461717	0.00678776	6298
genotyped	Interaction	rs10915373	-0.0277695	0.061427	0.651232	6297
genotyped	Association	rs10915373	-0.00341371	0.0250308	0.891525	6297
genotyped	Interaction	rs10916	-0.0276454	0.0696983	0.691643	6296
genotyped	Association	rs10916	0.00565478	0.028908	0.844919	6296
genotyped	Interaction	rs10918342	-0.0502904	0.0661906	0.447414	6298
genotyped	Association	rs10918342	0.00924815	0.0265346	0.727453	6298
genotyped	Interaction	rs10924245	-0.146657	0.124772	0.23988	6298
genotyped	Association	rs10924245	-0.0564442	0.0500984	0.259927	6298
genotyped	Interaction	rs10928826	0.0631121	0.0622097	0.310381	6298
genotyped	Association	rs10928826	-0.0562062	0.025058	0.0249286	6298
genotyped	Interaction	rs10928827	-0.0415175	0.0623191	0.505303	6149
genotyped	Association	rs10928827	0.0461818	0.0253996	0.0690809	6149
imputed	Interaction	rs10946545	-0.286999	0.158971	0.071067	6298
imputed	Association	rs10946545	0.056477	0.0658502	0.391113	6298
imputed	Interaction	rs10946546	0.230917	0.0653751	0.000415119	6298
imputed	Association	rs10946546	0.0314793	0.0266394	0.237376	6298
genotyped	Interaction	rs10950917	0.145135	0.0612088	0.0177633	6296
genotyped	Association	rs10950917	0.0533445	0.0255532	0.0368758	6296
genotyped	Interaction	rs10952364	-0.026705	0.0731554	0.715091	6298
genotyped	Association	rs10952364	0.0399587	0.0297507	0.179282	6298
genotyped	Interaction	rs10967952	0.0317368	0.0740548	0.66826	6298
genotyped	Association	rs10967952	0.0180562	0.0305066	0.553954	6298
genotyped	Interaction	rs10971441	-0.103235	0.0820342	0.208282	6240
genotyped	Association	rs10971441	-0.0160599	0.0333955	0.630604	6240
genotyped	Interaction	rs10971452	-0.0628894	0.084516	0.456836	6297
genotyped	Association	rs10971452	-0.00562813	0.0344354	0.870177	6297
genotyped	Interaction	rs10974453	-0.144679	0.0679547	0.0332887	6298
genotyped	Association	rs10974453	0.0153872	0.0273558	0.573805	6298
genotyped	Interaction	rs10981863	-0.011158	0.0611296	0.855172	6298
genotyped	Association	rs10981863	-0.0183424	0.024843	0.460341	6298
genotyped	Interaction	rs10982234	0.0617831	0.103644	0.551124	6297
genotyped	Association	rs10982234	-0.00752497	0.04253	0.859567	6297
genotyped	Interaction	rs10985140	-0.0213728	0.0609259	0.72575	6298
genotyped	Association	rs10985140	-0.000714803	0.024986	0.977178	6298
genotyped	Interaction	rs10987574	0.0481923	0.074818	0.519517	6296
genotyped	Association	rs10987574	-0.00923367	0.0306251	0.763038	6296
genotyped	Interaction	rs10987585	0.0460974	0.0790874	0.560005	6298
genotyped	Association	rs10987585	0.0218224	0.0321432	0.497218	6298
genotyped	Interaction	rs10987794	-0.0014792	0.0637683	0.981494	6276
genotyped	Association	rs10987794	-0.0548071	0.025704	0.0330259	6276
genotyped	Interaction	rs10995190	0.185361	0.0853788	0.0299658	6297
genotyped	Association	rs10995190	-0.11347	0.0348806	0.00114755	6297
genotyped	Interaction	rs10997975	0.00210357	0.0613703	0.972658	6297
genotyped	Association	rs10997975	-0.00541635	0.0248534	0.827489	6297
genotyped	Interaction	rs11007825	-0.0655182	0.0660696	0.321404	6260
genotyped	Association	rs11007825	-0.0582405	0.026718	0.0293079	6260
genotyped	Interaction	rs11011878	0.0149839	0.060744	0.80517	6298
genotyped	Association	rs11011878	0.0265981	0.0249681	0.286789	6298
genotyped	Interaction	rs11023727	-0.0215432	0.0613037	0.725288	6298
genotyped	Association	rs11023727	-0.0340243	0.0247153	0.168671	6298
genotyped	Interaction	rs11023882	-0.015119	0.0615945	0.806108	6239
genotyped	Association	rs11023882	0.00793232	0.0248126	0.749215	6239
genotyped	Interaction	rs11025602	0.0820679	0.0786264	0.296632	6294
genotyped	Association	rs11025602	0.0247907	0.0318393	0.436233	6294
genotyped	Interaction	rs1105721	0.0671657	0.0634362	0.289736	6296
genotyped	Association	rs1105721	0.00504905	0.026157	0.846943	6296
genotyped	Interaction	rs11061973	0.105119	0.0870501	0.227258	6298
genotyped	Association	rs11061973	-0.0867726	0.0350965	0.0134473	6298
genotyped	Interaction	rs11062040	0.0511125	0.0597934	0.392684	6298
genotyped	Association	rs11062040	-0.0179091	0.0247405	0.469167	6298
genotyped	Interaction	rs1106423	0.0787613	0.0643893	0.221299	6297
genotyped	Association	rs1106423	0.0162104	0.0263863	0.539007	6297
genotyped	Interaction	rs11069458	0.0376622	0.0773691	0.626427	6297
genotyped	Association	rs11069458	0.0312943	0.0315986	0.322032	6297
genotyped	Interaction	rs11070664	0.0328558	0.0616819	0.594284	6297
genotyped	Association	rs11070664	-0.0231416	0.0253214	0.360796	6297
imputed	Interaction	rs11072499	-0.0686798	0.117086	0.557509	6298
imputed	Association	rs11072499	0.0787114	0.0484713	0.104452	6298
imputed	Interaction	rs11072500	-0.00675736	0.0900406	0.940179	6298
imputed	Association	rs11072500	0.0659323	0.0371636	0.0760939	6298
imputed	Interaction	rs11072502	0.0761395	0.068957	0.269567	6298
imputed	Association	rs11072502	-0.0147223	0.0277343	0.595555	6298
imputed	Interaction	rs11072504	0.076728	0.0689735	0.265997	6298
imputed	Association	rs11072504	-0.0148349	0.0277398	0.592815	6298
imputed	Interaction	rs11072505	0.0615827	0.0683976	0.367961	6298
imputed	Association	rs11072505	-0.0159506	0.0275494	0.562622	6298
imputed	Interaction	rs11072506	0.0643782	0.0677898	0.342315	6298
imputed	Association	rs11072506	-0.0199017	0.0272528	0.465256	6298
imputed	Interaction	rs11072507	0.0852249	0.0648085	0.188549	6298
imputed	Association	rs11072507	-0.0236703	0.0262808	0.367799	6298
imputed	Interaction	rs11072508	0.0620823	0.064955	0.339223	6298
imputed	Association	rs11072508	-0.0177908	0.0263493	0.499579	6298
imputed	Interaction	rs11074904	-0.138253	0.160142	0.387997	6298
imputed	Association	rs11074904	-0.015751	0.064264	0.806389	6298
imputed	Interaction	rs11074905	0.038286	0.0874106	0.6614	6298
imputed	Association	rs11074905	0.0338834	0.0365047	0.353343	6298
imputed	Interaction	rs11074907	-0.088896	0.086104	0.301913	6298
imputed	Association	rs11074907	-0.065708	0.0357392	0.0660298	6298
imputed	Interaction	rs11074908	0.149728	0.158614	0.34522	6298
imputed	Association	rs11074908	0.0357718	0.0650142	0.582191	6298
imputed	Interaction	rs11074911	-0.0766883	0.0846307	0.36489	6298
imputed	Association	rs11074911	-0.0484032	0.0350257	0.167041	6298
genotyped	Interaction	rs11076522	-0.0539405	0.0651683	0.407866	6297
genotyped	Association	rs11076522	-0.0392133	0.0269324	0.145446	6297
imputed	Interaction	rs1107822	-0.00948948	0.150934	0.949871	6298
imputed	Association	rs1107822	-0.0208142	0.0598804	0.728155	6298
genotyped	Interaction	rs11078275	-0.0564549	0.0725073	0.436239	6258
genotyped	Association	rs11078275	0.0105952	0.0294093	0.718659	6258
genotyped	Interaction	rs11080292	-0.097678	0.0777726	0.209183	6297
genotyped	Association	rs11080292	0.0242439	0.0304438	0.42586	6297
genotyped	Interaction	rs1108460	0.120314	0.0813204	0.139055	6298
genotyped	Association	rs1108460	-0.0225239	0.0330897	0.496091	6298
genotyped	Interaction	rs11086368	-0.0845484	0.0987427	0.391892	6298
genotyped	Association	rs11086368	-0.0139571	0.0397419	0.725456	6298
genotyped	Interaction	rs1108959	0.00820996	0.0682667	0.904279	6296
genotyped	Association	rs1108959	0.0139079	0.027506	0.613133	6296
imputed	Interaction	rs1109056	0.0582554	0.129242	0.652186	6298
imputed	Association	rs1109056	-0.0437721	0.0539578	0.417265	6298
genotyped	Interaction	rs11102370	0.040324	0.063747	0.527042	6296
genotyped	Association	rs11102370	-0.0145199	0.0257287	0.572539	6296
genotyped	Interaction	rs11108310	-0.00686461	0.0750679	0.927142	6295
genotyped	Association	rs11108310	0.0223403	0.0303294	0.461401	6295
genotyped	Interaction	rs11117762	-0.0204109	0.0608949	0.737499	6297
genotyped	Association	rs11117762	-0.0179736	0.0249469	0.471261	6297
imputed	Interaction	rs11124631	0.105002	0.0598924	0.0796213	6298
imputed	Association	rs11124631	0.00087438	0.0245073	0.97154	6298
imputed	Interaction	rs11124632	0.0444927	0.0620274	0.473212	6298
imputed	Association	rs11124632	0.0231857	0.0254431	0.362185	6298
imputed	Interaction	rs11124634	-0.0507184	0.0726049	0.484857	6298
imputed	Association	rs11124634	0.00976453	0.0294485	0.740217	6298
genotyped	Interaction	rs11128181	-0.0205549	0.060389	0.733586	6297
genotyped	Association	rs11128181	-0.0282621	0.0245884	0.250431	6297
imputed	Interaction	rs11128592	-0.117808	0.0901913	0.191531	6298
imputed	Association	rs11128592	-0.021848	0.0368157	0.552906	6298
imputed	Interaction	rs11128593	-0.142837	0.0774106	0.0650571	6298
imputed	Association	rs11128593	-0.0054505	0.0313349	0.861915	6298
imputed	Interaction	rs11128594	-0.143881	0.0773546	0.0629299	6298
imputed	Association	rs11128594	-0.00468218	0.031333	0.881217	6298
imputed	Interaction	rs11128595	-0.14278	0.0773233	0.0648618	6298
imputed	Association	rs11128595	-0.0055109	0.0313175	0.860324	6298
imputed	Interaction	rs11128596	0.0440982	0.0737906	0.55012	6298
imputed	Association	rs11128596	0.0484587	0.0296352	0.102062	6298
imputed	Interaction	rs11128597	0.0434956	0.0736978	0.555085	6298
imputed	Association	rs11128597	0.0479712	0.0296323	0.105523	6298
imputed	Interaction	rs11128598	0.029812	0.0741231	0.687553	6298
imputed	Association	rs11128598	0.0518271	0.0299605	0.0837066	6298
imputed	Interaction	rs11128599	0.0260132	0.0740708	0.725455	6298
imputed	Association	rs11128599	0.0505042	0.0299916	0.0922427	6298
imputed	Interaction	rs11128600	0.0236809	0.0740564	0.749155	6298
imputed	Association	rs11128600	0.0496074	0.0299926	0.0981795	6298
imputed	Interaction	rs11128601	0.0214877	0.0741006	0.771841	6298
imputed	Association	rs11128601	0.0487622	0.0300081	0.10422	6298
imputed	Interaction	rs11128602	0.0222084	0.0740987	0.764405	6298
imputed	Association	rs11128602	0.0481541	0.0300049	0.108571	6298
imputed	Interaction	rs11128603	-0.0980158	0.0953235	0.303875	6298
imputed	Association	rs11128603	0.00406424	0.0385809	0.916107	6298
genotyped	Interaction	rs11128627	0.0442138	0.0642897	0.49165	6295
genotyped	Association	rs11128627	-0.0060956	0.0260462	0.814969	6295
genotyped	Interaction	rs11135327	-0.0550482	0.0700109	0.431733	6298
genotyped	Association	rs11135327	0.00940195	0.0279362	0.736467	6298
imputed	Interaction	rs11138419	-0.0767228	0.0848278	0.36579	6298
imputed	Association	rs111384198	-0.0520213	0.0353179	0.140816	6298
imputed	Interaction	rs11148221	0.189749	0.100419	0.0588616	6298
imputed	Association	rs111482219	0.048592	0.0399442	0.223841	6298
genotyped	Interaction	rs11149412	-0.04208	0.0614788	0.493708	6298
genotyped	Association	rs11149412	0.0337047	0.0245993	0.17069	6298
genotyped	Interaction	rs11149582	0.0349113	0.0762144	0.646921	6248
genotyped	Association	rs11149582	0.00772024	0.0308557	0.802437	6248
genotyped	Interaction	rs11152081	-0.0662876	0.0640895	0.301037	6298
genotyped	Association	rs11152081	-0.0122658	0.0264343	0.642655	6298
genotyped	Interaction	rs11155287	-0.0273805	0.0683697	0.688819	6298
genotyped	Association	rs11155287	0.0140327	0.0281565	0.618232	6298
genotyped	Interaction	rs11157637	0.030491	0.0854586	0.721259	6289
genotyped	Association	rs11157637	0.0424926	0.0344814	0.217871	6289
genotyped	Interaction	rs11160179	0.0154852	0.0639039	0.80854	6298
genotyped	Association	rs11160179	0.0296364	0.0260176	0.254709	6298
genotyped	Interaction	rs11161341	0.00965221	0.0609662	0.874209	6298
genotyped	Association	rs11161341	-0.0032736	0.0249051	0.895429	6298
genotyped	Interaction	rs11161622	-0.0826437	0.0615729	0.179577	6297
genotyped	Association	rs11161622	0.00603962	0.025553	0.813164	6297
genotyped	Interaction	rs11163354	0.0170986	0.0968298	0.859841	6298
genotyped	Association	rs11163354	0.0299423	0.0391269	0.444145	6298
imputed	Interaction	rs11169358	-0.0761189	0.0846018	0.368297	6298
imputed	Association	rs111693583	-0.0487056	0.0350092	0.164207	6298
imputed	Interaction	rs11172862	0.177981	0.101269	0.078879	6298
imputed	Association	rs111728624	0.0406167	0.0405829	0.316946	6298
imputed	Interaction	rs11179342	-0.000706815	0.104683	0.994613	6298
imputed	Association	rs111793429	0.00948365	0.0417468	0.820298	6298
genotyped	Interaction	rs11180474	-0.0930672	0.0633542	0.141884	6162
genotyped	Association	rs11180474	0.0154019	0.0256145	0.547664	6162
imputed	Interaction	rs11182034	-0.110179	0.0996072	0.268712	6298
imputed	Association	rs111820348	-0.0838946	0.0410522	0.0410339	6298
imputed	Interaction	rs11193271	-0.0555172	0.0782997	0.478329	6298
imputed	Association	rs111932715	-0.0331833	0.0329021	0.313231	6298
genotyped	Interaction	rs11195125	0.0908375	0.118277	0.442514	6294
genotyped	Association	rs11195125	-0.0284203	0.0459759	0.536495	6294
genotyped	Interaction	rs11196926	0.00889012	0.0894941	0.920873	6298
genotyped	Association	rs11196926	-0.0233031	0.0352817	0.508967	6298
genotyped	Interaction	rs11202661	-0.126818	0.0821675	0.122783	6298
genotyped	Association	rs11202661	0.00458423	0.0332723	0.890419	6298
imputed	Interaction	rs11204775	-0.0750837	0.0845226	0.374399	6298
imputed	Association	rs112047757	-0.0484236	0.0349904	0.166436	6298
imputed	Interaction	rs1121800	0.117683	0.0669436	0.0788052	6298
imputed	Association	rs1121800	-0.00594351	0.0263637	0.821642	6298
imputed	Interaction	rs11219104	-0.075118	0.0846336	0.374808	6298
imputed	Association	rs112191041	-0.0484487	0.0350129	0.166488	6298
genotyped	Interaction	rs11219682	0.0817444	0.071035	0.249874	6298
genotyped	Association	rs11219682	-0.0384875	0.0293612	0.189964	6298
genotyped	Interaction	rs11221163	0.0109476	0.0609288	0.857411	6298
genotyped	Association	rs11221163	-0.0468851	0.0249885	0.0606656	6298
genotyped	Interaction	rs11222496	0.0658369	0.0624974	0.292183	6293
genotyped	Association	rs11222496	0.0109371	0.0256066	0.669307	6293
genotyped	Interaction	rs11224348	0.152148	0.119639	0.203517	6298
genotyped	Association	rs11224348	0.0219118	0.0506452	0.665282	6298
genotyped	Interaction	rs11226057	-0.0500675	0.0611877	0.413239	6297
genotyped	Association	rs11226057	0.0279885	0.0246681	0.256585	6297
imputed	Interaction	rs1122648	0.0243454	0.0740483	0.742335	6298
imputed	Association	rs1122648	0.0488597	0.0299911	0.103334	6298
imputed	Interaction	rs11229267	0.342871	0.160836	0.0330617	6298
imputed	Association	rs112292679	-0.00912649	0.0631841	0.885155	6298
genotyped	Interaction	rs11231073	-0.0284345	0.0619868	0.646452	6297
genotyped	Association	rs11231073	0.00327592	0.0250844	0.896099	6297
genotyped	Interaction	rs11234201	0.0454244	0.061857	0.462766	6297
genotyped	Association	rs11234201	0.0105423	0.0249549	0.672707	6297
imputed	Interaction	rs11235353	-0.137943	0.144157	0.338657	6298
imputed	Association	rs112353533	0.0324991	0.0596945	0.586169	6298
imputed	Interaction	rs11236600	-0.118685	0.0866219	0.170688	6298
imputed	Association	rs112366001	-0.0425138	0.0360749	0.238647	6298
genotyped	Interaction	rs11238782	-0.0318095	0.0641709	0.620124	6233
genotyped	Association	rs11238782	-0.0146976	0.0258941	0.570323	6233
imputed	Interaction	rs1123886	0.0510464	0.0679639	0.452632	6298
imputed	Association	rs1123886	-0.00334547	0.0277428	0.904021	6298
imputed	Interaction	rs11240929	-0.00347616	0.12226	0.977318	6298
imputed	Association	rs112409291	-0.00207515	0.0482343	0.965685	6298
genotyped	Interaction	rs11242622	0.0390038	0.0865638	0.652308	6298
genotyped	Association	rs11242622	-0.00390022	0.0355482	0.912638	6298
imputed	Interaction	rs11243115	0.0967728	0.103875	0.351564	6298
imputed	Association	rs112431151	0.0797183	0.0432432	0.0653053	6298
imputed	Interaction	rs11245545	-0.0557001	0.0783059	0.476916	6298
imputed	Association	rs112455458	-0.0332717	0.0329025	0.311949	6298
genotyped	Interaction	rs11248540	-0.0310829	0.0691125	0.652911	6294
genotyped	Association	rs11248540	-0.00525207	0.027835	0.850345	6294
imputed	Interaction	rs11253015	0.00770703	0.0635355	0.903455	6298
imputed	Association	rs11253015	-0.00638227	0.0258106	0.804705	6298
genotyped	Interaction	rs11253016	0.006475	0.0635196	0.91881	6298
genotyped	Association	rs11253016	-0.00676132	0.025813	0.793381	6298
genotyped	Interaction	rs11253018	0.00862249	0.0635027	0.891998	6298
genotyped	Association	rs11253018	-0.00703435	0.0258148	0.785252	6298
imputed	Interaction	rs11253019	0.00669832	0.0632493	0.915662	6298
imputed	Association	rs11253019	-0.00646113	0.0257534	0.801912	6298
imputed	Interaction	rs11253020	0.00871097	0.0635804	0.891029	6298
imputed	Association	rs11253020	-0.00502596	0.02584	0.845788	6298
imputed	Interaction	rs11253021	0.00871586	0.0635805	0.890969	6298
imputed	Association	rs11253021	-0.0050298	0.0258402	0.845673	6298
imputed	Interaction	rs11253022	0.0087126	0.0635804	0.891009	6298
imputed	Association	rs11253022	-0.00503224	0.0258401	0.845599	6298
imputed	Interaction	rs11253024	-0.0282809	0.0622416	0.649576	6298
imputed	Association	rs11253024	-0.034852	0.0255032	0.171808	6298
imputed	Interaction	rs11253036	0.0133125	0.0635328	0.834035	6298
imputed	Association	rs11253036	-0.00681416	0.0258427	0.792036	6298
genotyped	Interaction	rs11253038	0.0197874	0.0610923	0.746029	6298
genotyped	Association	rs11253038	0.0276587	0.0250887	0.270315	6298
imputed	Interaction	rs11253039	0.00688207	0.06381	0.914116	6298
imputed	Association	rs11253039	-0.00600368	0.0259351	0.816943	6298
imputed	Interaction	rs11253042	0.0828721	0.0638666	0.194479	6298
imputed	Association	rs11253042	-0.0315801	0.0259711	0.224042	6298
imputed	Interaction	rs11253045	0.0199478	0.0738849	0.787181	6298
imputed	Association	rs11253045	-0.0603835	0.0299623	0.0439145	6298
genotyped	Interaction	rs11253046	-0.0200046	0.0602986	0.740083	6298
genotyped	Association	rs11253046	-0.0188631	0.0245021	0.441415	6298
genotyped	Interaction	rs11253048	-0.0602737	0.0751395	0.422492	6298
genotyped	Association	rs11253048	-0.0221453	0.0314878	0.481897	6298
imputed	Interaction	rs11253050	0.0367132	0.0973285	0.706031	6298
imputed	Association	rs11253050	0.0280085	0.0395101	0.478416	6298
imputed	Interaction	rs11253051	-0.00646615	0.103987	0.95042	6298
imputed	Association	rs11253051	0.0120187	0.0415068	0.772164	6298
imputed	Interaction	rs11253052	-0.00646133	0.103988	0.950457	6298
imputed	Association	rs11253052	0.0120148	0.041507	0.772236	6298
imputed	Interaction	rs11253053	-0.00646577	0.103987	0.950423	6298
imputed	Association	rs11253053	0.0120184	0.0415069	0.772169	6298
imputed	Interaction	rs11253054	-0.00658806	0.104008	0.949496	6298
imputed	Association	rs11253054	0.0119656	0.0415165	0.773194	6298
imputed	Interaction	rs11253056	-0.00660261	0.104008	0.949385	6298
imputed	Association	rs11253056	0.0119705	0.0415169	0.773104	6298
imputed	Interaction	rs11253057	-0.00687048	0.104065	0.947363	6298
imputed	Association	rs11253057	0.0119133	0.0415413	0.774289	6298
imputed	Interaction	rs11253058	-0.00685892	0.10407	0.947454	6298
imputed	Association	rs11253058	0.0118967	0.0415445	0.774611	6298
imputed	Interaction	rs11253059	-0.0069288	0.104086	0.946928	6298
imputed	Association	rs11253059	0.011877	0.0415516	0.775013	6298
imputed	Interaction	rs11253060	-0.0159459	0.104374	0.878579	6298
imputed	Association	rs11253060	0.0101829	0.0416057	0.806661	6298
imputed	Interaction	rs11253066	-0.0233061	0.109429	0.83135	6298
imputed	Association	rs11253066	0.0115734	0.0437051	0.791166	6298
imputed	Interaction	rs11253067	-0.0239576	0.109457	0.826753	6298
imputed	Association	rs11253067	0.0115637	0.0437178	0.791398	6298
genotyped	Interaction	rs11255267	0.0606768	0.0642015	0.344645	6298
genotyped	Association	rs11255267	-0.0201463	0.0260344	0.439057	6298
genotyped	Interaction	rs1126368	0.147977	0.110029	0.178711	6298
genotyped	Association	rs1126368	0.0351477	0.0457263	0.442128	6298
genotyped	Interaction	rs11263858	0.0471777	0.0720283	0.5125	6298
genotyped	Association	rs11263858	0.0178431	0.0293704	0.543528	6298
imputed	Interaction	rs1126446	-0.168191	0.0938607	0.0731935	6298
imputed	Association	rs1126446	-0.0709829	0.0390896	0.0694329	6298
imputed	Interaction	rs1126447	-0.128549	0.0879564	0.143926	6298
imputed	Association	rs1126447	-0.07391	0.0364541	0.0426557	6298
imputed	Interaction	rs11269736	0.0216724	0.149243	0.884545	6298
imputed	Association	rs112697364	-0.00327211	0.0617731	0.957758	6298
imputed	Interaction	rs11282636	0.14304	0.157719	0.364479	6298
imputed	Association	rs112826367	0.0308929	0.064263	0.630728	6298
imputed	Interaction	rs11283177	-0.0819732	0.0863952	0.34275	6298
imputed	Association	rs112831778	-0.0445767	0.035773	0.212775	6298
imputed	Interaction	rs11290046	0.260367	0.140362	0.0636469	6298
imputed	Association	rs112900467	0.0473078	0.0568242	0.405143	6298
imputed	Interaction	rs11292397	0.0733648	0.10624	0.489869	6298
imputed	Association	rs112923971	0.0332606	0.0437995	0.447653	6298
imputed	Interaction	rs11293864	-0.117393	0.0848977	0.166788	6298
imputed	Association	rs112938642	0.011019	0.034586	0.750042	6298
imputed	Interaction	rs11296191	0.0854665	0.103146	0.407366	6298
imputed	Association	rs112961916	-0.0276215	0.0421812	0.512602	6298
genotyped	Interaction	rs1131364	0.118268	0.0616663	0.0551723	6296
genotyped	Association	rs1131364	0.00141984	0.0252405	0.955142	6296
imputed	Interaction	rs11317327	-0.126326	0.0846666	0.13574	6298
imputed	Association	rs113173279	0.030244	0.0353757	0.392618	6298
imputed	Interaction	rs11320833	-0.0788501	0.084104	0.348522	6298
imputed	Association	rs113208333	-0.0579354	0.0348517	0.0964948	6298
imputed	Interaction	rs11325658	0.200832	0.109388	0.0664115	6298
imputed	Association	rs113256582	0.0805608	0.043697	0.0652855	6298
imputed	Interaction	rs11329419	0.0557684	0.07076	0.430648	6298
imputed	Association	rs113294190	-0.0168866	0.0287066	0.556386	6298
imputed	Interaction	rs11339493	-0.113356	0.0953768	0.234678	6298
imputed	Association	rs113394930	0.0617084	0.0384226	0.108315	6298
imputed	Interaction	rs11360280	0.00528944	0.119168	0.964598	6298
imputed	Association	rs113602804	-0.0116289	0.0466782	0.80327	6298
imputed	Interaction	rs11360778	0.0860489	0.103181	0.404335	6298
imputed	Association	rs113607780	-0.0279159	0.0422049	0.508356	6298
imputed	Interaction	rs11365220	0.126345	0.0923478	0.171317	6298
imputed	Association	rs113652208	0.061361	0.0369309	0.0966609	6298
imputed	Interaction	rs1136703	-0.0699168	0.0975218	0.473441	6298
imputed	Association	rs1136703	-0.0493491	0.0403547	0.221419	6298
imputed	Interaction	rs11367816	-0.209819	0.118919	0.0777161	6298
imputed	Association	rs113678169	0.0709685	0.0478352	0.137964	6298
imputed	Interaction	rs11369229	0.101553	0.137916	0.461549	6298
imputed	Association	rs113692291	-0.0745613	0.0558045	0.18156	6298
imputed	Interaction	rs11376017	0.267387	0.160113	0.0949716	6298
imputed	Association	rs113760175	0.0287032	0.0626936	0.647088	6298
imputed	Interaction	rs11376365	0.0374539	0.100502	0.709408	6298
imputed	Association	rs113763657	0.0223448	0.0424434	0.598587	6298
imputed	Interaction	rs11380566	0.14202	0.12345	0.250013	6298
imputed	Association	rs113805668	0.0856897	0.0519347	0.0990029	6298
imputed	Interaction	rs11401	0.111829	0.131645	0.39565	6298
imputed	Association	rs11401	0.0253706	0.0542322	0.639934	6298
imputed	Interaction	rs11401954	-0.00569728	0.119708	0.962042	6298
imputed	Association	rs114019549	-0.00608732	0.0467901	0.896493	6298
imputed	Interaction	rs11404283	-0.00828632	0.0773349	0.914675	6298
imputed	Association	rs114042836	0.0142451	0.030966	0.645515	6298
imputed	Interaction	rs11405096	0.0691329	0.0929631	0.457111	6298
imputed	Association	rs114050967	-0.00519805	0.0431915	0.904211	6298
imputed	Interaction	rs11407514	-0.00199566	0.0640961	0.975162	6298
imputed	Association	rs114075146	-0.0244158	0.0268333	0.362906	6298
imputed	Interaction	rs11408966	0.168734	0.0811357	0.0375976	6298
imputed	Association	rs114089668	0.0588683	0.0330743	0.0751437	6298
imputed	Interaction	rs11409542	0.00372665	0.0640267	0.953588	6298
imputed	Association	rs114095420	-0.0248758	0.0268333	0.353936	6298
imputed	Interaction	rs11410165	0.00785352	0.0636115	0.901746	6298
imputed	Association	rs114101658	-0.00337556	0.025778	0.895821	6298
imputed	Interaction	rs11411242	0.196779	0.100956	0.0513204	6298
imputed	Association	rs114112421	0.0510596	0.0402331	0.204454	6298
imputed	Interaction	rs11413829	0.177833	0.101491	0.0797861	6298
imputed	Association	rs114138298	0.0389962	0.0403404	0.333741	6298
imputed	Interaction	rs11413967	0.112897	0.0642872	0.0791142	6298
imputed	Association	rs114139676	-0.00239099	0.0255796	0.925531	6298
imputed	Interaction	rs11414550	-0.0978943	0.0746906	0.190019	6298
imputed	Association	rs114145508	0.0586718	0.0306493	0.055628	6298
imputed	Interaction	rs11418990	0.169	0.124339	0.174136	6298
imputed	Association	rs114189907	0.0695798	0.0515842	0.177431	6298
imputed	Interaction	rs11419505	-0.00935381	0.063075	0.882113	6298
imputed	Association	rs114195058	-0.0369595	0.0265335	0.163688	6298
imputed	Interaction	rs11420994	0.000530181	0.120043	0.996476	6298
imputed	Association	rs114209943	-0.0109047	0.0470538	0.816739	6298
imputed	Interaction	rs11426844	-0.0189464	0.0772196	0.806188	6298
imputed	Association	rs114268448	0.0146025	0.0309792	0.637397	6298
imputed	Interaction	rs11432745	0.0563181	0.0751202	0.45346	6298
imputed	Association	rs114327456	0.00443375	0.033248	0.893918	6298
imputed	Interaction	rs11433053	-0.0630112	0.0720238	0.38168	6298
imputed	Association	rs114330539	-0.0121975	0.029236	0.67654	6298
imputed	Interaction	rs11440315	0.0186196	0.0701493	0.790688	6298
imputed	Association	rs114403156	0.0357232	0.0278095	0.19899	6298
imputed	Interaction	rs11442485	-0.00718495	0.119762	0.952163	6298
imputed	Association	rs114424858	-0.00425987	0.0467989	0.927476	6298
imputed	Interaction	rs11446099	-0.014302	0.106357	0.893034	6298
imputed	Association	rs114460993	0.0528476	0.0420202	0.208558	6298
imputed	Interaction	rs11446566	0.122203	0.0644977	0.0581801	6298
imputed	Association	rs114465669	-0.0015353	0.0256077	0.952194	6298
imputed	Interaction	rs11449211	0.0287754	0.0916622	0.753586	6298
imputed	Association	rs114492112	-0.0874364	0.0368194	0.0175916	6298
imputed	Interaction	rs11455881	0.0128455	0.0703364	0.855095	6298
imputed	Association	rs114558811	0.031378	0.0278895	0.260596	6298
imputed	Interaction	rs11456395	0.00719371	0.0639107	0.910384	6298
imputed	Association	rs114563954	-0.0248061	0.0267531	0.353846	6298
genotyped	Interaction	rs1145789	0.128779	0.0769265	0.0941714	6298
genotyped	Association	rs1145789	-0.03543	0.031432	0.259703	6298
imputed	Interaction	rs11459592	-0.0115924	0.0773021	0.880799	6298
imputed	Association	rs114595926	0.0139066	0.0309721	0.653443	6298
imputed	Interaction	rs11468685	-0.19773	0.157658	0.209826	6298
imputed	Association	rs114686853	0.0580715	0.0641693	0.365515	6298
imputed	Interaction	rs11470323	-0.01821	0.0771953	0.813522	6298
imputed	Association	rs114703231	0.0133829	0.0309711	0.665676	6298
imputed	Interaction	rs11470994	-0.0115834	0.0773023	0.880892	6298
imputed	Association	rs114709943	0.0139099	0.0309722	0.653367	6298
imputed	Interaction	rs11471524	-0.00779848	0.069201	0.910277	6298
imputed	Association	rs114715246	-0.0291061	0.0293448	0.321303	6298
imputed	Interaction	rs11473581	0.158865	0.127041	0.211165	6298
imputed	Association	rs114735810	0.0701334	0.0515404	0.173643	6298
imputed	Interaction	rs11476786	0.0455159	0.0782616	0.560866	6298
imputed	Association	rs114767863	0.00228925	0.0340497	0.946399	6298
imputed	Interaction	rs11477657	-0.0210855	0.0771069	0.784511	6298
imputed	Association	rs114776579	0.0129115	0.0309619	0.676684	6298
imputed	Interaction	rs11478100	-0.0184065	0.0771771	0.811503	6298
imputed	Association	rs114781006	0.013201	0.0309691	0.66993	6298
imputed	Interaction	rs11480048	-0.0114527	0.0773042	0.882229	6298
imputed	Association	rs114800489	0.0139214	0.0309721	0.6531	6298
imputed	Interaction	rs11482019	-0.0787429	0.119786	0.510972	6298
imputed	Association	rs114820193	-0.0605147	0.0477875	0.205442	6298
imputed	Interaction	rs11483951	-0.0369308	0.0839744	0.660107	6298
imputed	Association	rs114839516	-0.0586173	0.0337774	0.0827189	6298
imputed	Interaction	rs11489513	-0.0788974	0.119781	0.510124	6298
imputed	Association	rs114895130	-0.0605375	0.047785	0.205248	6298
imputed	Interaction	rs11489930	-0.0400055	0.0667933	0.549231	6298
imputed	Association	rs114899308	-0.0480102	0.0280779	0.0873356	6298
imputed	Interaction	rs11491068	0.102433	0.0608831	0.0925307	6298
imputed	Association	rs114910689	0.00913617	0.0249892	0.714672	6298
imputed	Interaction	rs11491619	-0.0356049	0.0928491	0.701384	6298
imputed	Association	rs114916196	0.00711913	0.0365149	0.845426	6298
imputed	Interaction	rs11492967	-0.0213908	0.0623302	0.731471	6298
imputed	Association	rs11492967	-0.0360088	0.0254766	0.157587	6298
imputed	Interaction	rs11492968	-0.044906	0.064181	0.484155	6298
imputed	Association	rs11492968	-0.0263553	0.0264814	0.319658	6298
imputed	Interaction	rs11494599	0.00969096	0.0755472	0.897934	6298
imputed	Association	rs114945990	-0.00727203	0.0307747	0.813208	6298
imputed	Interaction	rs11494944	-0.00956965	0.0773567	0.90155	6298
imputed	Association	rs114949441	0.0146966	0.0310039	0.6355	6298
imputed	Interaction	rs11498001	-0.0272748	0.0980971	0.780992	6298
imputed	Association	rs114980010	-0.0169478	0.0395464	0.668262	6298
imputed	Interaction	rs11498229	0.174542	0.101862	0.0866675	6298
imputed	Association	rs114982299	0.038397	0.0405246	0.343421	6298
imputed	Interaction	rs11502002	-0.00681051	0.119791	0.954664	6298
imputed	Association	rs115020029	-0.00633466	0.0468264	0.892395	6298
imputed	Interaction	rs11505263	0.0276574	0.0781407	0.723393	6298
imputed	Association	rs115052633	0.0129351	0.0338218	0.702141	6298
imputed	Interaction	rs11505479	-0.199477	0.0781967	0.0107662	6298
imputed	Association	rs115054796	0.0414383	0.0316433	0.190399	6298
imputed	Interaction	rs11509010	-0.0160812	0.0857648	0.851272	6298
imputed	Association	rs115090101	-0.0736873	0.0344581	0.0325178	6298
imputed	Interaction	rs11509458	-0.00557974	0.119698	0.962821	6298
imputed	Association	rs115094585	-0.00607575	0.0467856	0.896678	6298
imputed	Interaction	rs11510240	-0.0269688	0.145615	0.853074	6298
imputed	Association	rs115102400	0.0485073	0.0571695	0.396202	6298
imputed	Interaction	rs11511661	-0.0298291	0.0621153	0.631087	6298
imputed	Association	rs11511661	-0.0343659	0.0254197	0.176444	6298
imputed	Interaction	rs11511664	-0.0296556	0.062034	0.632628	6298
imputed	Association	rs11511664	-0.0335947	0.0254094	0.186172	6298
imputed	Interaction	rs11515779	-0.0399636	0.0841362	0.634813	6298
imputed	Association	rs115157798	-0.0630639	0.0338441	0.0624578	6298
imputed	Interaction	rs11515883	-0.0437116	0.121701	0.719478	6298
imputed	Association	rs115158830	-0.015954	0.0483566	0.741468	6298
imputed	Interaction	rs11516075	-0.0177938	0.0771912	0.817699	6298
imputed	Association	rs115160751	0.013261	0.0309702	0.668531	6298
imputed	Interaction	rs11516271	0.148071	0.0860439	0.0853229	6298
imputed	Association	rs115162711	0.0615314	0.0352991	0.081358	6298
imputed	Interaction	rs1151987	-0.056638	0.0650765	0.384153	6298
imputed	Association	rs1151987	0.0171101	0.0265103	0.518684	6298
imputed	Interaction	rs1151988	-0.0657444	0.0632311	0.298497	6298
imputed	Association	rs1151988	0.0169841	0.0257483	0.50952	6298
imputed	Interaction	rs1151989	0.0112516	0.0684762	0.869489	6298
imputed	Association	rs1151989	0.0277369	0.0276293	0.315468	6298
imputed	Interaction	rs1151996	0.0728203	0.0632327	0.249519	6298
imputed	Association	rs1151996	0.0384621	0.0258399	0.136675	6298
imputed	Interaction	rs1151997	0.0225572	0.0620586	0.716257	6298
imputed	Association	rs1151997	0.00240467	0.0251134	0.92372	6298
imputed	Interaction	rs1151998	0.0231194	0.062085	0.70962	6298
imputed	Association	rs1151998	0.00267778	0.0251225	0.915118	6298
imputed	Interaction	rs1151999	-0.0227193	0.0620639	0.714331	6298
imputed	Association	rs1151999	-0.00242916	0.0251175	0.922958	6298
genotyped	Interaction	rs1152001	0.0605614	0.0730791	0.4073	6297
genotyped	Association	rs1152001	-0.0257103	0.030154	0.393895	6297
genotyped	Interaction	rs1152002	-0.0564769	0.060259	0.348673	6297
genotyped	Association	rs1152002	-0.0133204	0.0250516	0.594939	6297
imputed	Interaction	rs1152003	-0.0509734	0.0696974	0.464591	6298
imputed	Association	rs1152003	-0.0327975	0.0281366	0.243798	6298
imputed	Interaction	rs1152004	-0.123847	0.0819847	0.130938	6298
imputed	Association	rs1152004	0.0180294	0.0332059	0.587179	6298
genotyped	Interaction	rs1152005	-0.0578323	0.100635	0.565535	6287
genotyped	Association	rs1152005	-0.0616603	0.0419085	0.141258	6287
imputed	Interaction	rs1152006	0.0102066	0.0711174	0.885886	6298
imputed	Association	rs1152006	-0.000751674	0.0292202	0.979478	6298
imputed	Interaction	rs1152007	0.0440319	0.070169	0.530346	6298
imputed	Association	rs1152007	0.0191961	0.0286636	0.503072	6298
imputed	Interaction	rs1152008	0.0387481	0.0660136	0.557244	6298
imputed	Association	rs1152008	0.0355774	0.0266129	0.181322	6298
imputed	Interaction	rs11522362	-0.0511364	0.0765572	0.50419	6298
imputed	Association	rs115223623	-0.00673027	0.0311631	0.829019	6298
imputed	Interaction	rs11524375	-0.0243339	0.0622148	0.695716	6298
imputed	Association	rs11524375	-0.0323031	0.0254987	0.205254	6298
imputed	Interaction	rs1152576	-0.0242319	0.104985	0.817467	6298
imputed	Association	rs1152576	-0.00369099	0.0432426	0.931982	6298
imputed	Interaction	rs1152577	-0.0511194	0.0627964	0.415648	6298
imputed	Association	rs1152577	0.00113734	0.0253909	0.964273	6298
imputed	Interaction	rs1152578	-0.049207	0.0628192	0.433474	6298
imputed	Association	rs1152578	-0.000341277	0.0253688	0.989267	6298
imputed	Interaction	rs1152579	-0.0394411	0.0637354	0.536053	6298
imputed	Association	rs1152579	0.00112368	0.0257573	0.965204	6298
imputed	Interaction	rs1152582	-0.0503233	0.0630695	0.424958	6298
imputed	Association	rs1152582	0.000660914	0.0255245	0.979343	6298
imputed	Interaction	rs1152583	-0.0209921	0.107404	0.845047	6298
imputed	Association	rs1152583	-0.00370117	0.0443562	0.933503	6298
imputed	Interaction	rs1152584	-0.0336535	0.0726534	0.643233	6298
imputed	Association	rs1152584	-0.0102124	0.0291541	0.726134	6298
imputed	Interaction	rs1152586	-0.0432042	0.0640048	0.499691	6298
imputed	Association	rs1152586	0.00382737	0.0258956	0.882505	6298
imputed	Interaction	rs1152587	-0.0468505	0.110172	0.67067	6298
imputed	Association	rs1152587	-0.00995172	0.0457884	0.827949	6298
imputed	Interaction	rs1152588	-0.0416961	0.0631323	0.508986	6298
imputed	Association	rs1152588	0.00447409	0.0255236	0.860856	6298
imputed	Interaction	rs1152589	0.0258953	0.0640956	0.686218	6298
imputed	Association	rs1152589	0.00258961	0.0261131	0.921007	6298
imputed	Interaction	rs1152590	-0.0153107	0.0665741	0.818115	6298
imputed	Association	rs1152590	0.00445904	0.0268855	0.868278	6298
imputed	Interaction	rs1152591	0.0305052	0.0651342	0.639555	6298
imputed	Association	rs1152591	0.00114567	0.0265058	0.965525	6298
imputed	Interaction	rs1152592	0.00717324	0.0670004	0.914743	6298
imputed	Association	rs1152592	0.0138128	0.0271156	0.610488	6298
imputed	Interaction	rs1152593	0.0128523	0.0682108	0.850553	6298
imputed	Association	rs1152593	0.0173782	0.0276716	0.530015	6298
imputed	Interaction	rs1152594	-0.000660487	0.0665922	0.992087	6298
imputed	Association	rs1152594	0.0125586	0.0269544	0.641288	6298
imputed	Interaction	rs1152595	0.0380514	0.0644718	0.555076	6298
imputed	Association	rs1152595	0.00348387	0.0263353	0.89476	6298
imputed	Interaction	rs1152597	-0.11019	0.16077	0.493124	6298
imputed	Association	rs1152597	0.0727905	0.0647181	0.260746	6298
imputed	Interaction	rs1152601	-0.0141428	0.066295	0.831075	6298
imputed	Association	rs1152601	0.0140261	0.0268465	0.601371	6298
imputed	Interaction	rs11527286	0.0984121	0.064161	0.125122	6298
imputed	Association	rs115272866	0.0211698	0.0264109	0.422839	6298
imputed	Interaction	rs11528618	-0.00202023	0.0836511	0.980733	6298
imputed	Association	rs11528618	0.00880412	0.0343116	0.797501	6298
imputed	Interaction	rs11528619	-0.00209068	0.0906598	0.981603	6298
imputed	Association	rs11528619	0.00550264	0.0370429	0.881915	6298
imputed	Interaction	rs11530176	-0.0137875	0.0896459	0.877772	6298
imputed	Association	rs115301760	-0.0314173	0.0361946	0.385422	6298
imputed	Interaction	rs11530584	0.0966646	0.121726	0.427157	6298
imputed	Association	rs115305849	0.0241685	0.0494303	0.6249	6298
imputed	Interaction	rs11532911	-0.00845966	0.0773478	0.912911	6298
imputed	Association	rs115329117	0.0142614	0.0309808	0.645294	6298
imputed	Interaction	rs11533141	-0.0154428	0.0769616	0.840974	6298
imputed	Association	rs115331410	0.01806	0.0308424	0.558194	6298
imputed	Interaction	rs11533172	0.101816	0.0640685	0.112073	6298
imputed	Association	rs115331722	0.0204095	0.0263694	0.438968	6298
imputed	Interaction	rs11535905	-0.00733498	0.119373	0.951006	6298
imputed	Association	rs115359053	-0.00618158	0.0466289	0.894538	6298
imputed	Interaction	rs11536963	-0.0164358	0.0763075	0.829471	6298
imputed	Association	rs115369635	0.0153894	0.0306962	0.616144	6298
imputed	Interaction	rs11537079	0.000640108	0.0769116	0.99336	6298
imputed	Association	rs115370798	-0.0100415	0.030654	0.743244	6298
genotyped	Interaction	rs1154130	-0.0939335	0.0952476	0.324071	6298
genotyped	Association	rs1154130	-0.00936239	0.0381428	0.806111	6298
imputed	Interaction	rs11546890	0.00642731	0.0639954	0.920003	6298
imputed	Association	rs115468903	-0.0261058	0.0268182	0.330374	6298
imputed	Interaction	rs11547248	0.109057	0.0641363	0.0891069	6298
imputed	Association	rs115472486	0.024023	0.0264404	0.363612	6298
imputed	Interaction	rs11549716	-0.0121398	0.0776295	0.875738	6298
imputed	Association	rs115497160	0.0147974	0.0310666	0.633868	6298
imputed	Interaction	rs11550160	-0.0124206	0.0860843	0.88528	6298
imputed	Association	rs115501604	-0.031453	0.0346934	0.364654	6298
imputed	Interaction	rs11551557	0.00733866	0.0639115	0.908587	6298
imputed	Association	rs115515572	-0.0248974	0.0267518	0.352053	6298
imputed	Interaction	rs11553665	-0.0355912	0.0928718	0.701563	6298
imputed	Association	rs115536653	0.00710657	0.0365225	0.845727	6298
imputed	Interaction	rs11554278	0.122211	0.125036	0.328408	6298
imputed	Association	rs115542788	0.0493524	0.0506651	0.33005	6298
imputed	Interaction	rs11557561	-0.00834494	0.0773347	0.914073	6298
imputed	Association	rs115575615	0.0142422	0.0309663	0.645584	6298
imputed	Interaction	rs1155931	0.0287373	0.0619543	0.642774	6298
imputed	Association	rs1155931	0.033549	0.0253654	0.186007	6298
imputed	Interaction	rs11560420	0.000269169	0.0848358	0.997469	6298
imputed	Association	rs115604209	0.00608805	0.0348203	0.861209	6298
imputed	Interaction	rs11561648	-0.0406091	0.0667524	0.542974	6298
imputed	Association	rs115616488	-0.0478587	0.0280593	0.0881268	6298
imputed	Interaction	rs11561956	0.00445302	0.0640183	0.944547	6298
imputed	Association	rs115619566	-0.0228158	0.0267961	0.394546	6298
imputed	Interaction	rs11563652	0.00575581	0.0786165	0.941638	6298
imputed	Association	rs115636521	-0.0255738	0.0347303	0.461543	6298
imputed	Interaction	rs11564181	0.151535	0.133805	0.257464	6298
imputed	Association	rs115641815	0.115735	0.0559614	0.0386694	6298
imputed	Interaction	rs1156546	-0.162743	0.0867884	0.0608156	6298
imputed	Association	rs1156546	-0.00984886	0.0358715	0.783664	6298
imputed	Interaction	rs11567019	-0.0828005	0.119749	0.489307	6298
imputed	Association	rs115670196	-0.0592088	0.0477555	0.215084	6298
imputed	Interaction	rs11567266	0.0758322	0.0936681	0.41821	6298
imputed	Association	rs115672668	-0.00312214	0.0435553	0.942857	6298
imputed	Interaction	rs11567623	-0.0256175	0.145223	0.859985	6298
imputed	Association	rs115676233	0.053995	0.0570491	0.343948	6298
imputed	Interaction	rs11568912	-0.0115834	0.0773023	0.880892	6298
imputed	Association	rs115689124	0.0139099	0.0309722	0.653367	6298
imputed	Interaction	rs1157184	-0.0101758	0.0626609	0.871001	6298
imputed	Association	rs1157184	0.0226246	0.0255013	0.375009	6298
imputed	Interaction	rs1157185	-0.0113815	0.0626557	0.855862	6298
imputed	Association	rs1157185	0.0221958	0.0255101	0.384291	6298
genotyped	Interaction	rs11572404	0.0596948	0.0876494	0.495856	6298
genotyped	Association	rs11572404	0.0198216	0.0353027	0.574494	6298
imputed	Interaction	rs11575836	-0.00833844	0.0929224	0.9285	6298
imputed	Association	rs11575836	-0.0682043	0.0371367	0.0663206	6298
imputed	Interaction	rs11575842	-0.0109371	0.0906703	0.903992	6298
imputed	Association	rs11575842	-0.0628673	0.0365733	0.0856743	6298
genotyped	Interaction	rs1157606	-0.0674022	0.0664597	0.310536	6296
genotyped	Association	rs1157606	0.00311674	0.0271884	0.908738	6296
genotyped	Interaction	rs11576516	0.0327737	0.067665	0.628153	6293
genotyped	Association	rs11576516	-0.00274516	0.0278252	0.921414	6293
imputed	Interaction	rs11577245	-0.00257669	0.0714156	0.97122	6298
imputed	Association	rs115772457	-0.048881	0.028619	0.0876872	6298
imputed	Interaction	rs11577702	-0.0187696	0.0771681	0.807835	6298
imputed	Association	rs115777028	0.0131554	0.0309683	0.670994	6298
imputed	Interaction	rs11577841	-0.208436	0.0844458	0.0136027	6298
imputed	Association	rs115778413	0.0533839	0.0344006	0.120753	6298
genotyped	Interaction	rs11578753	-0.0931834	0.0660354	0.158261	6297
genotyped	Association	rs11578753	-0.0534552	0.0265686	0.0442663	6297
genotyped	Interaction	rs1158044	0.0376627	0.089719	0.674656	6298
genotyped	Association	rs1158044	-0.058959	0.0361265	0.102727	6298
imputed	Interaction	rs11584413	0.00507818	0.0613311	0.934014	6298
imputed	Association	rs115844131	0.0561653	0.0250303	0.0248739	6298
imputed	Interaction	rs11585569	-0.174689	0.0839979	0.0375954	6298
imputed	Association	rs115855698	-0.000475952	0.0357035	0.989364	6298
imputed	Interaction	rs11585737	-0.0392325	0.146371	0.788681	6298
imputed	Association	rs115857379	0.0473578	0.0570402	0.406427	6298
imputed	Interaction	rs11591287	0.0553234	0.123084	0.653102	6298
imputed	Association	rs115912876	0.0109883	0.0502634	0.826957	6298
imputed	Interaction	rs11591916	-0.0251304	0.109457	0.818417	6298
imputed	Association	rs11591916	0.0116255	0.0437313	0.790372	6298
imputed	Interaction	rs11592046	-0.0131978	0.120114	0.91251	6298
imputed	Association	rs11592046	-0.00678236	0.0470054	0.885277	6298
imputed	Interaction	rs11592483	0.0136069	0.0705659	0.847102	6298
imputed	Association	rs115924833	0.0314735	0.0279372	0.259962	6298
genotyped	Interaction	rs11592680	0.0273247	0.0946109	0.772736	6296
genotyped	Association	rs11592680	0.0223094	0.0385773	0.563079	6296
imputed	Interaction	rs11592738	0.00776838	0.119377	0.948117	6298
imputed	Association	rs11592738	-0.0104448	0.0468062	0.823425	6298
imputed	Interaction	rs11592833	-0.0428722	0.124666	0.730936	6298
imputed	Association	rs11592833	-0.00991231	0.0492722	0.840569	6298
imputed	Interaction	rs11594236	0.0641845	0.134624	0.633542	6298
imputed	Association	rs115942368	0.0249581	0.0524132	0.633963	6298
genotyped	Interaction	rs11594321	0.0272708	0.065117	0.675379	6297
genotyped	Association	rs11594321	-0.0136168	0.026025	0.600841	6297
imputed	Interaction	rs11594428	-0.0506199	0.0703283	0.471697	6298
imputed	Association	rs11594428	-0.0295037	0.0287706	0.305176	6298
imputed	Interaction	rs11594438	0.12502	0.162094	0.440569	6298
imputed	Association	rs115944384	0.0191891	0.0641964	0.765016	6298
imputed	Interaction	rs11594448	-0.0469655	0.0701943	0.50347	6298
imputed	Association	rs11594448	-0.0275488	0.0287479	0.337954	6298
imputed	Interaction	rs11594520	-0.0262591	0.122069	0.829683	6298
imputed	Association	rs11594520	-0.00801242	0.0477169	0.866655	6298
imputed	Interaction	rs11595024	0.00114887	0.119708	0.992343	6298
imputed	Association	rs11595024	0.0253621	0.0474174	0.59276	6298
imputed	Interaction	rs11595025	-0.0279257	0.121788	0.818645	6298
imputed	Association	rs11595025	0.0195437	0.0481559	0.684872	6298
imputed	Interaction	rs11595029	-0.0148369	0.120964	0.902384	6298
imputed	Association	rs11595029	0.0190586	0.0479732	0.691177	6298
imputed	Interaction	rs11595629	-0.0177097	0.0771929	0.818549	6298
imputed	Association	rs115956290	0.0132683	0.0309704	0.66836	6298
imputed	Interaction	rs11595920	0.00444257	0.125393	0.971739	6298
imputed	Association	rs11595920	-0.0167827	0.0489935	0.731948	6298
imputed	Interaction	rs11596429	-0.0460685	0.0702088	0.511743	6298
imputed	Association	rs11596429	-0.0278361	0.0287538	0.33304	6298
imputed	Interaction	rs11596630	-0.0181185	0.11938	0.879372	6298
imputed	Association	rs11596630	-0.00499032	0.04656	0.914649	6298
imputed	Interaction	rs11597152	-0.041859	0.123833	0.735354	6298
imputed	Association	rs11597152	-0.0150026	0.04887	0.758862	6298
imputed	Interaction	rs11597641	0.00674778	0.118708	0.954672	6298
imputed	Association	rs11597641	-0.00319931	0.0464147	0.945048	6298
imputed	Interaction	rs11597812	-0.0249816	0.109452	0.819465	6298
imputed	Association	rs11597812	0.011625	0.0437298	0.790374	6298
imputed	Interaction	rs11597849	-0.295739	0.138838	0.0332018	6298
imputed	Association	rs115978492	-0.0196072	0.0586949	0.738351	6298
imputed	Interaction	rs11597910	-0.0389848	0.124034	0.753299	6298
imputed	Association	rs11597910	-0.014537	0.0488911	0.76622	6298
imputed	Interaction	rs11598244	-0.00648434	0.103988	0.950281	6298
imputed	Association	rs11598244	0.012028	0.0415069	0.771993	6298
imputed	Interaction	rs11599363	-0.0310926	0.121376	0.79783	6298
imputed	Association	rs11599363	0.0199682	0.0480852	0.67796	6298
imputed	Interaction	rs11599365	-0.0062339	0.135327	0.96326	6298
imputed	Association	rs11599365	0.00441672	0.052153	0.932512	6298
imputed	Interaction	rs11599367	-0.0155765	0.120957	0.897538	6298
imputed	Association	rs11599367	0.0194309	0.04797	0.685444	6298
imputed	Interaction	rs11599760	-0.0205124	0.145801	0.888121	6298
imputed	Association	rs115997608	0.0584498	0.0573074	0.307799	6298
imputed	Interaction	rs11599840	0.178361	0.10203	0.0804909	6298
imputed	Association	rs115998405	0.0415078	0.0406435	0.307167	6298
imputed	Interaction	rs11599875	-0.0593402	0.122504	0.628123	6298
imputed	Association	rs11599875	-0.0260443	0.0485001	0.591291	6298
imputed	Interaction	rs11603869	-0.0203365	0.0771277	0.79204	6298
imputed	Association	rs116038699	0.0129914	0.0309643	0.674821	6298
imputed	Interaction	rs11606075	0.111316	0.0649462	0.0865821	6298
imputed	Association	rs116060750	-0.00638769	0.0257432	0.804041	6298
genotyped	Interaction	rs11606685	0.050977	0.0893169	0.568194	6298
genotyped	Association	rs11606685	-0.0539814	0.0356733	0.130275	6298
imputed	Interaction	rs11607134	-0.0989331	0.0746242	0.18497	6298
imputed	Association	rs116071349	0.0587493	0.0306287	0.055142	6298
imputed	Interaction	rs11607565	-0.00919956	0.106051	0.930876	6298
imputed	Association	rs116075656	0.0587345	0.0419094	0.161125	6298
imputed	Interaction	rs11610116	-0.223426	0.107736	0.0381352	6298
imputed	Association	rs116101165	0.0218697	0.0442517	0.621174	6298
imputed	Interaction	rs11616065	-0.0379889	0.120804	0.753177	6298
imputed	Association	rs116160653	-0.00922819	0.0470192	0.84441	6298
genotyped	Interaction	rs11616761	-0.0119542	0.11054	0.913886	6298
genotyped	Association	rs11616761	0.14094	0.0459963	0.00219206	6298
imputed	Interaction	rs11617074	-0.0322587	0.0841506	0.701477	6298
imputed	Association	rs116170747	-0.0610419	0.0338672	0.0715319	6298
imputed	Interaction	rs11617212	0.0130583	0.0704136	0.852881	6298
imputed	Association	rs116172126	0.0314157	0.0279075	0.260333	6298
imputed	Interaction	rs11618079	0.0211926	0.0627834	0.735713	6298
imputed	Association	rs116180797	-0.0325385	0.0252604	0.197751	6298
imputed	Interaction	rs11618738	0.121937	0.123251	0.322538	6298
imputed	Association	rs116187384	0.0301546	0.0497489	0.544447	6298
imputed	Interaction	rs11619087	-0.0336529	0.0811078	0.678218	6298
imputed	Association	rs116190878	0.0252565	0.0317545	0.42643	6298
genotyped	Interaction	rs11622493	-0.0589258	0.0615587	0.338488	6296
genotyped	Association	rs11622493	-0.0257147	0.0250863	0.305379	6296
imputed	Interaction	rs11622580	0.0662582	0.0620441	0.285597	6298
imputed	Association	rs116225804	0.00311191	0.025677	0.903541	6298
imputed	Interaction	rs11624458	0.030719	0.0799323	0.70076	6298
imputed	Association	rs116244580	-0.0120153	0.0353314	0.733812	6298
imputed	Interaction	rs11628416	-0.00811612	0.0631427	0.897729	6298
imputed	Association	rs116284162	-0.0369545	0.0265717	0.164352	6298
imputed	Interaction	rs11629317	0.132705	0.143487	0.355076	6298
imputed	Association	rs116293175	-0.0427974	0.0586622	0.465688	6298
imputed	Interaction	rs11629885	0.0217984	0.091385	0.811475	6298
imputed	Association	rs116298854	-0.0735646	0.0367031	0.0450792	6298
imputed	Interaction	rs11632414	0.0644968	0.065012	0.321199	6298
imputed	Association	rs11632414	-0.0157554	0.0263565	0.550007	6298
imputed	Interaction	rs11633670	0.130013	0.123018	0.290617	6298
imputed	Association	rs116336708	0.0318267	0.0497446	0.522324	6298
imputed	Interaction	rs11635664	0.105224	0.0658558	0.110139	6298
imputed	Association	rs11635664	-0.0201176	0.0269075	0.454696	6298
imputed	Interaction	rs11636713	-0.0850395	0.119623	0.477176	6298
imputed	Association	rs116367134	-0.0610276	0.0477046	0.200846	6298
imputed	Interaction	rs11636856	-0.00530577	0.119679	0.96464	6298
imputed	Association	rs116368562	-0.00604946	0.0467768	0.897104	6298
imputed	Interaction	rs11637440	0.00573777	0.0642609	0.928855	6298
imputed	Association	rs116374404	-0.0249238	0.0269424	0.354962	6298
imputed	Interaction	rs11639574	0.192163	0.0996846	0.0539361	6298
imputed	Association	rs116395747	0.0519075	0.0397487	0.191637	6298
imputed	Interaction	rs11641853	0.13985	0.16124	0.385789	6298
imputed	Association	rs11641853	0.0285356	0.0660907	0.665927	6298
genotyped	Interaction	rs11643994	0.0252127	0.0609874	0.679322	6296
genotyped	Association	rs11643994	0.0324169	0.0245748	0.187179	6296
imputed	Interaction	rs11644395	-0.0110438	0.0773484	0.886469	6298
imputed	Association	rs116443953	0.0146812	0.0309806	0.635601	6298
imputed	Interaction	rs11644791	0.127649	0.161364	0.428937	6298
imputed	Association	rs11644791	0.027276	0.0663292	0.680924	6298
imputed	Interaction	rs11645206	0.186236	0.101782	0.0673341	6298
imputed	Association	rs116452066	0.0392671	0.0405372	0.332748	6298
imputed	Interaction	rs11645338	0.448307	0.224405	0.0457857	6298
imputed	Association	rs11645338	0.0330064	0.0908845	0.716492	6298
imputed	Interaction	rs11647881	0.12936	0.161347	0.422728	6298
imputed	Association	rs11647881	0.0268841	0.06633	0.685264	6298
imputed	Interaction	rs11647975	-0.00730642	0.0807067	0.927868	6298
imputed	Association	rs116479752	0.0147487	0.0324216	0.649195	6298
imputed	Interaction	rs11648114	-0.014057	0.0806456	0.86163	6298
imputed	Association	rs116481148	0.0138054	0.0324391	0.67043	6298
imputed	Interaction	rs11648192	0.0574721	0.0863038	0.505482	6298
imputed	Association	rs11648192	0.0468015	0.0355524	0.188085	6298
imputed	Interaction	rs11648998	0.0899662	0.222458	0.685919	6298
imputed	Association	rs11648998	-0.10127	0.0902029	0.26161	6298
imputed	Interaction	rs11650694	-0.0175531	0.0771965	0.820134	6298
imputed	Association	rs116506945	0.0132872	0.0309706	0.66792	6298
imputed	Interaction	rs11653672	-0.00154099	0.089748	0.986301	6298
imputed	Association	rs116536729	-0.00998137	0.0358828	0.780895	6298
genotyped	Interaction	rs11654964	-0.131373	0.0743369	0.0772319	6297
genotyped	Association	rs11654964	0.0429876	0.029262	0.141867	6297
imputed	Interaction	rs11655186	0.0130741	0.0704163	0.852711	6298
imputed	Association	rs116551862	0.0314157	0.0279081	0.260342	6298
genotyped	Interaction	rs11659132	0.0553754	0.0613164	0.366503	6287
genotyped	Association	rs11659132	0.00179264	0.0247598	0.942285	6287
imputed	Interaction	rs11659404	-0.00673027	0.0631435	0.91512	6298
imputed	Association	rs116594045	-0.0370692	0.0265651	0.162942	6298
genotyped	Interaction	rs11660193	0.117463	0.0936449	0.209762	6298
genotyped	Association	rs11660193	-0.0186518	0.0372021	0.616133	6298
genotyped	Interaction	rs11661134	0.0062148	0.130739	0.962087	6271
genotyped	Association	rs11661134	0.00547752	0.055017	0.920697	6271
genotyped	Interaction	rs11661849	0.0231306	0.0620919	0.709517	6283
genotyped	Association	rs11661849	-0.00266372	0.0247566	0.914319	6283
imputed	Interaction	rs11663400	0.0186221	0.0701478	0.790656	6298
imputed	Association	rs116634007	0.0357228	0.027809	0.198988	6298
imputed	Interaction	rs11663610	0.00407514	0.0640267	0.949253	6298
imputed	Association	rs116636107	-0.0230755	0.0268011	0.389276	6298
imputed	Interaction	rs11664143	-0.00481469	0.119627	0.967897	6298
imputed	Association	rs116641436	-0.00589307	0.0467538	0.8997	6298
imputed	Interaction	rs11664257	-0.0204174	0.0771254	0.791226	6298
imputed	Association	rs116642576	0.0129848	0.0309639	0.674974	6298
imputed	Interaction	rs11666406	0.0455316	0.0782596	0.560721	6298
imputed	Association	rs116664060	0.0022539	0.0340494	0.947225	6298
imputed	Interaction	rs11666424	-0.010828	0.0863113	0.900169	6298
imputed	Association	rs116664241	-0.0317274	0.0347898	0.361817	6298
imputed	Interaction	rs11666527	0.122423	0.0641776	0.0564932	6298
imputed	Association	rs116665275	-0.00115923	0.0255201	0.96377	6298
imputed	Interaction	rs11670118	0.0136123	0.0705658	0.847041	6298
imputed	Association	rs116701180	0.0314737	0.0279372	0.25996	6298
imputed	Interaction	rs11670690	0.118763	0.0641166	0.0640304	6298
imputed	Association	rs116706902	0.00129021	0.02554	0.959712	6298
imputed	Interaction	rs11673668	0.0179708	0.0701536	0.797833	6298
imputed	Association	rs116736686	0.0356005	0.0278098	0.200542	6298
imputed	Interaction	rs11674584	-0.0183215	0.0615904	0.766115	6298
imputed	Association	rs11674584	0.0325766	0.0252171	0.196458	6298
imputed	Interaction	rs11674918	-0.231186	0.107754	0.0319517	6298
imputed	Association	rs116749187	0.0301992	0.0443129	0.495581	6298
genotyped	Interaction	rs11675886	-0.0892511	0.0630185	0.156747	6296
genotyped	Association	rs11675886	-0.0027227	0.0254833	0.914917	6296
genotyped	Interaction	rs11676221	-0.0843434	0.0651922	0.195795	6290
genotyped	Association	rs11676221	-0.0251773	0.026768	0.346961	6290
imputed	Interaction	rs11676989	0.121073	0.095232	0.203652	6298
imputed	Association	rs11676989	-0.00275905	0.0379982	0.942119	6298
imputed	Interaction	rs11678477	0.0619764	0.134577	0.645154	6298
imputed	Association	rs116784774	0.0247908	0.0523955	0.636124	6298
imputed	Interaction	rs11679131	0.0304369	0.0799266	0.703357	6298
imputed	Association	rs116791319	-0.0118489	0.0353327	0.737371	6298
imputed	Interaction	rs11680325	-0.0493733	0.0724647	0.49568	6298
imputed	Association	rs11680325	0.00975134	0.0293952	0.740103	6298
genotyped	Interaction	rs11680872	-0.0468889	0.0688973	0.496174	6297
genotyped	Association	rs11680872	0.0354057	0.0282444	0.210054	6297
imputed	Interaction	rs11682627	-0.00535907	0.0715564	0.940302	6298
imputed	Association	rs116826274	-0.0508553	0.028668	0.0761213	6298
imputed	Interaction	rs11682846	-0.0202438	0.0771295	0.792971	6298
imputed	Association	rs116828464	0.0130007	0.0309645	0.674603	6298
imputed	Interaction	rs11684053	-0.0506605	0.0849306	0.550868	6298
imputed	Association	rs116840534	-0.0454394	0.0352507	0.197434	6298
imputed	Interaction	rs11686096	0.0664636	0.0945028	0.481896	6298
imputed	Association	rs116860961	-0.0468987	0.0397623	0.238253	6298
genotyped	Interaction	rs11688437	0.0392334	0.0654525	0.548915	6298
genotyped	Association	rs11688437	0.0519776	0.0264211	0.0491951	6298
genotyped	Interaction	rs11689167	0.143598	0.12732	0.259427	6298
genotyped	Association	rs11689167	0.00053207	0.0528432	0.991967	6298
imputed	Interaction	rs11694118	0.191779	0.185652	0.301641	6298
imputed	Association	rs116941184	-0.0149534	0.0745669	0.841067	6298
imputed	Interaction	rs11694683	-0.00496821	0.119643	0.966878	6298
imputed	Association	rs116946831	-0.00595402	0.0467614	0.898685	6298
imputed	Interaction	rs11700527	-0.292931	0.126116	0.0202269	6298
imputed	Association	rs117005276	-0.016237	0.0522633	0.756056	6298
genotyped	Interaction	rs11703382	-0.107985	0.0697512	0.121638	6295
genotyped	Association	rs11703382	0.00666498	0.0284987	0.815094	6295
imputed	Interaction	rs11707114	0.111045	0.0958186	0.246538	6298
imputed	Association	rs117071142	-0.0393716	0.0407826	0.334381	6298
imputed	Interaction	rs11709077	-0.0756564	0.096332	0.432265	6298
imputed	Association	rs11709077	0.0130509	0.0388799	0.73713	6298
imputed	Interaction	rs11710969	0.0417919	0.0737299	0.570854	6298
imputed	Association	rs11710969	0.0480827	0.0296091	0.104444	6298
imputed	Interaction	rs11712037	-0.0789847	0.0963916	0.412581	6298
imputed	Association	rs11712037	0.00995786	0.0388941	0.79794	6298
imputed	Interaction	rs11714483	0.0743232	0.0803884	0.355235	6298
imputed	Association	rs11714483	0.00130155	0.032959	0.968501	6298
imputed	Interaction	rs11714623	-0.117236	0.0903351	0.194408	6298
imputed	Association	rs117146235	-0.030532	0.0376963	0.418002	6298
imputed	Interaction	rs11715016	0.0298307	0.0741223	0.687365	6298
imputed	Association	rs11715016	0.0518283	0.0299604	0.0836982	6298
imputed	Interaction	rs11715073	0.029813	0.0741231	0.687544	6298
imputed	Association	rs11715073	0.051828	0.0299604	0.0837008	6298
imputed	Interaction	rs11715234	-0.151205	0.125756	0.229265	6298
imputed	Association	rs11715234	0.0159858	0.0513864	0.755742	6298
imputed	Interaction	rs11715261	-0.151128	0.125752	0.229489	6298
imputed	Association	rs11715261	0.0160828	0.0513863	0.754307	6298
imputed	Interaction	rs11716727	0.00729384	0.0751781	0.922713	6298
imputed	Association	rs11716727	-0.0206539	0.0303631	0.496383	6298
imputed	Interaction	rs11716748	0.0375197	0.0731988	0.608268	6298
imputed	Association	rs11716748	0.0506498	0.0294172	0.0851595	6298
imputed	Interaction	rs11717551	0.117205	0.10826	0.279016	6298
imputed	Association	rs117175517	-0.029915	0.0442399	0.498939	6298
imputed	Interaction	rs11718656	0.0548435	0.0773975	0.478602	6298
imputed	Association	rs11718656	0.00943344	0.0312151	0.762504	6298
imputed	Interaction	rs11719187	0.0242397	0.0742468	0.744076	6298
imputed	Association	rs11719187	0.0540851	0.0300514	0.0719481	6298
imputed	Interaction	rs11721237	-0.131955	0.078365	0.0922604	6298
imputed	Association	rs11721237	-0.00970175	0.0316948	0.759539	6298
imputed	Interaction	rs11729223	-0.029439	0.0779065	0.705535	6298
imputed	Association	rs117292237	-0.0265653	0.0326627	0.416064	6298
imputed	Interaction	rs11731066	-0.0567659	0.0783545	0.468801	6298
imputed	Association	rs117310669	-0.0328802	0.0329526	0.318413	6298
imputed	Interaction	rs11731328	-0.0653766	0.100656	0.516038	6298
imputed	Association	rs117313280	-0.0561504	0.0412961	0.173974	6298
genotyped	Interaction	rs11738024	-0.0112419	0.0701189	0.87263	6298
genotyped	Association	rs11738024	0.0326067	0.0282799	0.248955	6298
imputed	Interaction	rs11738637	0.0776861	0.108475	0.473916	6298
imputed	Association	rs117386374	-0.0108507	0.0444503	0.807155	6298
genotyped	Interaction	rs11745068	-0.117863	0.0766614	0.124233	6296
genotyped	Association	rs11745068	0.0137472	0.0308987	0.6564	6296
imputed	Interaction	rs11746431	-0.324289	0.120827	0.0072956	6298
imputed	Association	rs117464319	-0.0217411	0.0501338	0.66455	6298
imputed	Interaction	rs11748824	-0.101356	0.0875674	0.247127	6298
imputed	Association	rs117488242	-0.0368545	0.0367048	0.31538	6298
imputed	Interaction	rs11751016	0.0925267	0.109051	0.396208	6298
imputed	Association	rs117510166	-0.0278063	0.0446027	0.53303	6298
imputed	Interaction	rs11752992	-0.134568	0.143643	0.348884	6298
imputed	Association	rs117529923	-0.0147843	0.0592695	0.803027	6298
imputed	Interaction	rs1175378	-0.0816164	0.0638296	0.201064	6298
imputed	Association	rs1175378	0.0181155	0.0260296	0.48648	6298
imputed	Interaction	rs11754178	-0.0055956	0.0649562	0.931355	6298
imputed	Association	rs11754178	0.0171065	0.0264399	0.517658	6298
imputed	Interaction	rs1175540	-0.0544404	0.0641263	0.395939	6298
imputed	Association	rs1175540	-0.0397065	0.0261011	0.128245	6298
genotyped	Interaction	rs1175541	-0.0555748	0.0641386	0.386261	6296
genotyped	Association	rs1175541	-0.0403947	0.0260699	0.121318	6296
imputed	Interaction	rs1175542	-0.0246089	0.06252	0.693877	6298
imputed	Association	rs1175542	-0.00386252	0.0252767	0.878554	6298
imputed	Interaction	rs1175543	-0.0413901	0.0648317	0.523221	6298
imputed	Association	rs1175543	-0.0405429	0.0263802	0.124377	6298
imputed	Interaction	rs1175544	-0.0216627	0.0662696	0.743764	6298
imputed	Association	rs1175544	-0.0345222	0.0271244	0.203158	6298
imputed	Interaction	rs11760060	-0.0321504	0.0783555	0.681589	6298
imputed	Association	rs117600605	-0.0279717	0.0328377	0.394348	6298
genotyped	Interaction	rs11763760	0.00177217	0.0768304	0.981598	6296
genotyped	Association	rs11763760	0.00811164	0.0309318	0.793143	6296
genotyped	Interaction	rs11764061	-0.131208	0.0911545	0.150086	6298
genotyped	Association	rs11764061	0.0531802	0.0367766	0.148218	6298
genotyped	Interaction	rs11768129	-0.0662637	0.0825728	0.422301	6298
genotyped	Association	rs11768129	0.0174938	0.0336334	0.60299	6298
genotyped	Interaction	rs11768465	0.0414742	0.0723189	0.566333	6297
genotyped	Association	rs11768465	-0.0306297	0.0297442	0.303157	6297
genotyped	Interaction	rs11770192	0.00497803	0.0627273	0.936749	6297
genotyped	Association	rs11770192	-0.00567676	0.0256671	0.824968	6297
imputed	Interaction	rs1177809	-0.0448094	0.0649144	0.490041	6298
imputed	Association	rs1177809	-0.0412238	0.0264542	0.119211	6298
imputed	Interaction	rs11782564	-0.313427	0.144367	0.0299659	6298
imputed	Association	rs117825643	0.0333595	0.054744	0.5423	6298
imputed	Interaction	rs11784912	-0.117236	0.0903351	0.194408	6298
imputed	Association	rs117849125	-0.030532	0.0376963	0.418002	6298
genotyped	Interaction	rs11785649	0.084197	0.0603045	0.162705	6298
genotyped	Association	rs11785649	0.00521182	0.0247985	0.833544	6298
genotyped	Interaction	rs11786147	0.000466264	0.0626615	0.994063	6205
genotyped	Association	rs11786147	-0.0149781	0.0254381	0.556013	6205
imputed	Interaction	rs11795414	0.105047	0.121953	0.389064	6298
imputed	Association	rs117954149	-0.0485844	0.0490524	0.321988	6298
genotyped	Interaction	rs11807320	0.0449814	0.0990023	0.649595	6298
genotyped	Association	rs11807320	-0.0295003	0.0416608	0.478905	6298
genotyped	Interaction	rs11810751	-0.125793	0.0835241	0.1321	6297
genotyped	Association	rs11810751	-0.0516942	0.0332916	0.120528	6297
genotyped	Interaction	rs11810998	-0.0306283	0.0888512	0.730321	6298
genotyped	Association	rs11810998	-0.0476689	0.0358255	0.183373	6298
imputed	Interaction	rs11814640	-0.0261297	0.109501	0.811404	6298
imputed	Association	rs11814640	0.0116524	0.0437479	0.789976	6298
imputed	Interaction	rs1181795	0.0501845	0.100995	0.619277	6298
imputed	Association	rs1181795	0.0583218	0.0419957	0.164956	6298
genotyped	Interaction	rs11833881	-0.123059	0.068994	0.0745339	6297
genotyped	Association	rs11833881	0.0454591	0.0281853	0.106825	6297
genotyped	Interaction	rs11835157	-0.0395156	0.113198	0.727037	6298
genotyped	Association	rs11835157	-0.00128004	0.0473977	0.978456	6298
imputed	Interaction	rs1184332	0.0677609	0.101474	0.504309	6298
imputed	Association	rs1184332	0.0528736	0.042179	0.210051	6298
genotyped	Interaction	rs11846102	0.0636197	0.0728196	0.382336	6296
genotyped	Association	rs11846102	-0.00640151	0.0295659	0.828592	6296
genotyped	Interaction	rs11849372	0.00275334	0.123399	0.982199	6294
genotyped	Association	rs11849372	-0.0070202	0.0494776	0.887174	6294
genotyped	Interaction	rs11851031	-0.0105071	0.0648827	0.871359	6298
genotyped	Association	rs11851031	-0.00916587	0.0260901	0.725363	6298
genotyped	Interaction	rs11851155	0.111873	0.0945395	0.236716	6296
genotyped	Association	rs11851155	0.0213862	0.0385247	0.578826	6296
imputed	Interaction	rs11854147	0.100907	0.0683214	0.139742	6298
imputed	Association	rs11854147	-0.00923682	0.027405	0.736092	6298
imputed	Interaction	rs11857376	0.0372601	0.0645647	0.563895	6298
imputed	Association	rs11857376	-0.0341581	0.0266608	0.200167	6298
imputed	Interaction	rs1185783	0.0359333	0.101236	0.722642	6298
imputed	Association	rs1185783	0.0731871	0.0420704	0.0819725	6298
imputed	Interaction	rs1185784	-0.0147572	0.101245	0.884118	6298
imputed	Association	rs1185784	0.0346687	0.0414961	0.403487	6298
imputed	Interaction	rs1186464	0.00348617	0.102084	0.972759	6298
imputed	Association	rs1186464	0.0335495	0.0417234	0.421375	6298
genotyped	Interaction	rs11873322	0.0610155	0.0643015	0.342709	6296
genotyped	Association	rs11873322	0.0375052	0.0260379	0.149802	6296
genotyped	Interaction	rs11877408	-0.0198677	0.0624825	0.750517	6298
genotyped	Association	rs11877408	0.0155686	0.0253074	0.538458	6298
imputed	Interaction	rs11885386	0.135926	0.148665	0.360591	6298
imputed	Association	rs11885386	-0.124959	0.0611253	0.0409647	6298
imputed	Interaction	rs11886662	-0.0514178	0.0726174	0.478932	6298
imputed	Association	rs11886662	0.00300852	0.029471	0.918693	6298
imputed	Interaction	rs11886702	-0.0514602	0.0726113	0.478532	6298
imputed	Association	rs11886702	0.00297814	0.02947	0.919509	6298
genotyped	Interaction	rs11888210	0.158144	0.0943345	0.0937053	6298
genotyped	Association	rs11888210	0.0194466	0.0380566	0.609374	6298
imputed	Interaction	rs11891536	0.115138	0.0812389	0.156451	6298
imputed	Association	rs11891536	0.0189201	0.032355	0.558727	6298
genotyped	Interaction	rs11895988	0.00546947	0.0607389	0.928251	6232
genotyped	Association	rs11895988	0.0253338	0.0250366	0.311639	6232
genotyped	Interaction	rs11896627	-0.0995511	0.0653693	0.127834	6213
genotyped	Association	rs11896627	-0.0771026	0.0261584	0.00321529	6213
imputed	Interaction	rs11901988	0.115258	0.0812413	0.156033	6298
imputed	Association	rs11901988	0.0188311	0.0323553	0.560581	6298
genotyped	Interaction	rs11909342	-0.065521	0.0752486	0.383937	6278
genotyped	Association	rs11909342	-0.0112157	0.0302894	0.711182	6278
imputed	Interaction	rs11917039	-0.112292	0.0917192	0.220883	6298
imputed	Association	rs11917039	0.0627711	0.0370765	0.0905017	6298
genotyped	Interaction	rs11927308	0.0379055	0.0605349	0.531223	6297
genotyped	Association	rs11927308	0.0225567	0.0247204	0.361555	6297
genotyped	Interaction	rs11935679	-0.0517389	0.0783697	0.509156	6298
genotyped	Association	rs11935679	0.0112706	0.0320102	0.724779	6298
genotyped	Interaction	rs11949857	-0.0131054	0.0737111	0.85889	6298
genotyped	Association	rs11949857	0.0004271	0.0297095	0.988531	6298
genotyped	Interaction	rs11970080	-0.0667429	0.10423	0.521975	6297
genotyped	Association	rs11970080	-0.0485197	0.0411604	0.238524	6297
imputed	Interaction	rs11970435	-0.249154	0.146811	0.0897255	6298
imputed	Association	rs11970435	0.0484786	0.0606382	0.424046	6298
genotyped	Interaction	rs12032672	-0.0403235	0.0633253	0.524299	6296
genotyped	Association	rs12032672	0.0185618	0.0260549	0.476237	6296
genotyped	Interaction	rs12058835	0.0308463	0.0676442	0.6484	6298
genotyped	Association	rs12058835	-0.0036563	0.0278144	0.895421	6298
genotyped	Interaction	rs1205892	-0.0478519	0.0762785	0.530465	6295
genotyped	Association	rs1205892	-0.0435037	0.0310041	0.160619	6295
imputed	Interaction	rs1205893	0.156346	0.0609234	0.0103028	6298
imputed	Association	rs1205893	0.0411633	0.0249537	0.0990779	6298
imputed	Interaction	rs1205894	0.156659	0.0609069	0.0101308	6298
imputed	Association	rs1205894	0.0409638	0.0249457	0.100615	6298
genotyped	Interaction	rs1205896	-0.0877497	0.0610345	0.150567	6298
genotyped	Association	rs1205896	-0.0212674	0.0249307	0.393658	6298
imputed	Interaction	rs1205897	0.0403201	0.0771336	0.60118	6298
imputed	Association	rs1205897	0.0439405	0.0314646	0.162612	6298
imputed	Interaction	rs1205898	0.0403586	0.0771722	0.601014	6298
imputed	Association	rs1205898	0.0439701	0.0314801	0.162535	6298
imputed	Interaction	rs1205899	0.161097	0.0610524	0.00834364	6298
imputed	Association	rs1205899	0.0417926	0.0249583	0.0940837	6298
imputed	Interaction	rs1205900	-0.0922353	0.11374	0.417436	6298
imputed	Association	rs1205900	0.0028074	0.0462946	0.951646	6298
imputed	Interaction	rs1205945	-0.0771375	0.119278	0.517847	6298
imputed	Association	rs1205945	0.00664133	0.0484565	0.89099	6298
genotyped	Interaction	rs12059481	0.0200605	0.0603342	0.739531	6172
genotyped	Association	rs12059481	-0.0222555	0.0247008	0.367623	6172
imputed	Interaction	rs1205950	-0.0635395	0.120162	0.596976	6298
imputed	Association	rs1205950	0.00695004	0.0488182	0.886796	6298
imputed	Interaction	rs1205952	-0.077766	0.118992	0.513432	6298
imputed	Association	rs1205952	-0.00108967	0.0484015	0.982039	6298
imputed	Interaction	rs1205953	-0.0713866	0.115412	0.536243	6298
imputed	Association	rs1205953	0.0499117	0.0470378	0.288686	6298
imputed	Interaction	rs1205954	0.0293107	0.0869954	0.736187	6298
imputed	Association	rs1205954	0.0168653	0.0353391	0.633207	6298
imputed	Interaction	rs1205955	-0.118176	0.0822946	0.151051	6298
imputed	Association	rs1205955	0.0302235	0.0338037	0.371308	6298
imputed	Interaction	rs1205956	0.0162365	0.0755731	0.829895	6298
imputed	Association	rs1205956	0.046049	0.0305003	0.131148	6298
imputed	Interaction	rs1205957	0.032778	0.0772972	0.671543	6298
imputed	Association	rs1205957	0.040748	0.0311478	0.190849	6298
imputed	Interaction	rs1205958	-0.105867	0.107822	0.326203	6298
imputed	Association	rs1205958	0.0441456	0.0438186	0.313752	6298
imputed	Interaction	rs1205959	0.0216688	0.0752152	0.773287	6298
imputed	Association	rs1205959	0.0449007	0.0302404	0.13765	6298
imputed	Interaction	rs1205960	-0.126949	0.082934	0.125889	6298
imputed	Association	rs1205960	0.0218215	0.0339824	0.520805	6298
imputed	Interaction	rs1205961	0.0156637	0.0770426	0.838897	6298
imputed	Association	rs1205961	0.0317071	0.0312343	0.31008	6298
imputed	Interaction	rs1209598	-0.0664303	0.130075	0.609575	6298
imputed	Association	rs1209598	0.0441675	0.0523391	0.398773	6298
imputed	Interaction	rs12101211	-0.0643209	0.0635479	0.311499	6298
imputed	Association	rs12101211	0.00257812	0.0255566	0.91965	6298
genotyped	Interaction	rs12107668	-0.0645829	0.0686982	0.347205	6298
genotyped	Association	rs12107668	0.0578784	0.028119	0.0395992	6298
genotyped	Interaction	rs12109259	-0.0553787	0.0895228	0.536203	6298
genotyped	Association	rs12109259	-0.0202551	0.0358941	0.572568	6298
imputed	Interaction	rs12111546	-0.119498	0.129619	0.356609	6298
imputed	Association	rs12111546	0.0623958	0.0524328	0.234086	6298
genotyped	Interaction	rs12129062	-0.143201	0.0982781	0.145138	6298
genotyped	Association	rs12129062	-0.055881	0.0399339	0.161761	6298
genotyped	Interaction	rs1213402	-0.0875515	0.109068	0.422165	6294
genotyped	Association	rs1213402	0.01133	0.0448591	0.80061	6294
genotyped	Interaction	rs12141977	-0.00929414	0.0657625	0.887615	6293
genotyped	Association	rs12141977	-0.0188373	0.0263232	0.474256	6293
genotyped	Interaction	rs12144781	-0.0587414	0.121797	0.629617	6298
genotyped	Association	rs12144781	0.0264315	0.0478302	0.580549	6298
genotyped	Interaction	rs12151822	0.103536	0.0785252	0.187382	6296
genotyped	Association	rs12151822	-0.0223935	0.0324652	0.490364	6296
genotyped	Interaction	rs1216192	-0.000523896	0.0781956	0.994655	6298
genotyped	Association	rs1216192	-0.0277786	0.031278	0.37451	6298
genotyped	Interaction	rs12187650	0.0137795	0.0607197	0.820481	6297
genotyped	Association	rs12187650	-0.0487136	0.0246884	0.0485239	6297
imputed	Interaction	rs12191980	0.169514	0.142405	0.233948	6298
imputed	Association	rs12191980	-0.0327914	0.0562855	0.56019	6298
imputed	Interaction	rs12198474	-0.145011	0.0653282	0.0264733	6298
imputed	Association	rs12198474	-0.017884	0.0268407	0.505241	6298
imputed	Interaction	rs12199382	0.222924	0.065025	0.00061134	6298
imputed	Association	rs12199382	0.032782	0.0265284	0.216604	6298
imputed	Interaction	rs12200160	0.0416504	0.0721523	0.563787	6298
imputed	Association	rs12200160	0.0229439	0.0295401	0.437362	6298
imputed	Interaction	rs12202693	-0.178542	0.0803681	0.0263488	6298
imputed	Association	rs12202693	-0.0231934	0.0328764	0.480542	6298
imputed	Interaction	rs12202764	-0.15853	0.0803401	0.0485126	6298
imputed	Association	rs12202764	-0.0163242	0.0328706	0.619474	6298
genotyped	Interaction	rs12205684	-0.0866269	0.0664345	0.192301	6192
genotyped	Association	rs12205684	0.0257323	0.0270313	0.341162	6192
imputed	Interaction	rs12206344	0.13918	0.143472	0.332041	6298
imputed	Association	rs12206344	-0.0406223	0.0585911	0.488136	6298
imputed	Interaction	rs12208975	0.141991	0.142679	0.319689	6298
imputed	Association	rs12208975	-0.0414012	0.0564285	0.463164	6298
imputed	Interaction	rs12210179	-0.161021	0.0771378	0.0368879	6298
imputed	Association	rs12210179	-0.0224785	0.0316818	0.478035	6298
genotyped	Interaction	rs12233123	0.148304	0.0814594	0.0687174	6298
genotyped	Association	rs12233123	-0.0468409	0.0338848	0.166911	6298
imputed	Interaction	rs12240608	-0.0256204	0.10957	0.815128	6298
imputed	Association	rs12240608	0.0113134	0.0437465	0.795943	6298
imputed	Interaction	rs12243692	-0.00660856	0.104009	0.94934	6298
imputed	Association	rs12243692	0.0119636	0.0415173	0.773235	6298
imputed	Interaction	rs12245676	0.0162846	0.107567	0.879673	6298
imputed	Association	rs12245676	0.0135936	0.042686	0.75015	6298
imputed	Interaction	rs12245742	-0.00682242	0.104044	0.94772	6298
imputed	Association	rs12245742	0.0119267	0.0415322	0.773994	6298
imputed	Interaction	rs12247748	0.0686054	0.089937	0.445601	6298
imputed	Association	rs12247748	0.0556872	0.0364282	0.126393	6298
imputed	Interaction	rs12253074	-0.00800097	0.109793	0.941909	6298
imputed	Association	rs12253074	0.0145814	0.0435685	0.73788	6298
imputed	Interaction	rs12253078	-0.00801474	0.1098	0.941813	6298
imputed	Association	rs12253078	0.0146104	0.0435704	0.737388	6298
genotyped	Interaction	rs12257319	-0.0270382	0.0742897	0.715903	6297
genotyped	Association	rs12257319	-0.0468353	0.0299237	0.117596	6297
genotyped	Interaction	rs12258125	0.000188355	0.0627999	0.997607	6297
genotyped	Association	rs12258125	0.0866213	0.0257958	0.000789894	6297
imputed	Interaction	rs12258997	-0.069207	0.0760396	0.362781	6298
imputed	Association	rs12258997	0.0445736	0.0303518	0.142	6298
imputed	Interaction	rs12260226	-0.0276522	0.109474	0.800591	6298
imputed	Association	rs12260226	0.010839	0.0437177	0.804196	6298
imputed	Interaction	rs12265359	0.00026236	0.119874	0.998254	6298
imputed	Association	rs12265359	0.000815899	0.04694	0.986133	6298
imputed	Interaction	rs12265975	-0.0244724	0.109504	0.823166	6298
imputed	Association	rs12265975	0.0114977	0.0437254	0.792596	6298
imputed	Interaction	rs12266035	-0.0272755	0.109536	0.803361	6298
imputed	Association	rs12266035	0.0110557	0.0437292	0.800415	6298
imputed	Interaction	rs12267307	-0.00799983	0.109793	0.941918	6298
imputed	Association	rs12267307	0.0145805	0.0435686	0.737896	6298
genotyped	Interaction	rs12269559	0.0206913	0.061197	0.735292	6298
genotyped	Association	rs12269559	0.0256966	0.0251321	0.306601	6298
genotyped	Interaction	rs12274130	-0.0224856	0.0771733	0.770782	6298
genotyped	Association	rs12274130	0.0193902	0.0317726	0.541698	6298
genotyped	Interaction	rs12291798	-0.0369854	0.0617122	0.548981	6197
genotyped	Association	rs12291798	-0.000876759	0.0252408	0.972292	6197
genotyped	Interaction	rs1230428	0.00453232	0.0596518	0.939438	6298
genotyped	Association	rs1230428	-0.0293747	0.0246742	0.233894	6298
genotyped	Interaction	rs12313192	0.096512	0.10487	0.357449	6298
genotyped	Association	rs12313192	-0.0946542	0.0425566	0.0261708	6298
imputed	Interaction	rs12323439	0.0699348	0.101795	0.492098	6298
imputed	Association	rs12323439	-0.0250491	0.0414286	0.545445	6298
imputed	Interaction	rs12323665	-0.0412178	0.0674236	0.541006	6298
imputed	Association	rs12323665	-0.00122859	0.0271108	0.963856	6298
genotyped	Interaction	rs12324292	0.049625	0.066404	0.454899	6296
genotyped	Association	rs12324292	-0.0168431	0.0267895	0.529554	6296
imputed	Interaction	rs12330874	-0.141687	0.0773762	0.0671259	6298
imputed	Association	rs12330874	-0.00558119	0.0313408	0.858665	6298
genotyped	Interaction	rs12336107	0.0323987	0.0675073	0.631294	6297
genotyped	Association	rs12336107	0.0295282	0.027396	0.281151	6297
genotyped	Interaction	rs1233727	-0.0250935	0.0900688	0.780558	6297
genotyped	Association	rs1233727	0.0256026	0.0377924	0.498144	6297
genotyped	Interaction	rs12350437	-0.0308327	0.0839762	0.713512	6297
genotyped	Association	rs12350437	0.0236298	0.0339489	0.48643	6297
imputed	Interaction	rs12354416	0.0086952	0.0635812	0.891227	6298
imputed	Association	rs12354416	-0.00502965	0.0258409	0.845682	6298
imputed	Interaction	rs12355837	-0.0292901	0.0621433	0.637421	6298
imputed	Association	rs12355837	-0.0331083	0.025416	0.19274	6298
imputed	Interaction	rs12355966	-0.0295818	0.0620453	0.633537	6298
imputed	Association	rs12355966	-0.0332306	0.0254216	0.1912	6298
imputed	Interaction	rs12356304	-0.0296908	0.0620319	0.632214	6298
imputed	Association	rs12356304	-0.0336051	0.0254084	0.186018	6298
imputed	Interaction	rs12357445	0.00683631	0.0635469	0.914333	6298
imputed	Association	rs12357445	-0.00663382	0.0258122	0.797185	6298
imputed	Interaction	rs12357449	-0.000876108	0.0636747	0.989023	6298
imputed	Association	rs12357449	-0.00106729	0.0259284	0.967167	6298
imputed	Interaction	rs12359896	0.00731072	0.0635333	0.908394	6298
imputed	Association	rs12359896	-0.00606841	0.0258092	0.814119	6298
imputed	Interaction	rs12360316	-0.0347677	0.0625135	0.578119	6298
imputed	Association	rs12360316	-0.0218795	0.0257059	0.394721	6298
imputed	Interaction	rs12360480	0.0106471	0.0636137	0.867083	6298
imputed	Association	rs12360480	-0.00532141	0.0258393	0.836843	6298
genotyped	Interaction	rs12361243	-0.0835189	0.0613947	0.173765	6297
genotyped	Association	rs12361243	0.0284735	0.0246898	0.248852	6297
genotyped	Interaction	rs12362064	-0.0484383	0.064909	0.455544	6297
genotyped	Association	rs12362064	-0.00721915	0.0267744	0.787455	6297
genotyped	Interaction	rs12401678	0.0777921	0.0614011	0.205221	6298
genotyped	Association	rs12401678	0.012818	0.0249181	0.606987	6298
genotyped	Interaction	rs12403862	-0.0524947	0.11498	0.648008	6246
genotyped	Association	rs12403862	-0.00522763	0.0469706	0.911385	6246
genotyped	Interaction	rs12425425	-0.150171	0.0967468	0.120665	6298
genotyped	Association	rs12425425	0.00181515	0.0391328	0.963005	6298
imputed	Interaction	rs12432029	0.0970479	0.109622	0.376029	6298
imputed	Association	rs12432029	-0.0259408	0.0446142	0.560959	6298
genotyped	Interaction	rs12432533	0.0472727	0.0627789	0.451477	6298
genotyped	Association	rs12432533	0.00861871	0.0254292	0.734674	6298
imputed	Interaction	rs12434245	0.125362	0.108574	0.248286	6298
imputed	Association	rs12434245	-0.0276721	0.044357	0.53275	6298
imputed	Interaction	rs12435284	0.0892246	0.108485	0.410847	6298
imputed	Association	rs12435284	-0.0276727	0.0444119	0.533246	6298
imputed	Interaction	rs12435376	-0.00537293	0.0672374	0.936312	6298
imputed	Association	rs12435376	0.0049501	0.0273127	0.856187	6298
genotyped	Interaction	rs12435857	-0.0462175	0.0616686	0.453615	6297
genotyped	Association	rs12435857	-0.00471832	0.0250213	0.850434	6297
genotyped	Interaction	rs12439022	-0.0658555	0.0647821	0.309398	6298
genotyped	Association	rs12439022	-0.0390924	0.0262934	0.137124	6298
genotyped	Interaction	rs12441519	-0.0333419	0.0664201	0.615696	6297
genotyped	Association	rs12441519	-0.00161046	0.0264601	0.95147	6297
imputed	Interaction	rs12441817	-0.112113	0.117839	0.341437	6298
imputed	Association	rs12441817	0.103088	0.0493157	0.0366255	6298
genotyped	Interaction	rs12442901	-0.076989	0.0686974	0.26246	6296
genotyped	Association	rs12442901	0.0128423	0.0278869	0.645163	6296
imputed	Interaction	rs12445705	-0.0989336	0.161259	0.539563	6298
imputed	Association	rs12445705	-0.0332596	0.0656384	0.612377	6298
imputed	Interaction	rs12445744	-0.0946672	0.0859576	0.270798	6298
imputed	Association	rs12445744	-0.0478758	0.035658	0.179438	6298
imputed	Interaction	rs12445823	-0.0947058	0.0859588	0.27061	6298
imputed	Association	rs12445823	-0.0478619	0.0356583	0.179568	6298
imputed	Interaction	rs12446008	-0.0944641	0.0992632	0.34131	6298
imputed	Association	rs12446008	-0.0709112	0.0409663	0.0835075	6298
imputed	Interaction	rs12447461	-0.0761337	0.0846039	0.368216	6298
imputed	Association	rs12447461	-0.0487202	0.0350097	0.164087	6298
imputed	Interaction	rs12448429	-0.0599645	0.0854238	0.482727	6298
imputed	Association	rs12448429	-0.0486039	0.0353505	0.169208	6298
genotyped	Interaction	rs12448667	0.0295631	0.0851099	0.728339	6298
genotyped	Association	rs12448667	-0.0247555	0.0344182	0.472009	6298
genotyped	Interaction	rs12449775	-0.132899	0.0835823	0.111877	6295
genotyped	Association	rs12449775	0.0094832	0.0343779	0.782671	6295
genotyped	Interaction	rs12454396	0.0748775	0.0642651	0.244009	6298
genotyped	Association	rs12454396	0.0260947	0.0258931	0.313597	6298
genotyped	Interaction	rs12462123	-0.138264	0.114912	0.228937	6298
genotyped	Association	rs12462123	-0.0534143	0.0474212	0.260047	6298
imputed	Interaction	rs12463523	0.121618	0.079998	0.128494	6298
imputed	Association	rs12463523	0.0194914	0.0318072	0.540032	6298
genotyped	Interaction	rs12476995	-0.086621	0.0606552	0.153316	6290
genotyped	Association	rs12476995	-0.0160433	0.0248219	0.518085	6290
imputed	Interaction	rs12486170	-0.0182094	0.0669141	0.785531	6298
imputed	Association	rs12486170	-0.039846	0.0276052	0.14895	6298
genotyped	Interaction	rs12486550	-0.0782813	0.0604116	0.195092	6297
genotyped	Association	rs12486550	0.0412361	0.024789	0.0962655	6297
imputed	Interaction	rs12487012	0.0293749	0.0741284	0.691919	6298
imputed	Association	rs12487012	0.051687	0.0299636	0.0845778	6298
imputed	Interaction	rs12488497	-0.109406	0.0909351	0.228974	6298
imputed	Association	rs12488497	-0.0245769	0.0372097	0.508959	6298
imputed	Interaction	rs12490265	-0.0151533	0.0666295	0.8201	6298
imputed	Association	rs12490265	-0.044031	0.0274863	0.109222	6298
genotyped	Interaction	rs12493410	-0.0934511	0.063232	0.139482	6294
genotyped	Association	rs12493410	0.0261115	0.0260551	0.316303	6294
imputed	Interaction	rs12493718	0.0263027	0.0740563	0.722473	6298
imputed	Association	rs12493718	0.0504813	0.0299775	0.0922361	6298
imputed	Interaction	rs12495364	0.0193795	0.0740848	0.79365	6298
imputed	Association	rs12495364	0.0484545	0.0300176	0.106534	6298
imputed	Interaction	rs12496005	0.0270754	0.0742257	0.715294	6298
imputed	Association	rs12496005	0.0469138	0.0300779	0.118871	6298
imputed	Interaction	rs12496413	-0.0272399	0.0650794	0.675549	6298
imputed	Association	rs12496413	-0.0398008	0.0268234	0.13791	6298
imputed	Interaction	rs12496505	0.0293747	0.0741284	0.691921	6298
imputed	Association	rs12496505	0.0516871	0.0299636	0.0845771	6298
imputed	Interaction	rs12497191	0.14565	0.0988326	0.140611	6298
imputed	Association	rs12497191	0.070983	0.0392511	0.0705869	6298
genotyped	Interaction	rs1249875	-0.015984	0.0609985	0.7933	6293
genotyped	Association	rs1249875	0.0401233	0.0250629	0.109448	6293
genotyped	Interaction	rs1249963	-0.000879901	0.064016	0.989034	6298
genotyped	Association	rs1249963	-0.0204116	0.0264129	0.439677	6298
genotyped	Interaction	rs12505957	0.0919743	0.1131	0.416126	6298
genotyped	Association	rs12505957	-0.000196352	0.0445487	0.996483	6298
genotyped	Interaction	rs12506516	-0.00343659	0.0851636	0.967813	6295
genotyped	Association	rs12506516	0.0633186	0.0345777	0.0671185	6295
genotyped	Interaction	rs12508232	0.0474298	0.122678	0.699051	6297
genotyped	Association	rs12508232	-0.0109968	0.0469209	0.814707	6297
genotyped	Interaction	rs12508463	-0.00898455	0.0793424	0.909846	6297
genotyped	Association	rs12508463	-0.00572343	0.0326709	0.86094	6297
genotyped	Interaction	rs12512968	0.0610625	0.122461	0.61806	6296
genotyped	Association	rs12512968	-0.0202734	0.0469053	0.665596	6296
genotyped	Interaction	rs12521901	-0.0530834	0.0633128	0.40182	6298
genotyped	Association	rs12521901	-0.00844712	0.025339	0.73887	6298
imputed	Interaction	rs12524161	0.206851	0.0628619	0.00100541	6298
imputed	Association	rs12524161	0.0213373	0.0256419	0.405369	6298
imputed	Interaction	rs12524841	0.0423937	0.122028	0.728294	6298
imputed	Association	rs12524841	-0.0490163	0.0508357	0.334978	6298
imputed	Interaction	rs12525289	0.225186	0.0650204	0.000537133	6298
imputed	Association	rs12525289	0.0279408	0.026522	0.292155	6298
imputed	Interaction	rs12526075	-0.427316	0.139168	0.00214618	6298
imputed	Association	rs12526075	0.0154848	0.0561914	0.782886	6298
imputed	Interaction	rs12528620	-0.376801	0.142196	0.0080723	6298
imputed	Association	rs12528620	0.00368531	0.0579763	0.949318	6298
genotyped	Interaction	rs12532878	0.0116347	0.075748	0.877933	6297
genotyped	Association	rs12532878	-0.0392227	0.0309263	0.204752	6297
genotyped	Interaction	rs12535934	-0.0116008	0.0779284	0.881666	6298
genotyped	Association	rs12535934	0.0179374	0.0315091	0.569189	6298
genotyped	Interaction	rs12538442	0.026342	0.0914508	0.773321	6298
genotyped	Association	rs12538442	-0.0076626	0.0364312	0.833416	6298
genotyped	Interaction	rs12540730	-0.00324514	0.0742345	0.965133	6297
genotyped	Association	rs12540730	-0.0149936	0.0298366	0.615317	6297
genotyped	Interaction	rs12554091	0.0124676	0.0888513	0.888412	6298
genotyped	Association	rs12554091	0.0651907	0.035724	0.0680724	6298
imputed	Interaction	rs1255977	-0.0228445	0.0685891	0.739097	6298
imputed	Association	rs1255977	0.00113324	0.027804	0.96749	6298
imputed	Interaction	rs1255978	-0.0228985	0.0764563	0.76457	6298
imputed	Association	rs1255978	-0.00754593	0.0307966	0.806445	6298
imputed	Interaction	rs1255979	0.0278663	0.0728838	0.702223	6298
imputed	Association	rs1255979	-0.00129006	0.0298113	0.965484	6298
imputed	Interaction	rs1255981	-0.0272711	0.165291	0.868959	6298
imputed	Association	rs1255981	0.0343848	0.0665753	0.605538	6298
imputed	Interaction	rs1255984	0.0133423	0.0659349	0.839645	6298
imputed	Association	rs1255984	-0.00579919	0.0268545	0.829035	6298
imputed	Interaction	rs1255986	0.00871551	0.0656093	0.894324	6298
imputed	Association	rs1255986	-0.00625586	0.0267392	0.815025	6298
imputed	Interaction	rs1255988	0.0144786	0.0654847	0.825023	6298
imputed	Association	rs1255988	-0.0057544	0.0266844	0.82927	6298
imputed	Interaction	rs1255990	-0.0227799	0.0666303	0.732449	6298
imputed	Association	rs1255990	0.0132804	0.0270455	0.623416	6298
imputed	Interaction	rs1255991	-0.0220878	0.0666308	0.740281	6298
imputed	Association	rs1255991	0.0128304	0.0270481	0.635263	6298
imputed	Interaction	rs1255992	-0.0181966	0.0668107	0.785354	6298
imputed	Association	rs1255992	0.0152751	0.0270969	0.572962	6298
imputed	Interaction	rs1255997	0.0563894	0.132088	0.669461	6298
imputed	Association	rs1255997	0.00649008	0.054176	0.904648	6298
imputed	Interaction	rs1255998	-0.0418831	0.105756	0.692092	6298
imputed	Association	rs1255998	-0.00169698	0.0435708	0.968933	6298
imputed	Interaction	rs1256028	0.0476912	0.13724	0.728226	6298
imputed	Association	rs1256028	0.0135932	0.0557789	0.807473	6298
imputed	Interaction	rs1256030	-0.0583155	0.0622393	0.348817	6298
imputed	Association	rs1256030	0.00574023	0.0250965	0.819089	6298
imputed	Interaction	rs1256031	-0.0505797	0.0624283	0.417853	6298
imputed	Association	rs1256031	0.00566036	0.0251594	0.822002	6298
imputed	Interaction	rs1256033	-0.050626	0.0624264	0.417413	6298
imputed	Association	rs1256033	0.00561167	0.0251588	0.823504	6298
imputed	Interaction	rs1256036	-0.0556463	0.0620959	0.370216	6298
imputed	Association	rs1256036	0.000375996	0.0250828	0.98804	6298
imputed	Interaction	rs1256037	-0.0556499	0.0620956	0.370182	6298
imputed	Association	rs1256037	0.000383531	0.0250825	0.987801	6298
imputed	Interaction	rs1256038	-0.0559467	0.062086	0.367561	6298
imputed	Association	rs1256038	0.000557866	0.0250809	0.982255	6298
imputed	Interaction	rs1256039	-0.0558087	0.0620845	0.368732	6298
imputed	Association	rs1256039	0.00047692	0.0250808	0.984829	6298
imputed	Interaction	rs1256040	-0.0515257	0.0623959	0.408957	6298
imputed	Association	rs1256040	0.0048426	0.0251512	0.847326	6298
imputed	Interaction	rs1256041	-0.0545249	0.0621558	0.380395	6298
imputed	Association	rs1256041	0.000333264	0.025101	0.989407	6298
imputed	Interaction	rs1256042	-0.0557031	0.0620863	0.369653	6298
imputed	Association	rs1256042	0.000359895	0.0250831	0.988553	6298
imputed	Interaction	rs1256043	-0.0570385	0.0620771	0.358218	6298
imputed	Association	rs1256043	0.000839515	0.0250812	0.973299	6298
imputed	Interaction	rs1256044	-0.0561241	0.0620821	0.366014	6298
imputed	Association	rs1256044	0.000533916	0.0250804	0.983016	6298
imputed	Interaction	rs1256045	-0.0563353	0.0621323	0.364601	6298
imputed	Association	rs1256045	-0.00147994	0.0251382	0.953056	6298
imputed	Interaction	rs1256046	-0.056933	0.0620409	0.358828	6298
imputed	Association	rs1256046	0.000395398	0.0250688	0.987416	6298
imputed	Interaction	rs1256047	-0.0408193	0.106394	0.701242	6298
imputed	Association	rs1256047	0.0020071	0.0439536	0.963579	6298
imputed	Interaction	rs1256048	-0.0487502	0.062725	0.437067	6298
imputed	Association	rs1256048	0.00243355	0.0253261	0.923453	6298
imputed	Interaction	rs1256050	-0.0179879	0.099732	0.856874	6298
imputed	Association	rs1256050	0.0212985	0.0410965	0.604298	6298
imputed	Interaction	rs1256051	0.0046501	0.0956354	0.961221	6298
imputed	Association	rs1256051	0.0316168	0.0396394	0.425126	6298
imputed	Interaction	rs1256052	0.0196684	0.141057	0.88911	6298
imputed	Association	rs1256052	0.00896308	0.0575507	0.876241	6298
imputed	Interaction	rs1256056	-0.0547767	0.0620155	0.377122	6298
imputed	Association	rs1256056	0.00362135	0.0250977	0.885276	6298
imputed	Interaction	rs1256059	-0.0480478	0.0620867	0.43903	6298
imputed	Association	rs1256059	0.00551419	0.0251458	0.826433	6298
genotyped	Interaction	rs1256061	-0.0566426	0.0613331	0.35577	6293
genotyped	Association	rs1256061	0.00349369	0.0249008	0.888424	6293
imputed	Interaction	rs1256062	0.00424717	0.100524	0.9663	6298
imputed	Association	rs1256062	0.0189346	0.0414796	0.648061	6298
imputed	Interaction	rs1256063	0.0611523	0.132236	0.643776	6298
imputed	Association	rs1256063	0.0256093	0.0542414	0.636846	6298
imputed	Interaction	rs1256064	-0.032985	0.105022	0.753473	6298
imputed	Association	rs1256064	-0.00122501	0.0433605	0.977462	6298
imputed	Interaction	rs1256065	-0.0512775	0.0625357	0.412264	6298
imputed	Association	rs1256065	0.00181387	0.0252783	0.942798	6298
imputed	Interaction	rs1256069	-0.0193269	0.107522	0.857356	6298
imputed	Association	rs1256069	0.00155724	0.0444132	0.972031	6298
imputed	Interaction	rs1256114	0.0411451	0.0906538	0.649937	6298
imputed	Association	rs1256114	0.0136946	0.0372229	0.712954	6298
imputed	Interaction	rs1256115	0.0228959	0.0900144	0.799227	6298
imputed	Association	rs1256115	0.00798138	0.0369901	0.829174	6298
imputed	Interaction	rs1256116	0.0301242	0.089168	0.735498	6298
imputed	Association	rs1256116	0.0152834	0.036579	0.676094	6298
imputed	Interaction	rs1256117	0.0292674	0.0891508	0.742703	6298
imputed	Association	rs1256117	0.0164704	0.0365743	0.65249	6298
imputed	Interaction	rs1256118	0.0292293	0.0891487	0.74302	6298
imputed	Association	rs1256118	0.0140585	0.0365573	0.700576	6298
imputed	Interaction	rs1256120	0.0102165	0.0891216	0.908738	6298
imputed	Association	rs1256120	0.0118401	0.03654	0.745925	6298
imputed	Interaction	rs1256121	0.023941	0.0924772	0.795732	6298
imputed	Association	rs1256121	0.00253838	0.0376619	0.946266	6298
genotyped	Interaction	rs12568930	-0.114252	0.0836448	0.172015	6296
genotyped	Association	rs12568930	-0.0398221	0.0333327	0.232254	6296
genotyped	Interaction	rs12569255	-0.0305031	0.0737347	0.679117	6295
genotyped	Association	rs12569255	0.0351944	0.0297723	0.237204	6295
imputed	Interaction	rs12569463	0.121698	0.101108	0.228776	6298
imputed	Association	rs12569463	0.0391958	0.04055	0.333779	6298
genotyped	Interaction	rs12570314	0.0102789	0.0610582	0.866317	6289
genotyped	Association	rs12570314	-0.0178943	0.0249344	0.472998	6289
imputed	Interaction	rs12570341	0.101404	0.0943073	0.282305	6298
imputed	Association	rs12570341	0.0487141	0.0379588	0.19942	6298
genotyped	Interaction	rs12574516	0.122631	0.0666132	0.0656775	6298
genotyped	Association	rs12574516	0.00243404	0.0273576	0.929108	6298
genotyped	Interaction	rs12581011	0.0458997	0.062489	0.462657	6298
genotyped	Association	rs12581011	-0.0119794	0.0249522	0.631177	6298
genotyped	Interaction	rs12586568	0.130724	0.116002	0.259823	6298
genotyped	Association	rs12586568	-0.031385	0.0496443	0.527281	6298
genotyped	Interaction	rs12586612	0.0601349	0.0829714	0.468623	6298
genotyped	Association	rs12586612	0.0248408	0.0341016	0.466375	6298
genotyped	Interaction	rs12587364	0.0884829	0.0683803	0.195719	6292
genotyped	Association	rs12587364	0.0701871	0.0277912	0.0115773	6292
genotyped	Interaction	rs12588746	0.081522	0.0616061	0.185792	6243
genotyped	Association	rs12588746	0.0168535	0.0252065	0.503764	6243
genotyped	Interaction	rs12589527	-0.0798098	0.0887218	0.368394	6293
genotyped	Association	rs12589527	-0.0218638	0.0369585	0.554155	6293
imputed	Interaction	rs12589834	0.0585172	0.0846329	0.489325	6298
imputed	Association	rs12589834	-0.0169512	0.0344162	0.622358	6298
imputed	Interaction	rs12591078	0.0871216	0.0688284	0.205639	6298
imputed	Association	rs12591078	-0.0134693	0.0276967	0.626761	6298
genotyped	Interaction	rs12592465	0.0536163	0.0774557	0.488825	6298
genotyped	Association	rs12592465	0.0248304	0.0320886	0.439074	6298
genotyped	Interaction	rs12597128	0.0788954	0.112944	0.484867	6298
genotyped	Association	rs12597128	0.082899	0.0462749	0.0732695	6298
genotyped	Interaction	rs12598291	-0.0528243	0.0738761	0.474612	6102
genotyped	Association	rs12598291	-0.0387827	0.0300578	0.197005	6102
genotyped	Interaction	rs12604302	0.0391964	0.0637872	0.538916	6295
genotyped	Association	rs12604302	-0.0121384	0.0256779	0.636432	6295
genotyped	Interaction	rs12608787	0.102438	0.0714404	0.151654	6296
genotyped	Association	rs12608787	0.0170985	0.0295975	0.563487	6296
genotyped	Interaction	rs12612396	-0.0404357	0.069457	0.560474	6282
genotyped	Association	rs12612396	0.0372054	0.0284682	0.19129	6282
genotyped	Interaction	rs12612477	0.0804139	0.0724747	0.267238	6298
genotyped	Association	rs12612477	-0.0243567	0.0292657	0.405293	6298
imputed	Interaction	rs12614965	0.167543	0.0957004	0.0800463	6298
imputed	Association	rs12614965	-0.0547711	0.0389662	0.159891	6298
imputed	Interaction	rs1262242	-0.0120834	0.0670865	0.857067	6298
imputed	Association	rs1262242	0.0172319	0.02719	0.526262	6298
imputed	Interaction	rs12623750	0.155205	0.0948108	0.101681	6298
imputed	Association	rs12623750	-0.0492732	0.0384809	0.200431	6298
imputed	Interaction	rs12629240	0.0309395	0.0743201	0.677205	6298
imputed	Association	rs12629240	0.0512992	0.0299852	0.087165	6298
imputed	Interaction	rs12629293	0.0307583	0.0743201	0.678989	6298
imputed	Association	rs12629293	0.0514398	0.0299857	0.0863067	6298
imputed	Interaction	rs12629337	-0.112322	0.0905543	0.214879	6298
imputed	Association	rs12629337	-0.0239486	0.0370023	0.517515	6298
imputed	Interaction	rs12629497	0.0346344	0.0741884	0.640628	6298
imputed	Association	rs12629497	0.0493135	0.0298698	0.0987986	6298
imputed	Interaction	rs12629751	0.00376362	0.128519	0.976639	6298
imputed	Association	rs12629751	0.0819187	0.0512888	0.110271	6298
imputed	Interaction	rs12629817	-0.141463	0.0772637	0.0671617	6298
imputed	Association	rs12629817	-0.00561024	0.0312979	0.857745	6298
imputed	Interaction	rs12629818	-0.141471	0.077263	0.0671433	6298
imputed	Association	rs12629818	-0.0056077	0.0312978	0.857808	6298
imputed	Interaction	rs12631028	0.0448531	0.0737613	0.543154	6298
imputed	Association	rs12631028	0.0499167	0.0296156	0.0919443	6298
imputed	Interaction	rs12631322	0.0259985	0.0740707	0.725603	6298
imputed	Association	rs12631322	0.0505293	0.0299914	0.0920787	6298
imputed	Interaction	rs12631389	0.0235282	0.0738317	0.749985	6298
imputed	Association	rs12631389	0.0516271	0.0299572	0.0848723	6298
imputed	Interaction	rs12634544	0.0309397	0.0743201	0.677202	6298
imputed	Association	rs12634544	0.051299	0.0299852	0.0871662	6298
genotyped	Interaction	rs12635120	-0.140412	0.0772506	0.0691707	6298
genotyped	Association	rs12635120	-0.00692497	0.0312912	0.824861	6298
imputed	Interaction	rs12636454	0.0193871	0.0740846	0.79357	6298
imputed	Association	rs12636454	0.0484566	0.0300175	0.106518	6298
imputed	Interaction	rs12636461	0.0420312	0.0737262	0.568631	6298
imputed	Association	rs12636461	0.047883	0.0296057	0.105851	6298
imputed	Interaction	rs12639094	0.0375355	0.0879009	0.669379	6298
imputed	Association	rs12639094	0.0177947	0.0353846	0.615056	6298
imputed	Interaction	rs12639162	0.0308835	0.0743311	0.677801	6298
imputed	Association	rs12639162	0.0514081	0.0299952	0.0866005	6298
genotyped	Interaction	rs12639920	-0.0202936	0.0677833	0.764653	6298
genotyped	Association	rs12639920	0.001851	0.0273341	0.946013	6298
genotyped	Interaction	rs12642085	0.0852018	0.061608	0.166724	6298
genotyped	Association	rs12642085	0.0103767	0.0246179	0.673398	6298
genotyped	Interaction	rs12644965	0.0525942	0.0724315	0.46779	6298
genotyped	Association	rs12644965	0.0135238	0.0299275	0.651368	6298
genotyped	Interaction	rs12646616	0.0250257	0.0673219	0.710105	6252
genotyped	Association	rs12646616	0.0160534	0.0271636	0.554548	6252
genotyped	Interaction	rs12651020	0.0421536	0.0642369	0.511706	6284
genotyped	Association	rs12651020	-0.00784885	0.0259098	0.761953	6284
genotyped	Interaction	rs12653412	-0.101527	0.11329	0.370198	6298
genotyped	Association	rs12653412	-0.0539015	0.0456959	0.238216	6298
genotyped	Interaction	rs1265507	0.0740525	0.0614455	0.228182	6297
genotyped	Association	rs1265507	0.101859	0.0248425	4.18049e-05	6297
genotyped	Interaction	rs12659209	-0.101527	0.11329	0.370198	6298
genotyped	Association	rs12659209	-0.0539015	0.0456959	0.238216	6298
genotyped	Interaction	rs12661088	-0.00261219	0.0608964	0.965786	6295
genotyped	Association	rs12661088	0.00478401	0.0247348	0.846642	6295
genotyped	Interaction	rs12665607	0.16801	0.113491	0.138821	6298
genotyped	Association	rs12665607	0.15872	0.0463121	0.00061382	6298
genotyped	Interaction	rs12668467	-0.0435717	0.0676248	0.519395	6298
genotyped	Association	rs12668467	-0.00999845	0.0274998	0.716182	6298
imputed	Interaction	rs1266927	-0.0144789	0.0657696	0.825764	6298
imputed	Association	rs1266927	0.00366446	0.0266086	0.890468	6298
genotyped	Interaction	rs12670654	0.0210169	0.0665459	0.752146	6295
genotyped	Association	rs12670654	-0.00976563	0.0274296	0.721833	6295
genotyped	Interaction	rs12676884	0.0587739	0.0613138	0.33781	6292
genotyped	Association	rs12676884	0.0336199	0.0246855	0.173269	6292
genotyped	Interaction	rs12678463	0.0361267	0.0783198	0.644619	6298
genotyped	Association	rs12678463	-0.0260734	0.0314355	0.406896	6298
genotyped	Interaction	rs1268331	0.0264779	0.0644697	0.681304	6296
genotyped	Association	rs1268331	0.0182886	0.0256593	0.47603	6296
imputed	Interaction	rs1269056	-0.0576962	0.0622058	0.353701	6298
imputed	Association	rs1269056	0.000283258	0.0251267	0.991006	6298
genotyped	Interaction	rs12694049	-0.0493515	0.0618806	0.425175	6293
genotyped	Association	rs12694049	0.0297429	0.0251303	0.236637	6293
genotyped	Interaction	rs12696667	0.049808	0.0709103	0.48245	6298
genotyped	Association	rs12696667	0.0323298	0.0287621	0.261038	6298
genotyped	Interaction	rs12698957	-0.0149143	0.0597351	0.802847	6298
genotyped	Association	rs12698957	-0.004031	0.0246958	0.870346	6298
genotyped	Interaction	rs12707339	0.0192743	0.0815243	0.813112	6298
genotyped	Association	rs12707339	0.00667574	0.0326981	0.838233	6298
genotyped	Interaction	rs12708064	0.0615354	0.0667086	0.35633	6298
genotyped	Association	rs12708064	0.000660341	0.027228	0.980652	6298
imputed	Interaction	rs1271028	-0.00028111	0.167961	0.998665	6298
imputed	Association	rs1271028	0.0579155	0.0673959	0.39019	6298
imputed	Interaction	rs12712574	0.0968502	0.0796095	0.223815	6298
imputed	Association	rs12712574	0.0246389	0.0315351	0.434645	6298
imputed	Interaction	rs12712575	-0.0609457	0.0634068	0.336496	6298
imputed	Association	rs12712575	0.0211574	0.0259956	0.415743	6298
imputed	Interaction	rs12712576	-0.0753973	0.0744976	0.31154	6298
imputed	Association	rs12712576	-0.0262926	0.0302232	0.384362	6298
imputed	Interaction	rs12714871	-0.0691446	0.0626983	0.270151	6298
imputed	Association	rs12714871	0.0221042	0.0255402	0.386815	6298
imputed	Interaction	rs1271572	-0.0257909	0.0681184	0.704984	6298
imputed	Association	rs1271572	-0.00184565	0.0273386	0.946177	6298
imputed	Interaction	rs1271573	-0.0533688	0.0621878	0.390822	6298
imputed	Association	rs1271573	-0.000323124	0.0251069	0.989732	6298
imputed	Interaction	rs1272715	0.00143188	0.0670189	0.982955	6298
imputed	Association	rs1272715	0.0132111	0.0271589	0.626676	6298
imputed	Interaction	rs1273196	-0.0996491	0.14716	0.498336	6298
imputed	Association	rs1273196	0.0308742	0.0589872	0.600711	6298
genotyped	Interaction	rs12734993	0.0597035	0.0876528	0.49581	6298
genotyped	Association	rs12734993	0.0198177	0.035307	0.574616	6298
genotyped	Interaction	rs12748039	-0.0790226	0.0742515	0.287254	6296
genotyped	Association	rs12748039	-0.0052536	0.0304015	0.862808	6296
genotyped	Interaction	rs12751896	0.0385928	0.0636911	0.544579	6297
genotyped	Association	rs12751896	-0.0242595	0.0262567	0.355557	6297
genotyped	Interaction	rs12758910	-0.0230878	0.0744148	0.756375	6293
genotyped	Association	rs12758910	0.0267525	0.0306103	0.382168	6293
imputed	Interaction	rs12762017	0.106699	0.0942731	0.25776	6298
imputed	Association	rs12762017	0.0373357	0.0379694	0.325492	6298
genotyped	Interaction	rs12762950	0.044468	0.0914545	0.626821	6291
genotyped	Association	rs12762950	-0.0118693	0.0379572	0.754518	6291
imputed	Interaction	rs12769156	0.00826777	0.0635732	0.89653	6298
imputed	Association	rs12769156	-0.00491403	0.0258366	0.849161	6298
genotyped	Interaction	rs12772292	-0.066955	0.0629977	0.287906	6297
genotyped	Association	rs12772292	-0.0267354	0.0258047	0.30021	6297
imputed	Interaction	rs12775790	-0.0274653	0.0730787	0.707054	6298
imputed	Association	rs12775790	-0.0188928	0.0297002	0.524722	6298
imputed	Interaction	rs12777723	0.121345	0.102735	0.237587	6298
imputed	Association	rs12777723	0.0444385	0.0410233	0.278739	6298
imputed	Interaction	rs12783952	-0.11346	0.0953422	0.234079	6298
imputed	Association	rs12783952	0.0617287	0.0384113	0.108095	6298
imputed	Interaction	rs12784633	-0.0890692	0.0768436	0.246461	6298
imputed	Association	rs12784633	0.0447295	0.0306609	0.144657	6298
genotyped	Interaction	rs12788335	0.0309214	0.0771526	0.688594	6298
genotyped	Association	rs12788335	-0.0302604	0.0309617	0.328434	6298
genotyped	Interaction	rs1282534	-0.0395137	0.0970203	0.683824	5391
genotyped	Association	rs1282534	-0.0246376	0.0383842	0.520987	5391
genotyped	Interaction	rs12829886	0.0229993	0.0628358	0.714361	6298
genotyped	Association	rs12829886	-0.0330175	0.0253851	0.193422	6298
genotyped	Interaction	rs12859446	-0.0309848	0.125175	0.804505	6298
genotyped	Association	rs12859446	-0.0350444	0.0491503	0.475869	6298
imputed	Interaction	rs12880680	0.239599	0.196036	0.221671	6298
imputed	Association	rs12880680	-0.0238535	0.0781107	0.760086	6298
genotyped	Interaction	rs12881700	0.070724	0.0728487	0.331668	6297
genotyped	Association	rs12881700	-0.0114616	0.0296358	0.698954	6297
genotyped	Interaction	rs12884186	-0.0464967	0.0617241	0.451298	6296
genotyped	Association	rs12884186	0.00263562	0.02484	0.915503	6296
genotyped	Interaction	rs12886144	0.0920397	0.0688989	0.181642	6296
genotyped	Association	rs12886144	0.0226249	0.0286708	0.430067	6296
genotyped	Interaction	rs12894314	-0.010235	0.0945225	0.913776	6298
genotyped	Association	rs12894314	-0.0353671	0.0380626	0.352831	6298
genotyped	Interaction	rs12898794	-0.0905195	0.0652599	0.165472	6297
genotyped	Association	rs12898794	0.0619041	0.0266775	0.0203479	6297
imputed	Interaction	rs12898997	0.104072	0.0650301	0.109567	6298
imputed	Association	rs12898997	-0.0194022	0.0265444	0.464847	6298
imputed	Interaction	rs12903541	0.0647607	0.0654879	0.322752	6298
imputed	Association	rs12903541	-0.0165389	0.0265162	0.532829	6298
imputed	Interaction	rs12903896	0.0909345	0.065073	0.162336	6298
imputed	Association	rs12903896	-0.0234368	0.0263749	0.374252	6298
imputed	Interaction	rs12905199	0.0803156	0.0652071	0.218108	6298
imputed	Association	rs12905199	-0.0211248	0.0265172	0.425686	6298
imputed	Interaction	rs12909307	0.0644926	0.0650121	0.321232	6298
imputed	Association	rs12909307	-0.0157523	0.0263566	0.550087	6298
imputed	Interaction	rs12914866	0.0804695	0.0656212	0.220142	6298
imputed	Association	rs12914866	-0.067714	0.0269675	0.0120658	6298
imputed	Interaction	rs12915975	0.00363327	0.131439	0.977948	6298
imputed	Association	rs12915975	-0.0902721	0.0541176	0.0953512	6298
imputed	Interaction	rs12934920	-0.132313	0.158422	0.403641	6298
imputed	Association	rs12934920	0.0154993	0.0660486	0.814477	6298
imputed	Interaction	rs12935321	-0.133499	0.16048	0.405514	6298
imputed	Association	rs12935321	0.0235254	0.0664967	0.723514	6298
genotyped	Interaction	rs12938667	0.147172	0.0619573	0.0175608	6288
genotyped	Association	rs12938667	0.0167295	0.0251984	0.506771	6288
genotyped	Interaction	rs12939024	-0.0926884	0.0932228	0.320131	6280
genotyped	Association	rs12939024	-0.0784078	0.0380687	0.0394744	6280
genotyped	Interaction	rs1294409	0.0756321	0.0629432	0.229566	6296
genotyped	Association	rs1294409	-0.0258694	0.025707	0.314301	6296
genotyped	Interaction	rs1294416	-0.0111374	0.0599025	0.852509	6295
genotyped	Association	rs1294416	0.0227165	0.0244477	0.352829	6295
genotyped	Interaction	rs1294433	0.0553064	0.0609423	0.364166	6298
genotyped	Association	rs1294433	-0.0203624	0.0246482	0.408768	6298
genotyped	Interaction	rs1294438	0.0845258	0.064156	0.187718	6296
genotyped	Association	rs1294438	-0.0300765	0.0259442	0.246387	6296
genotyped	Interaction	rs1295803	0.025881	0.0642591	0.687139	6296
genotyped	Association	rs1295803	0.00253888	0.0264532	0.923543	6296
genotyped	Interaction	rs12964162	-0.00490277	0.0661452	0.940916	6297
genotyped	Association	rs12964162	-0.0354229	0.0266254	0.183429	6297
genotyped	Interaction	rs12969696	0.222987	0.120531	0.064355	6244
genotyped	Association	rs12969696	0.0814572	0.0494675	0.0996744	6244
genotyped	Interaction	rs12988568	0.100961	0.0612732	0.0994607	6295
genotyped	Association	rs12988568	-0.0149947	0.0248554	0.546345	6295
genotyped	Interaction	rs12989241	-0.0878158	0.0613086	0.152092	6246
genotyped	Association	rs12989241	0.0121193	0.0249911	0.627732	6246
imputed	Interaction	rs12999317	-0.0734327	0.0750238	0.327721	6298
imputed	Association	rs12999317	-0.0119062	0.0304008	0.695335	6298
genotyped	Interaction	rs13001482	-0.00746186	0.0621329	0.904412	6296
genotyped	Association	rs13001482	0.0325982	0.0253364	0.198276	6296
genotyped	Interaction	rs13012316	-0.07262	0.0683385	0.287981	6297
genotyped	Association	rs13012316	-0.00459468	0.0278909	0.869156	6297
genotyped	Interaction	rs13015937	0.0907472	0.0712993	0.203149	6298
genotyped	Association	rs13015937	-0.0295646	0.0286234	0.301699	6298
genotyped	Interaction	rs13016877	0.157633	0.129492	0.223531	6298
genotyped	Association	rs13016877	0.0250162	0.0522108	0.631856	6298
[truncated: 5,759 more rows]
