# Supplementary material for: A comprehensive evaluation of interaction between genetic variants and use of menopausal hormone therapy on mammographic density
Source: Breast Cancer Res. 2015 Aug 16;17(1):110. doi: 10.1186/s13058-015-0625-9 (PMC4537547; doi:10.1186/s13058-015-0625-9)
Supplement: Additional file 4: Table S6. — a Beta estimates for interaction between single nucleotide polymorphisms (SNPs) and use of hormone replacement therapy (MHT) on percent density and for association between SNP and percent density. b beta estimates for interaction between SNPs and use of MHT on dense area (cm2) and for association between SNPs and dense area (cm2). c beta estimates for interaction between SNPs and use of MHT on non-dense area (cm2) and for association between SNPs and non-dense area (cm2). (ZIP 2747 kb) [file 13058_2015_625_MOESM4_ESM.zip › 13058_2015_625_MOESM4_ESM/Supplementary Table 6b - Results DA.xlsx]

## Sheet: sq_da_geno
Supplementary Table 6b: beta estimates for interaction between SNPs and use of MHT on dense area (cm2) as well for association between SNP and dense area (cm2)
SNP type	Test	SNP	beta*	StdErr	P-value	N
genotyped	Interaction	c3_pos12302387	0.315322	0.130333	0.0155768	6274
genotyped	Association	c3_pos12302387	0.0491684	0.0521544	0.345847	6274
genotyped	Interaction	c3_pos12310198	0.117218	0.161486	0.467946	6297
genotyped	Association	c3_pos12310198	0.00461003	0.0661328	0.944428	6297
genotyped	Interaction	c3_pos12394366	-0.151816	0.141844	0.284524	6298
genotyped	Association	c3_pos12394366	-0.0901975	0.0586583	0.124178	6298
genotyped	Interaction	c3_pos12443410	-0.116167	0.127938	0.363915	6298
genotyped	Association	c3_pos12443410	-0.0089933	0.0512611	0.860739	6298
genotyped	Interaction	GA016114	0.0869792	0.120841	0.471686	6297
genotyped	Association	GA016114	0.0265982	0.0499829	0.594644	6297
genotyped	Interaction	GA030005	0.04593	0.107065	0.667944	6297
genotyped	Association	GA030005	-0.0127068	0.0438619	0.772055	6297
imputed	Interaction	rs10012	0.0644818	0.088881	0.468182	6298
imputed	Association	rs10012	-0.000548861	0.0359259	0.987811	6298
genotyped	Interaction	rs1001384	-0.09388	0.0956209	0.326239	6297
genotyped	Association	rs1001384	-0.0429045	0.0390163	0.271525	6297
genotyped	Interaction	rs10021406	0.0734653	0.105615	0.486706	6297
genotyped	Association	rs10021406	0.00590739	0.0425624	0.889618	6297
genotyped	Interaction	rs10034692	0.156642	0.0881168	0.0755072	6290
genotyped	Association	rs10034692	-0.127825	0.0362491	0.000424437	6290
genotyped	Interaction	rs10038674	-0.015238	0.0929176	0.869741	6297
genotyped	Association	rs10038674	-0.00152225	0.0376068	0.967713	6297
genotyped	Interaction	rs10038877	0.0660868	0.0895629	0.460614	6298
genotyped	Association	rs10038877	-0.0279162	0.0365943	0.445578	6298
genotyped	Interaction	rs10042443	-0.0825996	0.0827771	0.318388	6295
genotyped	Association	rs10042443	-0.017322	0.0339077	0.609469	6295
imputed	Interaction	rs100461	-0.159697	0.0813405	0.0496537	6298
imputed	Association	rs100461	0.0282844	0.0330593	0.392272	6298
imputed	Interaction	rs100489	-0.249855	0.0820175	0.0023259	6298
imputed	Association	rs100489	0.0380692	0.0331965	0.251515	6298
genotyped	Interaction	rs10063964	-0.00491272	0.0827448	0.952658	6295
genotyped	Association	rs10063964	-0.0210891	0.0341734	0.537177	6295
genotyped	Interaction	rs10066478	0.0158948	0.100392	0.874204	6298
genotyped	Association	rs10066478	0.00427219	0.0407263	0.916458	6298
genotyped	Interaction	rs10068864	0.154546	0.118732	0.193088	6298
genotyped	Association	rs10068864	0.0539688	0.0470535	0.251439	6298
genotyped	Interaction	rs10069443	-0.0851729	0.0956827	0.373414	6250
genotyped	Association	rs10069443	-0.0607126	0.038336	0.113313	6250
genotyped	Interaction	rs10071420	0.0399896	0.080587	0.619751	6298
genotyped	Association	rs10071420	0.0310898	0.032499	0.338786	6298
genotyped	Interaction	rs1008618	-0.0991641	0.0886369	0.263282	6298
genotyped	Association	rs1008618	-0.0134473	0.0366184	0.713462	6298
genotyped	Interaction	rs10087833	-0.000770724	0.0813362	0.99244	6289
genotyped	Association	rs10087833	0.0123609	0.0333027	0.710525	6289
genotyped	Interaction	rs10097813	-0.0346958	0.0815162	0.670392	6298
genotyped	Association	rs10097813	-0.0261609	0.0333191	0.432389	6298
genotyped	Interaction	rs1009930	0.00679802	0.0800201	0.932301	6297
genotyped	Association	rs1009930	0.0319786	0.0326612	0.327568	6297
genotyped	Interaction	rs10104973	0.0397868	0.0969514	0.681542	6298
genotyped	Association	rs10104973	0.00277763	0.0396349	0.944132	6298
genotyped	Interaction	rs10110722	0.031822	0.0935419	0.733725	6298
genotyped	Association	rs10110722	0.0125256	0.0383833	0.744185	6298
genotyped	Interaction	rs10114264	-0.198498	0.100427	0.0481375	6298
genotyped	Association	rs10114264	0.00158484	0.0399567	0.968362	6298
genotyped	Interaction	rs10115710	0.05508	0.0867863	0.525672	6296
genotyped	Association	rs10115710	-0.0460003	0.0355044	0.195153	6296
genotyped	Interaction	rs10116579	-0.0561865	0.117219	0.631721	6296
genotyped	Association	rs10116579	0.0180568	0.0471679	0.701867	6296
genotyped	Interaction	rs1012052	0.0659852	0.088426	0.455563	6296
genotyped	Association	rs1012052	-0.0287995	0.0357746	0.420835	6296
genotyped	Interaction	rs10122810	-0.0568249	0.124885	0.649112	6260
genotyped	Association	rs10122810	0.0271326	0.0511345	0.595706	6260
genotyped	Interaction	rs10127837	0.227714	0.0828436	0.00599995	6297
genotyped	Association	rs10127837	0.0330612	0.0328146	0.313726	6297
genotyped	Interaction	rs10133795	0.112734	0.0802805	0.160294	6298
genotyped	Association	rs10133795	-0.0852322	0.0322867	0.00831478	6298
imputed	Interaction	rs10136822	0.144533	0.133077	0.277483	6298
imputed	Association	rs10136822	0.00912688	0.0541726	0.866213	6298
imputed	Interaction	rs10137185	0.146998	0.134895	0.275877	6298
imputed	Association	rs10137185	-0.000421823	0.054905	0.99387	6298
genotyped	Interaction	rs10137745	-0.0353618	0.156694	0.821462	6298
genotyped	Association	rs10137745	-0.109847	0.0622788	0.0778153	6298
imputed	Interaction	rs10142498	0.133941	0.149398	0.37	6298
imputed	Association	rs10142498	0.0732264	0.0623526	0.240282	6298
imputed	Interaction	rs10142766	-0.0721128	0.082597	0.382659	6298
imputed	Association	rs10142766	0.0159281	0.03324	0.631824	6298
imputed	Interaction	rs10142856	0.179688	0.134107	0.180331	6298
imputed	Association	rs10142856	0.016864	0.0547718	0.758171	6298
imputed	Interaction	rs10143616	-0.0120176	0.0821384	0.883682	6298
imputed	Association	rs10143616	-0.0104111	0.033134	0.75337	6298
imputed	Interaction	rs10144225	0.2175	0.153694	0.157075	6298
imputed	Association	rs10144225	0.0465684	0.0639967	0.466843	6298
genotyped	Interaction	rs10144278	0.169507	0.0801251	0.0344238	6298
genotyped	Association	rs10144278	-0.0559655	0.0324095	0.0842486	6298
imputed	Interaction	rs10146107	0.162647	0.138305	0.239637	6298
imputed	Association	rs10146107	-0.0124052	0.0565743	0.826446	6298
genotyped	Interaction	rs10146149	-0.0103565	0.115761	0.928716	6297
genotyped	Association	rs10146149	0.0366371	0.0474733	0.440296	6297
imputed	Interaction	rs10146464	0.177056	0.136458	0.194502	6298
imputed	Association	rs10146464	-0.00532883	0.0557278	0.923823	6298
genotyped	Interaction	rs10146772	0.0163171	0.0816188	0.841551	6296
genotyped	Association	rs10146772	-0.0461529	0.0328772	0.160429	6296
imputed	Interaction	rs10148269	-0.0479452	0.0822183	0.559817	6298
imputed	Association	rs10148269	0.00823784	0.0332191	0.804154	6298
genotyped	Interaction	rs10152918	-0.102664	0.0817688	0.209329	6297
genotyped	Association	rs10152918	-0.0255912	0.0331825	0.440602	6297
imputed	Interaction	rs10162323	0.088185	0.0890082	0.321845	6298
imputed	Association	rs10162323	0.00467968	0.0361781	0.897084	6298
genotyped	Interaction	rs10165221	0.0664885	0.0865937	0.442622	6296
genotyped	Association	rs10165221	-0.00481022	0.0355378	0.892335	6296
genotyped	Interaction	rs10169258	0.0533521	0.0810061	0.510165	6298
genotyped	Association	rs10169258	-0.0212856	0.0330518	0.519596	6298
imputed	Interaction	rs10169939	0.0196199	0.0812996	0.809309	6298
imputed	Association	rs10169939	0.0158835	0.0332866	0.633255	6298
genotyped	Interaction	rs10171904	0.116457	0.0802449	0.146756	6298
genotyped	Association	rs10171904	0.0131345	0.0329894	0.690538	6298
genotyped	Interaction	rs10175338	0.0610397	0.0889438	0.492566	6298
genotyped	Association	rs10175338	0.00368528	0.0359278	0.918304	6298
genotyped	Interaction	rs10175368	0.06535	0.0889862	0.462742	6297
genotyped	Association	rs10175368	0.0015758	0.0359574	0.965046	6297
imputed	Interaction	rs10175472	0.0643589	0.0889798	0.469524	6298
imputed	Association	rs10175472	0.00174885	0.0359509	0.961203	6298
imputed	Interaction	rs10176577	0.101718	0.103424	0.325399	6298
imputed	Association	rs10176577	0.00247719	0.0416062	0.952525	6298
imputed	Interaction	rs10178134	0.0597012	0.0892189	0.503422	6298
imputed	Association	rs10178134	0.000499369	0.0360205	0.988939	6298
genotyped	Interaction	rs1018788	-0.0584709	0.0815515	0.473412	6298
genotyped	Association	rs1018788	-0.0136595	0.0326764	0.675944	6298
genotyped	Interaction	rs10187928	0.0708265	0.0868968	0.415067	6297
genotyped	Association	rs10187928	0.0421932	0.0354705	0.234276	6297
genotyped	Interaction	rs1019173	-0.0843018	0.0836808	0.313772	6291
genotyped	Association	rs1019173	0.00710916	0.0340298	0.834525	6291
genotyped	Interaction	rs10192788	0.11615	0.081764	0.155498	6298
genotyped	Association	rs10192788	0.00669996	0.0335938	0.841925	6298
genotyped	Interaction	rs10193252	0.128847	0.104467	0.217483	6297
genotyped	Association	rs10193252	-0.00820883	0.0425177	0.846911	6297
imputed	Interaction	rs10201389	0.0872859	0.0935613	0.350894	6298
imputed	Association	rs10201389	-0.00920276	0.037705	0.807183	6298
imputed	Interaction	rs10204598	0.237918	0.118344	0.0444319	6298
imputed	Association	rs10204598	-0.010375	0.0479982	0.828875	6298
genotyped	Interaction	rs10208541	-0.284833	0.162392	0.0794814	6298
genotyped	Association	rs10208541	-0.0188605	0.0647378	0.770804	6298
genotyped	Interaction	rs1020863	0.154019	0.127178	0.22592	6298
genotyped	Association	rs1020863	0.0456401	0.0500889	0.362235	6298
imputed	Interaction	rs10211237	0.153833	0.107099	0.150949	6298
imputed	Association	rs10211237	0.0166599	0.0429633	0.698199	6298
imputed	Interaction	rs10212146	-0.00272039	0.120757	0.982028	6298
imputed	Association	rs10212146	0.089628	0.0493455	0.0693667	6298
genotyped	Interaction	rs10216009	0.0325715	0.0948225	0.731234	6241
genotyped	Association	rs10216009	0.0412627	0.0386627	0.285902	6241
genotyped	Interaction	rs10227107	-0.023655	0.0837722	0.777667	6151
genotyped	Association	rs10227107	-0.0088268	0.0338653	0.794375	6151
genotyped	Interaction	rs10242811	-0.140666	0.0866672	0.104627	6193
genotyped	Association	rs10242811	0.0169123	0.034911	0.628091	6193
genotyped	Interaction	rs10251847	0.10973	0.0842421	0.192773	6297
genotyped	Association	rs10251847	0.0124255	0.0344837	0.718613	6297
genotyped	Interaction	rs1025435	0.181828	0.0919274	0.0479792	6104
genotyped	Association	rs1025435	0.0170976	0.0372572	0.646317	6104
genotyped	Interaction	rs10255892	-0.00308505	0.0829721	0.970341	6298
genotyped	Association	rs10255892	-0.00308766	0.0336235	0.926836	6298
genotyped	Interaction	rs10260667	0.0844079	0.0890875	0.343435	6298
genotyped	Association	rs10260667	-0.0561357	0.0354218	0.113067	6298
genotyped	Interaction	rs1028012	0.08017	0.0889623	0.367534	6269
genotyped	Association	rs1028012	-0.0183997	0.0364922	0.614131	6269
genotyped	Interaction	rs1029863	-0.0899185	0.104795	0.390903	6296
genotyped	Association	rs1029863	0.0509063	0.0426255	0.232418	6296
genotyped	Interaction	rs1030889	-0.0237082	0.130134	0.855445	6298
genotyped	Association	rs1030889	0.0164208	0.0546429	0.763797	6298
genotyped	Interaction	rs1033440	-0.027127	0.10215	0.790587	6295
genotyped	Association	rs1033440	-0.0349105	0.041662	0.402093	6295
genotyped	Interaction	rs10399931	-0.0673984	0.0916477	0.462119	6298
genotyped	Association	rs10399931	0.0382657	0.0377374	0.310621	6298
genotyped	Interaction	rs10400813	-0.237646	0.177514	0.180701	6298
genotyped	Association	rs10400813	-0.0973306	0.0747801	0.193116	6298
genotyped	Interaction	rs1041052	0.0204577	0.0814375	0.801662	6292
genotyped	Association	rs1041052	0.0428799	0.0326878	0.189636	6292
genotyped	Interaction	rs10412204	-0.0243555	0.0942148	0.796022	6297
genotyped	Association	rs10412204	-0.0446836	0.0385378	0.246307	6297
genotyped	Interaction	rs10417561	-0.0834397	0.115742	0.470992	6297
genotyped	Association	rs10417561	-0.106371	0.0480712	0.0269484	6297
genotyped	Interaction	rs1041981	0.120459	0.0846255	0.154658	6297
genotyped	Association	rs1041981	0.0457429	0.0348649	0.189567	6297
imputed	Interaction	rs1042157	-0.0879609	0.111343	0.429559	6298
imputed	Association	rs1042157	-0.0489744	0.0462115	0.289281	6298
genotyped	Interaction	rs10423902	0.00908125	0.0816247	0.911417	6293
genotyped	Association	rs10423902	0.0271621	0.0333601	0.415556	6293
genotyped	Interaction	rs10431282	-0.0413684	0.0894504	0.643758	6195
genotyped	Association	rs10431282	-0.0360139	0.0364795	0.323566	6195
genotyped	Interaction	rs1043789	0.0284635	0.0863145	0.741588	6296
genotyped	Association	rs1043789	0.0261143	0.0351267	0.457248	6296
imputed	Interaction	rs10440120	0.0309714	0.111441	0.781085	6298
imputed	Association	rs10440120	-0.00747617	0.0455561	0.869651	6298
genotyped	Interaction	rs10451238	-0.0713744	0.121846	0.558048	6295
genotyped	Association	rs10451238	-0.0146376	0.0496435	0.768115	6295
genotyped	Interaction	rs10451557	0.0457702	0.10464	0.661833	6264
genotyped	Association	rs10451557	0.0571734	0.0433705	0.187467	6264
genotyped	Interaction	rs10456324	0.111194	0.0811388	0.170604	6297
genotyped	Association	rs10456324	0.0338009	0.0330564	0.306573	6297
genotyped	Interaction	rs10456425	0.0782822	0.0822231	0.341098	6297
genotyped	Association	rs10456425	0.0133095	0.0330181	0.686891	6297
genotyped	Interaction	rs1045902	0.013995	0.0815955	0.863823	6293
genotyped	Association	rs1045902	0.0205775	0.0326087	0.528035	6293
genotyped	Interaction	rs10460808	-0.12558	0.153051	0.411958	6298
genotyped	Association	rs10460808	-0.02951	0.0606103	0.62636	6298
genotyped	Interaction	rs10460824	0.124085	0.0961015	0.196687	6298
genotyped	Association	rs10460824	-0.0516827	0.0396874	0.192881	6298
genotyped	Interaction	rs10479915	0.0491783	0.0817363	0.547415	6298
genotyped	Association	rs10479915	0.0154459	0.0331929	0.641705	6298
imputed	Interaction	rs1048315	-0.00324622	0.142054	0.981769	6298
imputed	Association	rs1048315	0.053291	0.0586132	0.363281	6298
genotyped	Interaction	rs10483512	0.0476732	0.0808889	0.555637	6298
genotyped	Association	rs10483512	0.0224918	0.0324432	0.488168	6298
imputed	Interaction	rs10490619	0.0892091	0.199495	0.654765	6298
imputed	Association	rs10490619	-0.0816266	0.0818292	0.318549	6298
imputed	Interaction	rs10490620	-0.141462	0.175836	0.421131	6298
imputed	Association	rs10490620	-0.0769966	0.0687733	0.26294	6298
imputed	Interaction	rs10490621	-0.121232	0.178478	0.497001	6298
imputed	Association	rs10490621	-0.0630882	0.0695034	0.364072	6298
genotyped	Interaction	rs10492367	-0.0713454	0.102112	0.484766	6298
genotyped	Association	rs10492367	0.0575618	0.0416052	0.166554	6298
genotyped	Interaction	rs10495589	0.0418772	0.0833861	0.615538	6298
genotyped	Association	rs10495589	-0.0264039	0.0334061	0.429329	6298
genotyped	Interaction	rs10495941	0.078408	0.0894706	0.380871	6297
genotyped	Association	rs10495941	-0.000249311	0.0365626	0.99456	6297
genotyped	Interaction	rs10497280	-0.0638592	0.0969659	0.510194	6221
genotyped	Association	rs10497280	-0.0224783	0.0387239	0.561614	6221
genotyped	Interaction	rs10497444	-0.203913	0.17883	0.254222	6298
genotyped	Association	rs10497444	-0.0227905	0.0730968	0.755214	6298
genotyped	Interaction	rs10499338	0.0890573	0.0871295	0.306761	6298
genotyped	Association	rs10499338	0.0355761	0.0355099	0.316448	6298
genotyped	Interaction	rs10499586	-0.00755082	0.110275	0.945411	6298
genotyped	Association	rs10499586	0.0153994	0.0449415	0.731871	6298
genotyped	Interaction	rs10501576	-0.0637138	0.0852599	0.454917	6298
genotyped	Association	rs10501576	0.0293916	0.0350227	0.401381	6298
genotyped	Interaction	rs10509328	-0.0517971	0.134437	0.700036	6298
genotyped	Association	rs10509328	0.024307	0.0560991	0.664821	6298
imputed	Interaction	rs10510410	0.0817304	0.0983165	0.405836	6298
imputed	Association	rs10510410	0.0622147	0.0395859	0.116085	6298
imputed	Interaction	rs10510411	0.0818345	0.0983666	0.405478	6298
imputed	Association	rs10510411	0.0622767	0.0396269	0.116099	6298
imputed	Interaction	rs10510412	0.0696739	0.0984999	0.479375	6298
imputed	Association	rs10510412	0.0639394	0.03975	0.107768	6298
imputed	Interaction	rs10510417	0.0650453	0.0981429	0.507508	6298
imputed	Association	rs10510417	0.0602594	0.0397484	0.129565	6298
imputed	Interaction	rs10510418	-0.00264557	0.0882084	0.976074	6298
imputed	Association	rs10510418	-0.0454893	0.036442	0.21198	6298
imputed	Interaction	rs10510419	0.225382	0.118127	0.0564411	6298
imputed	Association	rs10510419	0.0513137	0.0469777	0.274743	6298
genotyped	Interaction	rs10511351	0.0761746	0.104024	0.464026	6257
genotyped	Association	rs10511351	0.040737	0.0418715	0.330638	6257
genotyped	Interaction	rs10511974	-0.0820002	0.0925486	0.375639	6298
genotyped	Association	rs10511974	0.0292881	0.0372474	0.431714	6298
genotyped	Interaction	rs10512836	-0.130662	0.0967328	0.176825	6297
genotyped	Association	rs10512836	0.0447603	0.0398977	0.261958	6297
genotyped	Interaction	rs10517639	0.104058	0.102369	0.309428	6226
genotyped	Association	rs10517639	-0.0365331	0.0418392	0.382599	6226
genotyped	Interaction	rs10518389	0.00293814	0.0817879	0.971344	6297
genotyped	Association	rs10518389	0.0360879	0.0332497	0.277804	6297
genotyped	Interaction	rs10518585	-0.0760413	0.0817162	0.352121	6292
genotyped	Association	rs10518585	-0.00311966	0.0333082	0.925382	6292
genotyped	Interaction	rs10519566	0.0943131	0.0845657	0.26478	6297
genotyped	Association	rs10519566	-0.0210051	0.0340493	0.537321	6297
genotyped	Interaction	rs10519672	0.0237126	0.107998	0.826217	6297
genotyped	Association	rs10519672	0.0328387	0.0434788	0.450109	6297
imputed	Interaction	rs10521145	0.142677	0.21374	0.504461	6298
imputed	Association	rs10521145	0.0820533	0.0877895	0.35	6298
genotyped	Interaction	rs1052238	0.0633747	0.0824121	0.441923	6278
genotyped	Association	rs1052238	0.000722133	0.0331002	0.982595	6278
imputed	Interaction	rs1052248	-0.0686029	0.0959233	0.474522	6298
imputed	Association	rs1052248	-0.034605	0.038779	0.372233	6298
genotyped	Interaction	rs1055335	-0.0400322	0.0840416	0.63385	6296
genotyped	Association	rs1055335	0.0192871	0.0339007	0.569424	6296
genotyped	Interaction	rs1056720	-0.00303935	0.0925187	0.973794	6298
genotyped	Association	rs1056720	-0.0460784	0.038024	0.225626	6298
imputed	Interaction	rs1056827	0.0654349	0.0889457	0.461958	6298
imputed	Association	rs1056827	-2.96586e-05	0.0359664	0.999342	6298
genotyped	Interaction	rs1056836	-0.153741	0.0794819	0.0531225	6294
genotyped	Association	rs1056836	0.00257885	0.0326227	0.936995	6294
genotyped	Interaction	rs1056837	-0.150453	0.0794149	0.0582027	6296
genotyped	Association	rs1056837	0.00282498	0.0326292	0.93101	6296
genotyped	Interaction	rs1057890	0.0512242	0.0854709	0.548983	6298
genotyped	Association	rs1057890	0.0266232	0.0344227	0.439304	6298
imputed	Interaction	rs1059491	-0.0360301	0.113477	0.750867	6298
imputed	Association	rs1059491	-0.0527758	0.0470867	0.262407	6298
genotyped	Interaction	rs1060974	0.0978892	0.0843823	0.246066	6143
genotyped	Association	rs1060974	0.00501255	0.0347769	0.885399	6143
genotyped	Interaction	rs10734622	0.0356173	0.0908819	0.69514	6296
genotyped	Association	rs10734622	-0.0204535	0.0368817	0.579207	6296
genotyped	Interaction	rs10738432	-0.139197	0.0833818	0.0950893	6294
genotyped	Association	rs10738432	0.0119141	0.0338199	0.72464	6294
genotyped	Interaction	rs10743612	-0.0894127	0.0946295	0.344761	6297
genotyped	Association	rs10743612	0.00692015	0.0380908	0.855844	6297
genotyped	Interaction	rs10743623	-0.0110809	0.0805065	0.890529	6297
genotyped	Association	rs10743623	-0.0363017	0.03308	0.272513	6297
genotyped	Interaction	rs10745340	0.0767222	0.0848539	0.365941	6297
genotyped	Association	rs10745340	-0.0879978	0.0339913	0.0096525	6297
genotyped	Interaction	rs10745734	0.0982172	0.0997658	0.324919	6279
genotyped	Association	rs10745734	0.0490245	0.0402456	0.223219	6279
imputed	Interaction	rs1074629	-0.221275	0.308011	0.472537	6298
imputed	Association	rs1074629	-0.0511008	0.124757	0.682112	6298
imputed	Interaction	rs1074631	-0.0614539	0.114825	0.592534	6298
imputed	Association	rs1074631	-0.0349065	0.0477246	0.464552	6298
genotyped	Interaction	rs10746956	0.0450306	0.147684	0.760444	6298
genotyped	Association	rs10746956	0.0332767	0.0611633	0.586417	6298
genotyped	Interaction	rs10756267	-0.0265086	0.11455	0.816999	6298
genotyped	Association	rs10756267	0.0620633	0.045829	0.17571	6298
genotyped	Interaction	rs1076110	-0.029904	0.0870142	0.731108	6298
genotyped	Association	rs1076110	-0.0396865	0.0354582	0.263079	6298
genotyped	Interaction	rs10771444	-0.00874634	0.0827056	0.915782	6298
genotyped	Association	rs10771444	-0.0160577	0.0339057	0.635803	6298
genotyped	Interaction	rs10772627	-0.0133486	0.0900314	0.882138	6298
genotyped	Association	rs10772627	-0.00612607	0.0369957	0.868486	6298
genotyped	Interaction	rs10773327	0.136557	0.0818702	0.0953729	6293
genotyped	Association	rs10773327	0.0175856	0.0335001	0.599643	6293
genotyped	Interaction	rs10773898	0.0663241	0.0805932	0.410568	6298
genotyped	Association	rs10773898	0.0181866	0.0330608	0.582273	6298
genotyped	Interaction	rs10776775	0.0702395	0.0848668	0.407904	6297
genotyped	Association	rs10776775	-0.0882614	0.0339931	0.00944127	6297
genotyped	Interaction	rs10784735	-0.0659575	0.0859529	0.442892	6297
genotyped	Association	rs10784735	0.0216547	0.0346571	0.532108	6297
genotyped	Interaction	rs10786068	0.117707	0.0864978	0.173623	6298
genotyped	Association	rs10786068	0.0221075	0.0358672	0.537673	6298
genotyped	Interaction	rs10788432	-0.0375224	0.0827056	0.65007	6298
genotyped	Association	rs10788432	-0.00199107	0.0337206	0.952917	6298
imputed	Interaction	rs10795254	0.0244949	0.130901	0.851568	6298
imputed	Association	rs10795254	-0.0184558	0.0538641	0.731883	6298
imputed	Interaction	rs10795255	0.00192736	0.137448	0.988813	6298
imputed	Association	rs10795255	-0.003028	0.0547863	0.955926	6298
imputed	Interaction	rs10795256	-0.00930695	0.137248	0.945938	6298
imputed	Association	rs10795256	-0.00670147	0.0547368	0.902562	6298
imputed	Interaction	rs10797300	0.118888	0.208642	0.568821	6298
imputed	Association	rs10797300	0.0879896	0.0857945	0.305127	6298
genotyped	Interaction	rs10803420	0.0258342	0.0830254	0.75569	6298
genotyped	Association	rs10803420	-0.00754942	0.0333347	0.820841	6298
genotyped	Interaction	rs10803421	-0.0348576	0.0808102	0.666228	6297
genotyped	Association	rs10803421	0.0133662	0.0327895	0.683555	6297
genotyped	Interaction	rs10809860	-0.0213409	0.0866893	0.805553	6297
genotyped	Association	rs10809860	-0.0329998	0.034844	0.343639	6297
genotyped	Interaction	rs10814930	-0.131379	0.0878398	0.134792	6298
genotyped	Association	rs10814930	0.0561316	0.0353622	0.112488	6298
genotyped	Interaction	rs10816459	0.00852403	0.0955966	0.928952	6298
genotyped	Association	rs10816459	-0.0358599	0.0392927	0.361469	6298
genotyped	Interaction	rs10818508	0.0688956	0.0862064	0.424209	6298
genotyped	Association	rs10818508	-0.0753334	0.035299	0.0328693	6298
genotyped	Interaction	rs10821228	-0.205771	0.0830339	0.0132323	6298
genotyped	Association	rs10821228	-0.00624912	0.0335492	0.852241	6298
genotyped	Interaction	rs10821746	0.0694663	0.0822255	0.39824	6298
genotyped	Association	rs10821746	0.0251454	0.0336432	0.454841	6298
genotyped	Interaction	rs10821753	0.0757383	0.0807749	0.348463	6298
genotyped	Association	rs10821753	-0.00169456	0.0328493	0.95886	6298
genotyped	Interaction	rs10823149	0.0368726	0.0815643	0.651236	6095
genotyped	Association	rs10823149	0.018194	0.0332995	0.584828	6095
genotyped	Interaction	rs10832567	0.0150416	0.0796931	0.850299	6297
genotyped	Association	rs10832567	0.0096669	0.0323539	0.765113	6297
genotyped	Interaction	rs10843247	0.0940393	0.0887901	0.289586	6279
genotyped	Association	rs10843247	0.0110721	0.0366186	0.762386	6279
genotyped	Interaction	rs10850192	-0.21734	0.0879048	0.0134453	6298
genotyped	Association	rs10850192	0.0326999	0.0361123	0.365233	6298
genotyped	Interaction	rs10851873	-0.0201169	0.129833	0.87687	6298
genotyped	Association	rs10851873	0.00925082	0.0546952	0.865697	6298
genotyped	Interaction	rs10853926	-0.065703	0.107899	0.542594	6290
genotyped	Association	rs10853926	-0.0850428	0.0443797	0.0553781	6290
imputed	Interaction	rs10865134	0.276003	0.126021	0.0285512	6298
imputed	Association	rs10865134	-0.00723562	0.0504261	0.885908	6298
genotyped	Interaction	rs10865430	-0.0551123	0.0891588	0.536508	6298
genotyped	Association	rs10865430	-0.0107726	0.0355321	0.761763	6298
imputed	Interaction	rs10865709	-0.248123	0.102441	0.0154595	6298
imputed	Association	rs10865709	0.036173	0.0414967	0.3834	6298
imputed	Interaction	rs10865710	0.0711716	0.0982304	0.468762	6298
imputed	Association	rs10865710	0.0638632	0.0397057	0.107795	6298
imputed	Interaction	rs10865711	0.0675621	0.0981604	0.491301	6298
imputed	Association	rs10865711	0.0618475	0.0397466	0.119749	6298
genotyped	Interaction	rs10875148	-0.0401317	0.0956894	0.674942	6298
genotyped	Association	rs10875148	-0.0362774	0.0391208	0.353798	6298
genotyped	Interaction	rs10885625	-0.112763	0.120358	0.348845	6298
genotyped	Association	rs10885625	-0.00383614	0.0479397	0.936224	6298
genotyped	Interaction	rs10897198	0.0189801	0.0838923	0.821019	6298
genotyped	Association	rs10897198	-0.0176884	0.0339479	0.602355	6298
genotyped	Interaction	rs10898524	0.100336	0.0830204	0.226875	6298
genotyped	Association	rs10898524	0.0047577	0.0333728	0.886641	6298
genotyped	Interaction	rs10902583	-0.168414	0.117546	0.151981	6298
genotyped	Association	rs10902583	-0.139217	0.0466273	0.00283977	6298
genotyped	Interaction	rs10903541	0.0238839	0.0975778	0.806644	6298
genotyped	Association	rs10903541	-0.0334562	0.0398304	0.40096	6298
imputed	Interaction	rs10904432	-0.0488068	0.0821876	0.552637	6298
imputed	Association	rs10904432	-0.0220348	0.0336578	0.512703	6298
imputed	Interaction	rs10904435	-0.00196189	0.0842238	0.981417	6298
imputed	Association	rs10904435	-0.00199692	0.0342555	0.953516	6298
imputed	Interaction	rs10904436	-0.00197836	0.0842002	0.981255	6298
imputed	Association	rs10904436	-0.00217461	0.0342495	0.949376	6298
imputed	Interaction	rs10904437	-0.0513342	0.0812289	0.52743	6298
imputed	Association	rs10904437	-0.00821635	0.0333881	0.805623	6298
imputed	Interaction	rs10904438	-0.0460942	0.081163	0.570109	6298
imputed	Association	rs10904438	-0.00988191	0.033331	0.766875	6298
imputed	Interaction	rs10904439	-0.00254533	0.0842319	0.975894	6298
imputed	Association	rs10904439	-0.00191782	0.0342743	0.955379	6298
imputed	Interaction	rs10904440	-0.000721912	0.137601	0.995814	6298
imputed	Association	rs10904440	-0.00285415	0.0548217	0.958481	6298
imputed	Interaction	rs10904442	-0.0692054	0.128021	0.588816	6298
imputed	Association	rs10904442	0.0349998	0.0518464	0.499658	6298
imputed	Interaction	rs10904445	0.106355	0.15502	0.492693	6298
imputed	Association	rs10904445	0.0238807	0.0636653	0.707601	6298
genotyped	Interaction	rs10914827	-0.19145	0.148365	0.196962	6298
genotyped	Association	rs10914827	0.0575398	0.0612193	0.347307	6298
genotyped	Interaction	rs10915373	-0.0352874	0.0814076	0.664691	6297
genotyped	Association	rs10915373	-0.0288308	0.0331727	0.384818	6297
genotyped	Interaction	rs10916	-0.0969538	0.0923426	0.293788	6296
genotyped	Association	rs10916	0.00388255	0.0383028	0.919264	6296
genotyped	Interaction	rs10918342	-0.0117342	0.0877221	0.893592	6298
genotyped	Association	rs10918342	0.000481883	0.0351646	0.989067	6298
genotyped	Interaction	rs10924245	-0.0905806	0.165375	0.583897	6298
genotyped	Association	rs10924245	-0.0499834	0.0663953	0.451589	6298
genotyped	Interaction	rs10928826	0.0474457	0.0824636	0.565073	6298
genotyped	Association	rs10928826	-0.0514753	0.0332143	0.121242	6298
genotyped	Interaction	rs10928827	0.0197941	0.0826527	0.810738	6149
genotyped	Association	rs10928827	0.054706	0.033686	0.104427	6149
imputed	Interaction	rs10946545	-0.158765	0.210723	0.45122	6298
imputed	Association	rs10946545	0.0547296	0.0872685	0.53059	6298
imputed	Interaction	rs10946546	0.2044	0.0866862	0.0184079	6298
imputed	Association	rs10946546	0.0375563	0.0353038	0.287459	6298
genotyped	Interaction	rs10950917	0.118977	0.0811554	0.142688	6296
genotyped	Association	rs10950917	0.0408167	0.0338711	0.228226	6296
genotyped	Interaction	rs10952364	-0.0730171	0.0969217	0.451261	6298
genotyped	Association	rs10952364	0.0851983	0.0394172	0.0306985	6298
genotyped	Interaction	rs10967952	0.0343515	0.098141	0.726334	6298
genotyped	Association	rs10967952	0.0165862	0.0404287	0.68163	6298
genotyped	Interaction	rs10971441	-0.157398	0.108677	0.147583	6240
genotyped	Association	rs10971441	-0.0059472	0.0442436	0.893075	6240
genotyped	Interaction	rs10971452	-0.0712512	0.112006	0.524709	6297
genotyped	Association	rs10971452	-0.00140697	0.0456353	0.975405	6297
genotyped	Interaction	rs10974453	-0.142984	0.0900677	0.112446	6298
genotyped	Association	rs10974453	0.0277066	0.0362517	0.444727	6298
genotyped	Interaction	rs10981863	-0.0175775	0.0810135	0.828239	6298
genotyped	Association	rs10981863	-0.00653101	0.0329239	0.842764	6298
genotyped	Interaction	rs10982234	0.0510959	0.137351	0.709898	6297
genotyped	Association	rs10982234	-0.0384905	0.0563604	0.494673	6297
genotyped	Interaction	rs10985140	0.0105885	0.0807396	0.895666	6298
genotyped	Association	rs10985140	0.015808	0.0331115	0.633082	6298
genotyped	Interaction	rs10987574	0.0443989	0.0991463	0.654305	6296
genotyped	Association	rs10987574	-0.0341764	0.0405827	0.39974	6296
genotyped	Interaction	rs10987585	0.0339784	0.104813	0.745812	6298
genotyped	Association	rs10987585	0.0141113	0.042598	0.740454	6298
genotyped	Interaction	rs10987794	-0.0682465	0.0845492	0.419593	6276
genotyped	Association	rs10987794	-0.0360914	0.0340822	0.289663	6276
genotyped	Interaction	rs10995190	0.232169	0.113011	0.0399791	6297
genotyped	Association	rs10995190	-0.235142	0.0461676	3.62291e-07	6297
genotyped	Interaction	rs10997975	0.0239898	0.0813226	0.768007	6297
genotyped	Association	rs10997975	-0.00412643	0.0329338	0.900294	6297
genotyped	Interaction	rs11007825	-0.000957644	0.0876537	0.991283	6260
genotyped	Association	rs11007825	-0.0584545	0.0354436	0.0991522	6260
genotyped	Interaction	rs11011878	0.0317868	0.0804984	0.692949	6298
genotyped	Association	rs11011878	0.0361261	0.0330881	0.274957	6298
genotyped	Interaction	rs11023727	0.0252273	0.0812468	0.75619	6298
genotyped	Association	rs11023727	-0.033515	0.0327555	0.306259	6298
genotyped	Interaction	rs11023882	-0.059714	0.0816577	0.46464	6239
genotyped	Association	rs11023882	-0.00937643	0.0328962	0.77563	6239
genotyped	Interaction	rs11025602	0.082935	0.104229	0.426237	6294
genotyped	Association	rs11025602	0.0344305	0.0422054	0.414654	6294
genotyped	Interaction	rs1105721	0.00924688	0.0840497	0.9124	6296
genotyped	Association	rs1105721	0.00753438	0.0346536	0.827888	6296
genotyped	Interaction	rs11061973	0.108556	0.115335	0.346629	6298
genotyped	Association	rs11061973	-0.14315	0.0464982	0.00208872	6298
genotyped	Interaction	rs11062040	0.0954483	0.079235	0.228394	6298
genotyped	Association	rs11062040	-0.0237878	0.0327866	0.468153	6298
genotyped	Interaction	rs1106423	0.0100578	0.085334	0.906179	6297
genotyped	Association	rs1106423	0.0234399	0.0349652	0.502641	6297
genotyped	Interaction	rs11069458	0.0575839	0.102516	0.574337	6297
genotyped	Association	rs11069458	0.0573694	0.0418693	0.170673	6297
genotyped	Interaction	rs11070664	-0.0180372	0.0817478	0.825377	6297
genotyped	Association	rs11070664	-0.0182574	0.0335582	0.586425	6297
imputed	Interaction	rs11072499	-0.0871373	0.15519	0.574484	6298
imputed	Association	rs11072499	0.052447	0.0642453	0.414328	6298
imputed	Interaction	rs11072500	-0.0244427	0.11933	0.83771	6298
imputed	Association	rs11072500	0.0767858	0.0492529	0.119045	6298
imputed	Interaction	rs11072502	0.178352	0.0913666	0.0509775	6298
imputed	Association	rs11072502	-0.000712045	0.036755	0.984544	6298
imputed	Interaction	rs11072504	0.178618	0.0913885	0.0506872	6298
imputed	Association	rs11072504	-0.000353895	0.0367622	0.99232	6298
imputed	Interaction	rs11072505	0.171202	0.0906245	0.0589192	6298
imputed	Association	rs11072505	0.00139094	0.03651	0.969611	6298
imputed	Interaction	rs11072506	0.161317	0.0898236	0.0725544	6298
imputed	Association	rs11072506	-0.00480172	0.0361175	0.894239	6298
imputed	Interaction	rs11072507	0.169373	0.085876	0.0486193	6298
imputed	Association	rs11072507	-0.00894707	0.03483	0.797281	6298
imputed	Interaction	rs11072508	0.153449	0.0860674	0.0746525	6298
imputed	Association	rs11072508	-0.00176422	0.0349199	0.959708	6298
imputed	Interaction	rs11074904	-0.262209	0.212205	0.216639	6298
imputed	Association	rs11074904	-0.0548061	0.0851618	0.519889	6298
imputed	Interaction	rs11074905	0.0255337	0.115845	0.825556	6298
imputed	Association	rs11074905	0.0277408	0.0483789	0.566389	6298
imputed	Interaction	rs11074907	-0.0747163	0.114124	0.51269	6298
imputed	Association	rs11074907	-0.0690403	0.0473671	0.145012	6298
imputed	Interaction	rs11074908	0.141567	0.21019	0.500643	6298
imputed	Association	rs11074908	0.0975398	0.0861516	0.257599	6298
imputed	Interaction	rs11074911	-0.0334957	0.112168	0.765238	6298
imputed	Association	rs11074911	-0.0506042	0.0464195	0.275689	6298
genotyped	Interaction	rs11076522	-0.0720183	0.0863658	0.404383	6297
genotyped	Association	rs11076522	-0.0383408	0.0356928	0.282779	6297
imputed	Interaction	rs1107822	0.0607693	0.200019	0.761277	6298
imputed	Association	rs1107822	-0.0286712	0.0793548	0.717884	6298
genotyped	Interaction	rs11078275	0.00175366	0.096149	0.985449	6258
genotyped	Association	rs11078275	0.0484107	0.0389966	0.214501	6258
genotyped	Interaction	rs11080292	-0.0877333	0.103071	0.394697	6297
genotyped	Association	rs11080292	0.0265181	0.0403442	0.511014	6297
genotyped	Interaction	rs1108460	0.227909	0.107751	0.0344564	6298
genotyped	Association	rs1108460	-0.0171398	0.0438523	0.695919	6298
genotyped	Interaction	rs11086368	-0.0759116	0.130854	0.561853	6298
genotyped	Association	rs11086368	-0.0433332	0.0526646	0.410644	6298
genotyped	Interaction	rs1108959	0.00895265	0.090461	0.921168	6296
genotyped	Association	rs1108959	0.0478569	0.0364485	0.189232	6296
imputed	Interaction	rs1109056	0.231705	0.17126	0.176123	6298
imputed	Association	rs1109056	0.0166261	0.0715095	0.816156	6298
genotyped	Interaction	rs11102370	0.148036	0.0844617	0.0797025	6296
genotyped	Association	rs11102370	-0.00637916	0.0340966	0.851595	6296
genotyped	Interaction	rs11108310	0.0892396	0.0994586	0.369618	6295
genotyped	Association	rs11108310	0.0466679	0.0401864	0.24557	6295
genotyped	Interaction	rs11117762	-0.0618614	0.0807007	0.443376	6297
genotyped	Association	rs11117762	-0.051879	0.0330621	0.116665	6297
imputed	Interaction	rs11124631	0.200062	0.07935	0.011718	6298
imputed	Association	rs11124631	0.000559139	0.0324776	0.986265	6298
imputed	Interaction	rs11124632	0.11801	0.0821952	0.151129	6298
imputed	Association	rs11124632	0.00591498	0.0337199	0.860759	6298
imputed	Interaction	rs11124634	-0.122525	0.0962097	0.202882	6298
imputed	Association	rs11124634	-0.0055685	0.0390261	0.886542	6298
genotyped	Interaction	rs11128181	-0.065835	0.0800293	0.410746	6297
genotyped	Association	rs11128181	-0.0280858	0.0325867	0.388787	6297
imputed	Interaction	rs11128592	-0.2687	0.119494	0.0245688	6298
imputed	Association	rs11128592	0.0186441	0.0487898	0.702377	6298
imputed	Interaction	rs11128593	-0.249012	0.10256	0.0152116	6298
imputed	Association	rs11128593	0.0372799	0.0415231	0.36932	6298
imputed	Interaction	rs11128594	-0.249283	0.102486	0.0150281	6298
imputed	Association	rs11128594	0.0371171	0.0415206	0.371386	6298
imputed	Interaction	rs11128595	-0.248156	0.102445	0.0154487	6298
imputed	Association	rs11128595	0.0361214	0.0415002	0.38412	6298
imputed	Interaction	rs11128596	0.0923684	0.0977863	0.344902	6298
imputed	Association	rs11128596	0.0619068	0.0392738	0.11501	6298
imputed	Interaction	rs11128597	0.0946756	0.0976624	0.332375	6298
imputed	Association	rs11128597	0.0621156	0.0392698	0.113753	6298
imputed	Interaction	rs11128598	0.0711698	0.09823	0.468772	6298
imputed	Association	rs11128598	0.0638615	0.0397056	0.107804	6298
imputed	Interaction	rs11128599	0.0677236	0.0981607	0.490266	6298
imputed	Association	rs11128599	0.0618258	0.0397469	0.119881	6298
imputed	Interaction	rs11128600	0.0650391	0.098142	0.507544	6298
imputed	Association	rs11128600	0.0603336	0.0397482	0.129091	6298
imputed	Interaction	rs11128601	0.0617971	0.0982008	0.52918	6298
imputed	Association	rs11128601	0.059057	0.0397688	0.137592	6298
imputed	Interaction	rs11128602	0.0624071	0.098198	0.52511	6298
imputed	Association	rs11128602	0.0585043	0.0397644	0.141268	6298
imputed	Interaction	rs11128603	-0.178407	0.126309	0.157864	6298
imputed	Association	rs11128603	0.0409495	0.0511257	0.423187	6298
genotyped	Interaction	rs11128627	0.0765166	0.0851986	0.369168	6295
genotyped	Association	rs11128627	0.0133204	0.0345182	0.699587	6295
genotyped	Interaction	rs11135327	-0.125204	0.0927719	0.177197	6298
genotyped	Association	rs11135327	-0.00262256	0.037022	0.943529	6298
imputed	Interaction	rs11138419	-0.0485554	0.112432	0.665854	6298
imputed	Association	rs111384198	-0.0471336	0.0468084	0.313999	6298
imputed	Interaction	rs11148221	0.298877	0.133059	0.0247265	6298
imputed	Association	rs111482219	0.0700437	0.0529338	0.185806	6298
genotyped	Interaction	rs11149412	0.00627156	0.081478	0.938648	6298
genotyped	Association	rs11149412	0.0409389	0.0326003	0.209242	6298
genotyped	Interaction	rs11149582	0.054853	0.10101	0.587119	6248
genotyped	Association	rs11149582	0.0196688	0.0408947	0.630561	6248
genotyped	Interaction	rs11152081	-0.0784463	0.0849341	0.355723	6298
genotyped	Association	rs11152081	-0.017691	0.0350312	0.613572	6298
genotyped	Interaction	rs11155287	-0.0666664	0.0906011	0.461865	6298
genotyped	Association	rs11155287	-0.0240197	0.0373131	0.519772	6298
genotyped	Interaction	rs11157637	0.00188862	0.113278	0.986699	6289
genotyped	Association	rs11157637	0.0379773	0.0457058	0.406057	6289
genotyped	Interaction	rs11160179	0.0257641	0.0846908	0.760975	6298
genotyped	Association	rs11160179	0.0287654	0.0344808	0.404175	6298
genotyped	Interaction	rs11161341	0.0234899	0.0807929	0.771258	6298
genotyped	Association	rs11161341	-0.0103744	0.0330045	0.753279	6298
genotyped	Interaction	rs11161622	-0.145072	0.0815837	0.0754203	6297
genotyped	Association	rs11161622	0.0232692	0.0338613	0.491988	6297
genotyped	Interaction	rs11163354	0.0472514	0.12832	0.712714	6298
genotyped	Association	rs11163354	0.0383526	0.051852	0.459538	6298
imputed	Interaction	rs11169358	-0.0323167	0.112129	0.773195	6298
imputed	Association	rs111693583	-0.0515696	0.0463976	0.266408	6298
imputed	Interaction	rs11172862	0.295153	0.134181	0.0278671	6298
imputed	Association	rs111728624	0.063564	0.0537797	0.237277	6298
imputed	Interaction	rs11179342	-0.0265487	0.138728	0.84824	6298
imputed	Association	rs111793429	-0.00589258	0.055324	0.915181	6298
genotyped	Interaction	rs11180474	-0.00611973	0.0840438	0.941955	6162
genotyped	Association	rs11180474	-0.0047691	0.0339735	0.888367	6162
imputed	Interaction	rs11182034	-0.0752394	0.132032	0.568794	6298
imputed	Association	rs111820348	-0.0814385	0.0544116	0.134519	6298
imputed	Interaction	rs11193271	-0.084865	0.103768	0.413482	6298
imputed	Association	rs111932715	-0.0291382	0.0436046	0.504008	6298
genotyped	Interaction	rs11195125	0.170286	0.156726	0.277291	6294
genotyped	Association	rs11195125	-0.0553671	0.0609242	0.363498	6294
genotyped	Interaction	rs11196926	-0.0281978	0.118603	0.812084	6298
genotyped	Association	rs11196926	0.00376452	0.0467577	0.935833	6298
genotyped	Interaction	rs11202661	-0.156252	0.108892	0.151358	6298
genotyped	Association	rs11202661	-0.0156174	0.0440928	0.723206	6298
imputed	Interaction	rs11204775	-0.0294169	0.112024	0.792872	6298
imputed	Association	rs112047757	-0.0506394	0.0463728	0.274872	6298
imputed	Interaction	rs1121800	0.0957898	0.0887279	0.280366	6298
imputed	Association	rs1121800	0.0151697	0.0349374	0.66416	6298
imputed	Interaction	rs11219104	-0.0296196	0.112171	0.791744	6298
imputed	Association	rs112191041	-0.0511595	0.0464025	0.27028	6298
genotyped	Interaction	rs11219682	0.0383741	0.0941533	0.683603	6298
genotyped	Association	rs11219682	-0.0330358	0.0389132	0.395935	6298
genotyped	Interaction	rs11221163	0.034911	0.0807608	0.665555	6298
genotyped	Association	rs11221163	-0.0297573	0.0331225	0.369007	6298
genotyped	Interaction	rs11222496	0.0105175	0.0828224	0.898954	6293
genotyped	Association	rs11222496	-0.00827449	0.0339312	0.807347	6293
genotyped	Interaction	rs11224348	0.149724	0.158559	0.345063	6298
genotyped	Association	rs11224348	0.022657	0.0671166	0.735694	6298
genotyped	Interaction	rs11226057	-0.0143496	0.0810974	0.859559	6297
genotyped	Association	rs11226057	0.0155	0.0326931	0.63544	6297
imputed	Interaction	rs1122648	0.065598	0.0981309	0.503856	6298
imputed	Association	rs1122648	0.0596875	0.0397461	0.133221	6298
imputed	Interaction	rs11229267	0.147324	0.213213	0.489608	6298
imputed	Association	rs112292679	0.00537976	0.0837331	0.948774	6298
genotyped	Interaction	rs11231073	0.0119021	0.082151	0.884809	6297
genotyped	Association	rs11231073	0.0281641	0.0332438	0.396916	6297
genotyped	Interaction	rs11234201	0.0217019	0.0819684	0.791203	6297
genotyped	Association	rs11234201	-0.0242935	0.0330671	0.462567	6297
imputed	Interaction	rs11235353	-0.302651	0.191015	0.113145	6298
imputed	Association	rs112353533	0.0468794	0.0791081	0.55347	6298
imputed	Interaction	rs11236600	-0.0901544	0.114811	0.432342	6298
imputed	Association	rs112366001	-0.040046	0.0478098	0.402281	6298
genotyped	Interaction	rs11238782	0.0224524	0.0850252	0.791737	6233
genotyped	Association	rs11238782	-0.00671956	0.0343087	0.844729	6233
imputed	Interaction	rs1123886	0.0721456	0.0900666	0.423147	6298
imputed	Association	rs1123886	-0.00673612	0.0367653	0.854632	6298
imputed	Interaction	rs11240929	-0.000912283	0.16202	0.995508	6298
imputed	Association	rs112409291	-0.0229603	0.0639206	0.719458	6298
genotyped	Interaction	rs11242622	0.00637643	0.114717	0.955675	6298
genotyped	Association	rs11242622	0.0143388	0.047109	0.760853	6298
imputed	Interaction	rs11243115	0.179334	0.137681	0.192783	6298
imputed	Association	rs112431151	0.0351456	0.0573207	0.539806	6298
imputed	Interaction	rs11245545	-0.0849975	0.103776	0.412791	6298
imputed	Association	rs112455458	-0.0292149	0.0436051	0.50289	6298
genotyped	Interaction	rs11248540	-0.0432227	0.0915535	0.636869	6294
genotyped	Association	rs11248540	-0.00863393	0.0368731	0.814874	6294
imputed	Interaction	rs11253015	-0.00902197	0.0841991	0.914673	6298
imputed	Association	rs11253015	-0.0029292	0.0342049	0.931758	6298
genotyped	Interaction	rs11253016	-0.00969215	0.084178	0.908339	6298
genotyped	Association	rs11253016	-0.00391003	0.0342081	0.909003	6298
genotyped	Interaction	rs11253018	-0.00650375	0.0841557	0.938401	6298
genotyped	Association	rs11253018	-0.0036046	0.0342106	0.916089	6298
imputed	Interaction	rs11253019	-0.0150519	0.0838197	0.857492	6298
imputed	Association	rs11253019	-0.00398003	0.0341291	0.907167	6298
imputed	Interaction	rs11253020	-0.00976645	0.0842584	0.907727	6298
imputed	Association	rs11253020	-0.00191879	0.0342438	0.955317	6298
imputed	Interaction	rs11253021	-0.00977463	0.0842586	0.90765	6298
imputed	Association	rs11253021	-0.00191235	0.0342441	0.955467	6298
imputed	Interaction	rs11253022	-0.00978939	0.0842584	0.907511	6298
imputed	Association	rs11253022	-0.00191081	0.034244	0.955503	6298
imputed	Interaction	rs11253024	-0.0471299	0.0824927	0.567801	6298
imputed	Association	rs11253024	-0.0223284	0.0338013	0.508907	6298
imputed	Interaction	rs11253036	-0.00202863	0.0841959	0.980778	6298
imputed	Association	rs11253036	-0.00221381	0.0342475	0.948461	6298
genotyped	Interaction	rs11253038	0.0470935	0.0809663	0.560828	6298
genotyped	Association	rs11253038	0.0131318	0.033251	0.692909	6298
imputed	Interaction	rs11253039	-0.0107092	0.0845627	0.899228	6298
imputed	Association	rs11253039	-0.00252836	0.0343699	0.94136	6298
imputed	Interaction	rs11253042	0.111214	0.084631	0.18886	6298
imputed	Association	rs11253042	-0.0533433	0.0344149	0.12119	6298
imputed	Interaction	rs11253045	-0.00674247	0.0979076	0.945099	6298
imputed	Association	rs11253045	-0.0883513	0.039704	0.0260997	6298
genotyped	Interaction	rs11253046	0.009569	0.0799114	0.904689	6298
genotyped	Association	rs11253046	-0.0185023	0.0324715	0.568832	6298
genotyped	Interaction	rs11253048	-0.0937166	0.0995765	0.346663	6298
genotyped	Association	rs11253048	-0.0207818	0.0417292	0.618491	6298
imputed	Interaction	rs11253050	-0.0109675	0.128983	0.93224	6298
imputed	Association	rs11253050	0.0392102	0.0523595	0.453967	6298
imputed	Interaction	rs11253051	-0.0150839	0.137807	0.912844	6298
imputed	Association	rs11253051	-0.00513032	0.0550061	0.925694	6298
imputed	Interaction	rs11253052	-0.0150759	0.137807	0.91289	6298
imputed	Association	rs11253052	-0.005133	0.0550064	0.925655	6298
imputed	Interaction	rs11253053	-0.0150834	0.137807	0.912846	6298
imputed	Association	rs11253053	-0.00513067	0.0550062	0.925689	6298
imputed	Interaction	rs11253054	-0.015235	0.137834	0.911991	6298
imputed	Association	rs11253054	-0.00515294	0.055019	0.925384	6298
imputed	Interaction	rs11253056	-0.0152496	0.137835	0.911908	6298
imputed	Association	rs11253056	-0.00514419	0.0550194	0.925511	6298
imputed	Interaction	rs11253057	-0.0156073	0.137909	0.909899	6298
imputed	Association	rs11253057	-0.00516792	0.0550518	0.925212	6298
imputed	Interaction	rs11253058	-0.0156113	0.137916	0.90988	6298
imputed	Association	rs11253058	-0.00516721	0.055056	0.925228	6298
imputed	Interaction	rs11253059	-0.0157056	0.137938	0.909352	6298
imputed	Association	rs11253059	-0.00517389	0.0550655	0.925145	6298
imputed	Interaction	rs11253060	-0.0274969	0.138319	0.84243	6298
imputed	Association	rs11253060	-0.00729605	0.055137	0.894731	6298
imputed	Interaction	rs11253066	-0.0161477	0.145018	0.911343	6298
imputed	Association	rs11253066	0.00931637	0.0579191	0.872216	6298
imputed	Interaction	rs11253067	-0.0170021	0.145055	0.906697	6298
imputed	Association	rs11253067	0.00941649	0.057936	0.870892	6298
genotyped	Interaction	rs11255267	0.0489918	0.0850861	0.564777	6298
genotyped	Association	rs11255267	-0.02334	0.0345017	0.498755	6298
genotyped	Interaction	rs1126368	0.195896	0.145812	0.179165	6298
genotyped	Association	rs1126368	0.0493239	0.0605972	0.415696	6298
genotyped	Interaction	rs11263858	0.0731229	0.0954528	0.443667	6298
genotyped	Association	rs11263858	0.0216336	0.0389225	0.578359	6298
imputed	Interaction	rs1126446	-0.155752	0.124428	0.210712	6298
imputed	Association	rs1126446	-0.0434262	0.0518132	0.401989	6298
imputed	Interaction	rs1126447	-0.0996473	0.116599	0.392795	6298
imputed	Association	rs1126447	-0.0604876	0.0483197	0.210682	6298
imputed	Interaction	rs11269736	0.048134	0.197771	0.807717	6298
imputed	Association	rs112697364	0.0583523	0.0818598	0.475976	6298
imputed	Interaction	rs11282636	0.187206	0.209008	0.370452	6298
imputed	Association	rs112826367	0.06126	0.0851609	0.471956	6298
imputed	Interaction	rs11283177	-0.00676263	0.114508	0.952907	6298
imputed	Association	rs112831778	-0.0436817	0.0474099	0.356896	6298
imputed	Interaction	rs11290046	0.128732	0.186065	0.489047	6298
imputed	Association	rs112900467	-0.000875319	0.0753089	0.990727	6298
imputed	Interaction	rs11292397	0.068497	0.140794	0.626625	6298
imputed	Association	rs112923971	0.046465	0.0580438	0.423442	6298
imputed	Interaction	rs11293864	-0.078235	0.112522	0.486901	6298
imputed	Association	rs112938642	0.00746058	0.0458344	0.870703	6298
imputed	Interaction	rs11296191	0.173451	0.136687	0.204499	6298
imputed	Association	rs112961916	-0.000508255	0.0559014	0.992746	6298
genotyped	Interaction	rs1131364	0.136825	0.0817222	0.0941274	6296
genotyped	Association	rs1131364	0.00675321	0.0334471	0.839996	6296
imputed	Interaction	rs11317327	-0.174653	0.112196	0.1196	6298
imputed	Association	rs113173279	0.0505762	0.046879	0.280689	6298
imputed	Interaction	rs11320833	-0.0354403	0.111472	0.750549	6298
imputed	Association	rs113208333	-0.0617826	0.0461899	0.181082	6298
imputed	Interaction	rs11325658	0.381201	0.144958	0.00856592	6298
imputed	Association	rs113256582	0.0349759	0.0579223	0.54597	6298
imputed	Interaction	rs11329419	0.154789	0.0937595	0.0988059	6298
imputed	Association	rs113294190	0.000331794	0.0380437	0.993042	6298
imputed	Interaction	rs11339493	-0.0736323	0.126392	0.560203	6298
imputed	Association	rs113394930	0.101743	0.0509128	0.0457189	6298
imputed	Interaction	rs11360280	0.00350737	0.157923	0.982282	6298
imputed	Association	rs113602804	-0.0289942	0.0618582	0.639286	6298
imputed	Interaction	rs11360778	0.175103	0.136732	0.200372	6298
imputed	Association	rs113607780	-0.00114568	0.0559328	0.983659	6298
imputed	Interaction	rs11365220	0.239981	0.122378	0.0499255	6298
imputed	Association	rs113652208	0.0518028	0.048948	0.289949	6298
imputed	Interaction	rs1136703	0.00673625	0.129254	0.958438	6298
imputed	Association	rs1136703	-0.0350484	0.0534835	0.512291	6298
imputed	Interaction	rs11367816	-0.165293	0.15763	0.294397	6298
imputed	Association	rs113678169	0.0737992	0.0633965	0.244432	6298
imputed	Interaction	rs11369229	0.174504	0.182785	0.339768	6298
imputed	Association	rs113692291	-0.0411731	0.0739621	0.577767	6298
imputed	Interaction	rs11376017	0.184244	0.212184	0.385253	6298
imputed	Association	rs113760175	0.126332	0.0830691	0.128357	6298
imputed	Interaction	rs11376365	-0.00138264	0.13319	0.991718	6298
imputed	Association	rs113763657	0.0226554	0.0562475	0.687123	6298
imputed	Interaction	rs11380566	0.264289	0.163615	0.106293	6298
imputed	Association	rs113805668	0.0304869	0.0688388	0.657873	6298
imputed	Interaction	rs11401	0.0204041	0.174466	0.906902	6298
imputed	Association	rs11401	0.0448216	0.0718688	0.532874	6298
imputed	Interaction	rs11401954	-0.0129433	0.158638	0.934976	6298
imputed	Association	rs114019549	-0.0223065	0.0620067	0.719051	6298
imputed	Interaction	rs11404283	-0.104851	0.102478	0.306272	6298
imputed	Association	rs114042836	0.0158263	0.041037	0.699762	6298
imputed	Interaction	rs11405096	0.0962828	0.123196	0.434513	6298
imputed	Association	rs114050967	0.0120214	0.0572383	0.833656	6298
imputed	Interaction	rs11407514	-0.0141565	0.0849438	0.867645	6298
imputed	Association	rs114075146	-0.0245716	0.0355611	0.489611	6298
imputed	Interaction	rs11408966	0.179131	0.107536	0.0958088	6298
imputed	Association	rs114089668	0.0776614	0.0438309	0.0764695	6298
imputed	Interaction	rs11409542	-0.017576	0.0848525	0.835911	6298
imputed	Association	rs114095420	-0.0222833	0.0355614	0.530935	6298
imputed	Interaction	rs11410165	0.0297844	0.0842968	0.723855	6298
imputed	Association	rs114101658	-0.0188017	0.0341608	0.582074	6298
imputed	Interaction	rs11411242	0.307162	0.133767	0.0216946	6298
imputed	Association	rs114112421	0.0790854	0.0533153	0.138031	6298
imputed	Interaction	rs11413829	0.291602	0.134476	0.0301631	6298
imputed	Association	rs114138298	0.0627111	0.0534581	0.240805	6298
imputed	Interaction	rs11413967	0.104103	0.0852028	0.22182	6298
imputed	Association	rs114139676	0.0219762	0.0338976	0.516807	6298
imputed	Interaction	rs11414550	-0.17262	0.0989987	0.0812681	6298
imputed	Association	rs114145508	0.017652	0.0406284	0.663959	6298
imputed	Interaction	rs11418990	0.149204	0.164813	0.365348	6298
imputed	Association	rs114189907	0.0186127	0.0683701	0.78545	6298
imputed	Interaction	rs11419505	-0.0206607	0.083592	0.804792	6298
imputed	Association	rs114195058	-0.0411403	0.0351644	0.242069	6298
imputed	Interaction	rs11420994	-0.00375323	0.159082	0.981178	6298
imputed	Association	rs114209943	-0.028168	0.0623559	0.65148	6298
imputed	Interaction	rs11426844	-0.114423	0.102324	0.263506	6298
imputed	Association	rs114268448	0.0150262	0.0410546	0.714373	6298
imputed	Interaction	rs11432745	0.0463232	0.0995486	0.64171	6298
imputed	Association	rs114327456	0.0359155	0.0440587	0.415004	6298
imputed	Interaction	rs11433053	-0.167516	0.0954312	0.0792473	6298
imputed	Association	rs114330539	-0.00494541	0.0387447	0.898437	6298
imputed	Interaction	rs11440315	-0.0824485	0.0929645	0.375177	6298
imputed	Association	rs114403156	0.0328083	0.0368562	0.373409	6298
imputed	Interaction	rs11442485	-0.0134851	0.158711	0.932291	6298
imputed	Association	rs114424858	-0.0200683	0.0620185	0.746262	6298
imputed	Interaction	rs11446099	-0.0318394	0.140949	0.821291	6298
imputed	Association	rs114460993	0.065879	0.0556869	0.236844	6298
imputed	Interaction	rs11446566	0.105017	0.0854852	0.219313	6298
imputed	Association	rs114465669	0.0215639	0.0339348	0.525157	6298
imputed	Interaction	rs11449211	-0.0323434	0.121487	0.790072	6298
imputed	Association	rs114492112	-0.0997236	0.0487996	0.0410416	6298
imputed	Interaction	rs11455881	-0.0891493	0.0932106	0.338892	6298
imputed	Association	rs114558811	0.0257744	0.0369621	0.485628	6298
imputed	Interaction	rs11456395	-0.00669329	0.0846989	0.937016	6298
imputed	Association	rs114563954	-0.023392	0.035455	0.509427	6298
genotyped	Interaction	rs1145789	0.173578	0.101944	0.0886794	6298
genotyped	Association	rs1145789	-0.0458594	0.0416546	0.270962	6298
imputed	Interaction	rs11459592	-0.108287	0.102434	0.290489	6298
imputed	Association	rs114595926	0.0155027	0.0410451	0.705667	6298
imputed	Interaction	rs11468685	-0.260044	0.208944	0.21334	6298
imputed	Association	rs114686853	0.0256129	0.0850436	0.763292	6298
imputed	Interaction	rs11470323	-0.113437	0.102292	0.267494	6298
imputed	Association	rs114703231	0.0150064	0.0410438	0.714663	6298
imputed	Interaction	rs11470994	-0.108279	0.102434	0.290528	6298
imputed	Association	rs114709943	0.015506	0.0410452	0.705609	6298
imputed	Interaction	rs11471524	0.0203487	0.0917081	0.82441	6298
imputed	Association	rs114715246	-0.0337779	0.0388891	0.385116	6298
imputed	Interaction	rs11473581	0.293398	0.168341	0.0814049	6298
imputed	Association	rs114735810	0.0864545	0.0683038	0.205655	6298
imputed	Interaction	rs11476786	-0.0269126	0.103716	0.795271	6298
imputed	Association	rs114767863	-0.00336157	0.0451235	0.940617	6298
imputed	Interaction	rs11477657	-0.117901	0.102174	0.248577	6298
imputed	Association	rs114776579	0.0145447	0.0410316	0.722994	6298
imputed	Interaction	rs11478100	-0.11522	0.102267	0.259932	6298
imputed	Association	rs114781006	0.0148221	0.0410412	0.717998	6298
imputed	Interaction	rs11480048	-0.108138	0.102437	0.291167	6298
imputed	Association	rs114800489	0.0155173	0.0410451	0.705402	6298
imputed	Interaction	rs11482019	-0.0172438	0.158764	0.913513	6298
imputed	Association	rs114820193	-0.0399488	0.0633351	0.528225	6298
imputed	Interaction	rs11483951	-0.11062	0.111286	0.320254	6298
imputed	Association	rs114839516	-0.0647512	0.0447658	0.148103	6298
imputed	Interaction	rs11489513	-0.0173832	0.158757	0.912813	6298
imputed	Association	rs114895130	-0.0399794	0.0633318	0.527888	6298
imputed	Interaction	rs11489930	-0.0887586	0.0885213	0.316054	6298
imputed	Association	rs114899308	-0.0460611	0.0372136	0.215856	6298
imputed	Interaction	rs11491068	0.156868	0.0806782	0.0518958	6298
imputed	Association	rs114910689	-0.00564275	0.0331165	0.864708	6298
imputed	Interaction	rs11491619	-0.00339308	0.123047	0.978002	6298
imputed	Association	rs114916196	0.00910922	0.0483903	0.850691	6298
imputed	Interaction	rs11492967	-0.0324893	0.0826096	0.69412	6298
imputed	Association	rs11492967	-0.0283883	0.0337657	0.400524	6298
imputed	Interaction	rs11492968	-0.03492	0.0850626	0.681438	6298
imputed	Association	rs11492968	-0.00864138	0.0350963	0.805521	6298
imputed	Interaction	rs11494599	-0.0562263	0.100115	0.574396	6298
imputed	Association	rs114945990	-0.00834447	0.0407833	0.837888	6298
imputed	Interaction	rs11494944	-0.105327	0.102507	0.304219	6298
imputed	Association	rs114949441	0.0179323	0.0410872	0.662528	6298
imputed	Interaction	rs11498001	-0.102833	0.129993	0.428933	6298
imputed	Association	rs114980010	-0.0333304	0.0524068	0.524803	6298
imputed	Interaction	rs11498229	0.294888	0.134965	0.0289318	6298
imputed	Association	rs114982299	0.0621534	0.0537022	0.247165	6298
imputed	Interaction	rs11502002	-0.0144777	0.158748	0.927337	6298
imputed	Association	rs115020029	-0.0224481	0.0620548	0.717554	6298
imputed	Interaction	rs11505263	-0.0463288	0.103554	0.654612	6298
imputed	Association	rs115052633	0.00460412	0.0448219	0.918188	6298
imputed	Interaction	rs11505479	-0.265566	0.103641	0.0104195	6298
imputed	Association	rs115054796	0.00938218	0.04194	0.822995	6298
imputed	Interaction	rs11509010	-0.0977836	0.113671	0.389692	6298
imputed	Association	rs115090101	-0.0706077	0.0456726	0.122166	6298
imputed	Interaction	rs11509458	-0.0127648	0.158625	0.935865	6298
imputed	Association	rs115094585	-0.0223069	0.0620007	0.719021	6298
imputed	Interaction	rs11510240	0.00186921	0.192984	0.992272	6298
imputed	Association	rs115102400	0.00252113	0.0757667	0.973456	6298
imputed	Interaction	rs11511661	-0.0472847	0.0823247	0.565739	6298
imputed	Association	rs11511661	-0.0236673	0.0336904	0.482397	6298
imputed	Interaction	rs11511664	-0.0489615	0.0822167	0.551519	6298
imputed	Association	rs11511664	-0.0222201	0.0336767	0.509402	6298
imputed	Interaction	rs11515779	-0.108259	0.1115	0.331622	6298
imputed	Association	rs115157798	-0.0725873	0.0448541	0.105648	6298
imputed	Interaction	rs11515883	-0.0460645	0.161281	0.775182	6298
imputed	Association	rs115158830	-0.01752	0.0640834	0.78456	6298
imputed	Interaction	rs11516075	-0.114594	0.102286	0.262619	6298
imputed	Association	rs115160751	0.0148821	0.0410425	0.716914	6298
imputed	Interaction	rs11516271	0.196016	0.114027	0.0856585	6298
imputed	Association	rs115162711	0.0822423	0.046779	0.0787788	6298
imputed	Interaction	rs1151987	-0.0495704	0.0862462	0.565478	6298
imputed	Association	rs1151987	0.00884445	0.0351331	0.801249	6298
imputed	Interaction	rs1151988	-0.0623862	0.0838017	0.456632	6298
imputed	Association	rs1151988	0.00368521	0.0341233	0.914002	6298
imputed	Interaction	rs1151989	-0.00576018	0.0907523	0.949393	6298
imputed	Association	rs1151989	0.0160655	0.0366173	0.660865	6298
imputed	Interaction	rs1151996	0.0511951	0.0838072	0.54131	6298
imputed	Association	rs1151996	0.0445864	0.034245	0.192971	6298
imputed	Interaction	rs1151997	-0.0640967	0.0822375	0.435768	6298
imputed	Association	rs1151997	0.0122028	0.0332805	0.713881	6298
imputed	Interaction	rs1151998	-0.0629103	0.0822726	0.444505	6298
imputed	Association	rs1151998	0.0126032	0.0332925	0.705027	6298
imputed	Interaction	rs1151999	0.0639678	0.0822445	0.436731	6298
imputed	Association	rs1151999	-0.0122181	0.0332859	0.713583	6298
genotyped	Interaction	rs1152001	0.0595841	0.0968533	0.538445	6297
genotyped	Association	rs1152001	-0.0110577	0.0399628	0.782019	6297
genotyped	Interaction	rs1152002	-0.107401	0.0798458	0.178642	6297
genotyped	Association	rs1152002	-0.0336678	0.0331969	0.310533	6297
imputed	Interaction	rs1152003	-0.13248	0.092358	0.151503	6298
imputed	Association	rs1152003	-0.0317775	0.0372891	0.39414	6298
imputed	Interaction	rs1152004	-0.168714	0.108649	0.120515	6298
imputed	Association	rs1152004	0.000784614	0.0440062	0.985775	6298
genotyped	Interaction	rs1152005	0.00401243	0.133401	0.976006	6287
genotyped	Association	rs1152005	-0.0664588	0.0555521	0.231612	6287
imputed	Interaction	rs1152006	0.0180507	0.0942459	0.848118	6298
imputed	Association	rs1152006	0.00779891	0.0387231	0.840391	6298
imputed	Interaction	rs1152007	0.0687286	0.0929881	0.459867	6298
imputed	Association	rs1152007	0.0264277	0.0379856	0.486624	6298
imputed	Interaction	rs1152008	0.127903	0.0874764	0.143752	6298
imputed	Association	rs1152008	0.0334195	0.0352705	0.343411	6298
imputed	Interaction	rs11522362	-0.0863321	0.101453	0.394826	6298
imputed	Association	rs115223623	0.0109593	0.041298	0.790733	6298
imputed	Interaction	rs11524375	-0.0395487	0.0824562	0.631505	6298
imputed	Association	rs11524375	-0.0202109	0.0337948	0.549829	6298
imputed	Interaction	rs1152576	-0.0223955	0.139118	0.872113	6298
imputed	Association	rs1152576	0.0554416	0.0573019	0.333314	6298
imputed	Interaction	rs1152577	-0.0137438	0.0832227	0.868835	6298
imputed	Association	rs1152577	0.0115135	0.0336483	0.732233	6298
imputed	Interaction	rs1152578	-0.0148192	0.083253	0.858727	6298
imputed	Association	rs1152578	0.00724493	0.0336192	0.829385	6298
imputed	Interaction	rs1152579	0.00469214	0.0844652	0.955701	6298
imputed	Association	rs1152579	0.0133145	0.0341337	0.696498	6298
imputed	Interaction	rs1152582	-0.0179806	0.0835846	0.829682	6298
imputed	Association	rs1152582	0.00916624	0.0338255	0.78641	6298
imputed	Interaction	rs1152583	-0.00444955	0.142325	0.975061	6298
imputed	Association	rs1152583	0.054192	0.0587779	0.356574	6298
imputed	Interaction	rs1152584	-0.0394143	0.096282	0.682287	6298
imputed	Association	rs1152584	0.0158175	0.0386355	0.682258	6298
imputed	Interaction	rs1152586	0.00279215	0.0848225	0.973741	6298
imputed	Association	rs1152586	0.0153622	0.034317	0.654416	6298
imputed	Interaction	rs1152587	-0.0233601	0.145997	0.872883	6298
imputed	Association	rs1152587	0.0500797	0.0606768	0.409204	6298
imputed	Interaction	rs1152588	-0.00732873	0.0836665	0.930202	6298
imputed	Association	rs1152588	0.0119146	0.0338243	0.724662	6298
imputed	Interaction	rs1152589	0.0813541	0.0849341	0.338176	6298
imputed	Association	rs1152589	0.0176192	0.034605	0.610664	6298
imputed	Interaction	rs1152590	0.0465136	0.0882236	0.598057	6298
imputed	Association	rs1152590	0.0103235	0.0356291	0.772018	6298
imputed	Interaction	rs1152591	0.0954958	0.0863081	0.268573	6298
imputed	Association	rs1152591	0.020253	0.0351252	0.564234	6298
imputed	Interaction	rs1152592	0.0840098	0.0887829	0.344064	6298
imputed	Association	rs1152592	0.02373	0.0359337	0.509032	6298
imputed	Interaction	rs1152593	0.0888986	0.090385	0.325372	6298
imputed	Association	rs1152593	0.0323093	0.0366699	0.378305	6298
imputed	Interaction	rs1152594	0.068694	0.0882449	0.436335	6298
imputed	Association	rs1152594	0.0185015	0.0357204	0.60451	6298
imputed	Interaction	rs1152595	0.138812	0.0854235	0.104217	6298
imputed	Association	rs1152595	0.00951983	0.0349	0.785035	6298
imputed	Interaction	rs1152597	-0.34582	0.212989	0.104501	6298
imputed	Association	rs1152597	0.150512	0.0857534	0.0792778	6298
imputed	Interaction	rs1152601	0.02729	0.0878534	0.756092	6298
imputed	Association	rs1152601	0.0259369	0.0355768	0.466005	6298
imputed	Interaction	rs11527286	0.11128	0.0850219	0.190636	6298
imputed	Association	rs115272866	0.0511208	0.0349961	0.144133	6298
imputed	Interaction	rs11528618	-0.0111245	0.110857	0.92007	6298
imputed	Association	rs11528618	0.00487006	0.0454707	0.914711	6298
imputed	Interaction	rs11528619	0.00289687	0.120144	0.980764	6298
imputed	Association	rs11528619	-0.00608272	0.0490901	0.901391	6298
imputed	Interaction	rs11530176	-0.0904637	0.118793	0.446372	6298
imputed	Association	rs115301760	-0.0493433	0.0479647	0.303641	6298
imputed	Interaction	rs11530584	0.207576	0.161302	0.198183	6298
imputed	Association	rs115305849	0.0261379	0.0655066	0.689898	6298
imputed	Interaction	rs11532911	-0.101523	0.102495	0.32196	6298
imputed	Association	rs115329117	0.016816	0.0410566	0.682128	6298
imputed	Interaction	rs11533141	-0.111663	0.101982	0.273591	6298
imputed	Association	rs115331410	0.0226831	0.0408732	0.57894	6298
imputed	Interaction	rs11533172	0.116038	0.0848999	0.17175	6298
imputed	Association	rs115331722	0.0497034	0.0349413	0.154936	6298
imputed	Interaction	rs11535905	-0.012767	0.158195	0.93568	6298
imputed	Association	rs115359053	-0.0229976	0.061793	0.709778	6298
imputed	Interaction	rs11536963	-0.112812	0.101116	0.264603	6298
imputed	Association	rs115369635	0.0143077	0.0406797	0.725063	6298
imputed	Interaction	rs11537079	-0.0510344	0.101924	0.616592	6298
imputed	Association	rs115370798	0.000766708	0.0406238	0.984943	6298
genotyped	Interaction	rs1154130	-0.0570986	0.126228	0.651035	6298
genotyped	Association	rs1154130	0.0350973	0.050546	0.48748	6298
imputed	Interaction	rs11546890	-0.0135083	0.0848111	0.873457	6298
imputed	Association	rs115468903	-0.0248179	0.0355413	0.485026	6298
imputed	Interaction	rs11547248	0.118369	0.0849903	0.16375	6298
imputed	Association	rs115472486	0.0547462	0.035035	0.118193	6298
imputed	Interaction	rs11549716	-0.110468	0.102868	0.282916	6298
imputed	Association	rs115497160	0.0161683	0.0411704	0.694542	6298
imputed	Interaction	rs11550160	-0.100611	0.114074	0.37782	6298
imputed	Association	rs115501604	-0.0415114	0.0459765	0.366622	6298
imputed	Interaction	rs11551557	-0.00663146	0.0846999	0.937597	6298
imputed	Association	rs115515572	-0.023422	0.0354533	0.508864	6298
imputed	Interaction	rs11553665	-0.00344267	0.123077	0.977686	6298
imputed	Association	rs115536653	0.00901619	0.0484004	0.852229	6298
imputed	Interaction	rs11554278	0.25188	0.165687	0.128507	6298
imputed	Association	rs115542788	0.0542492	0.0671441	0.419149	6298
imputed	Interaction	rs11557561	-0.10491	0.102478	0.306002	6298
imputed	Association	rs115575615	0.0158271	0.0410374	0.699751	6298
imputed	Interaction	rs1155931	0.0477734	0.082111	0.560712	6298
imputed	Association	rs1155931	0.0222544	0.0336183	0.508014	6298
imputed	Interaction	rs11560420	0.00410035	0.112426	0.970908	6298
imputed	Association	rs115604209	0.00412753	0.0461448	0.928729	6298
imputed	Interaction	rs11561648	-0.0907909	0.088467	0.304804	6298
imputed	Association	rs115616488	-0.045485	0.037189	0.221347	6298
imputed	Interaction	rs11561956	-0.00732211	0.0848409	0.931228	6298
imputed	Association	rs115619566	-0.021877	0.0355118	0.537885	6298
imputed	Interaction	rs11563652	0.00848562	0.104189	0.935091	6298
imputed	Association	rs115636521	0.00587033	0.0460273	0.898517	6298
imputed	Interaction	rs11564181	0.166607	0.177372	0.347608	6298
imputed	Association	rs115641815	0.0777757	0.0741801	0.294462	6298
imputed	Interaction	rs1156546	-0.191814	0.115019	0.0954302	6298
imputed	Association	rs1156546	-0.0246434	0.047537	0.604194	6298
imputed	Interaction	rs11567019	-0.0212758	0.158714	0.893367	6298
imputed	Association	rs115670196	-0.0385744	0.0632925	0.54224	6298
imputed	Interaction	rs11567266	0.106207	0.12413	0.392247	6298
imputed	Association	rs115672668	0.0114628	0.0577202	0.842588	6298
imputed	Interaction	rs11567623	-0.003611	0.192467	0.985032	6298
imputed	Association	rs115676233	0.0119562	0.0756081	0.874357	6298
imputed	Interaction	rs11568912	-0.108279	0.102434	0.290528	6298
imputed	Association	rs115689124	0.015506	0.0410452	0.705609	6298
imputed	Interaction	rs1157184	0.044428	0.083043	0.592669	6298
imputed	Association	rs1157184	0.0050439	0.033797	0.881368	6298
imputed	Interaction	rs1157185	0.040452	0.0830363	0.626161	6298
imputed	Association	rs1157185	0.0036089	0.0338086	0.914995	6298
genotyped	Interaction	rs11572404	0.182872	0.116122	0.115347	6298
genotyped	Association	rs11572404	0.0637228	0.0467782	0.173174	6298
imputed	Interaction	rs11575836	-0.0960183	0.123148	0.435599	6298
imputed	Association	rs11575836	-0.0735524	0.0492189	0.135123	6298
imputed	Interaction	rs11575842	-0.0855439	0.120165	0.476562	6298
imputed	Association	rs11575842	-0.0638326	0.0484724	0.187926	6298
genotyped	Interaction	rs1157606	-0.10091	0.0880691	0.251919	6296
genotyped	Association	rs1157606	-0.0185189	0.0360295	0.607276	6296
genotyped	Interaction	rs11576516	0.0280027	0.0896563	0.754797	6293
genotyped	Association	rs11576516	0.0101839	0.0368681	0.782384	6293
imputed	Interaction	rs11577245	-0.0540991	0.094641	0.567597	6298
imputed	Association	rs115772457	-0.0619488	0.0379272	0.102444	6298
imputed	Interaction	rs11577702	-0.115583	0.102255	0.258379	6298
imputed	Association	rs115777028	0.0147789	0.04104	0.718777	6298
imputed	Interaction	rs11577841	-0.305878	0.111918	0.00629276	6298
imputed	Association	rs115778413	0.0104271	0.045597	0.819126	6298
genotyped	Interaction	rs11578753	-0.115435	0.0875123	0.187194	6297
genotyped	Association	rs11578753	-0.0707738	0.035209	0.0444627	6297
genotyped	Interaction	rs1158044	0.0122119	0.118902	0.9182	6298
genotyped	Association	rs1158044	-0.073619	0.0478768	0.124178	6298
imputed	Interaction	rs11584413	-0.0165732	0.0812917	0.838459	6298
imputed	Association	rs115844131	0.0553028	0.0331767	0.0955804	6298
imputed	Interaction	rs11585569	-0.226043	0.111311	0.0423232	6298
imputed	Association	rs115855698	-0.0427286	0.0473121	0.366496	6298
imputed	Interaction	rs11585737	-0.0138652	0.193986	0.943022	6298
imputed	Association	rs115857379	0.000165553	0.0755951	0.998253	6298
imputed	Interaction	rs11591287	0.0771638	0.163113	0.636181	6298
imputed	Association	rs115912876	0.00927047	0.0666103	0.889317	6298
imputed	Interaction	rs11591916	-0.0199774	0.145056	0.890465	6298
imputed	Association	rs11591916	0.0090663	0.0579539	0.875691	6298
imputed	Interaction	rs11592046	-0.0206322	0.159177	0.896873	6298
imputed	Association	rs11592046	-0.02338	0.062292	0.707429	6298
imputed	Interaction	rs11592483	-0.0877994	0.0935152	0.347829	6298
imputed	Association	rs115924833	0.0255595	0.0370253	0.490016	6298
genotyped	Interaction	rs11592680	0.0961023	0.125376	0.443401	6296
genotyped	Association	rs11592680	0.021412	0.0511238	0.675358	6296
imputed	Interaction	rs11592738	0.00735553	0.1582	0.962917	6298
imputed	Association	rs11592738	-0.0264785	0.062028	0.669482	6298
imputed	Interaction	rs11592833	-0.0539425	0.165209	0.744049	6298
imputed	Association	rs11592833	-0.0191899	0.0652964	0.768852	6298
imputed	Interaction	rs11594236	-0.119525	0.178394	0.50288	6298
imputed	Association	rs115942368	-0.063608	0.0694558	0.359804	6298
genotyped	Interaction	rs11594321	0.0294897	0.0862899	0.732549	6297
genotyped	Association	rs11594321	-0.00113399	0.0344869	0.97377	6297
imputed	Interaction	rs11594428	-0.0752095	0.0932016	0.419723	6298
imputed	Association	rs11594428	-0.0339028	0.0381282	0.373942	6298
imputed	Interaction	rs11594438	0.228766	0.214802	0.286913	6298
imputed	Association	rs115944384	0.0156738	0.085075	0.853835	6298
imputed	Interaction	rs11594448	-0.0674039	0.0930247	0.468737	6298
imputed	Association	rs11594448	-0.0299961	0.0380982	0.431116	6298
imputed	Interaction	rs11594520	-0.0315395	0.161767	0.845423	6298
imputed	Association	rs11594520	-0.0270488	0.0632347	0.668846	6298
imputed	Interaction	rs11595024	0.00526805	0.158641	0.97351	6298
imputed	Association	rs11595024	0.0264152	0.0628392	0.674236	6298
imputed	Interaction	rs11595025	-0.0205971	0.161397	0.898456	6298
imputed	Association	rs11595025	0.0174456	0.0638178	0.784581	6298
imputed	Interaction	rs11595029	-0.00539985	0.160305	0.97313	6298
imputed	Association	rs11595029	0.0174921	0.0635756	0.783219	6298
imputed	Interaction	rs11595629	-0.114514	0.102288	0.262961	6298
imputed	Association	rs115956290	0.0148918	0.0410428	0.71674	6298
imputed	Interaction	rs11595920	-0.0289418	0.166172	0.86174	6298
imputed	Association	rs11595920	-0.0281069	0.0649269	0.665102	6298
imputed	Interaction	rs11596429	-0.0658886	0.093044	0.478882	6298
imputed	Association	rs11596429	-0.0303806	0.0381061	0.425328	6298
imputed	Interaction	rs11596630	-0.0237798	0.158204	0.880524	6298
imputed	Association	rs11596630	-0.0224198	0.0617017	0.71635	6298
imputed	Interaction	rs11597152	-0.0533114	0.164106	0.745299	6298
imputed	Association	rs11597152	-0.0243595	0.0647634	0.706833	6298
imputed	Interaction	rs11597641	0.00897489	0.157313	0.954506	6298
imputed	Association	rs11597641	-0.0192259	0.0615093	0.754618	6298
imputed	Interaction	rs11597812	-0.0198285	0.145049	0.891271	6298
imputed	Association	rs11597812	0.009045	0.0579519	0.875977	6298
imputed	Interaction	rs11597849	-0.456961	0.183966	0.0130197	6298
imputed	Association	rs115978492	-0.0325867	0.0777834	0.675273	6298
imputed	Interaction	rs11597910	-0.0494975	0.164373	0.763326	6298
imputed	Association	rs11597910	-0.0237756	0.0647913	0.713664	6298
imputed	Interaction	rs11598244	-0.0151228	0.137807	0.91262	6298
imputed	Association	rs11598244	-0.00511902	0.0550062	0.925857	6298
imputed	Interaction	rs11599363	-0.0227945	0.160852	0.887313	6298
imputed	Association	rs11599363	0.0177945	0.0637241	0.780067	6298
imputed	Interaction	rs11599365	-0.012664	0.179338	0.943706	6298
imputed	Association	rs11599365	0.00118602	0.0691143	0.986309	6298
imputed	Interaction	rs11599367	-0.00583687	0.160296	0.970954	6298
imputed	Association	rs11599367	0.0176652	0.0635714	0.781114	6298
imputed	Interaction	rs11599760	-0.00502534	0.193234	0.979253	6298
imputed	Association	rs115997608	0.0184947	0.075951	0.80762	6298
imputed	Interaction	rs11599840	0.289402	0.135187	0.0323332	6298
imputed	Association	rs115998405	0.0719095	0.0538585	0.181873	6298
imputed	Interaction	rs11599875	-0.0676935	0.162344	0.67671	6298
imputed	Association	rs11599875	-0.0427645	0.0642727	0.505845	6298
imputed	Interaction	rs11603869	-0.117149	0.102202	0.251735	6298
imputed	Association	rs116038699	0.0146193	0.0410347	0.721653	6298
imputed	Interaction	rs11606075	0.0825283	0.0860806	0.33773	6298
imputed	Association	rs116060750	0.0177331	0.0341149	0.603217	6298
genotyped	Interaction	rs11606685	0.0965152	0.118377	0.414918	6298
genotyped	Association	rs11606685	-0.0393685	0.047281	0.405074	6298
imputed	Interaction	rs11607134	-0.173318	0.0989108	0.0797771	6298
imputed	Association	rs116071349	0.0176433	0.0406011	0.663902	6298
imputed	Interaction	rs11607565	-0.0295722	0.140544	0.833353	6298
imputed	Association	rs116075656	0.0721543	0.0555405	0.193947	6298
imputed	Interaction	rs11610116	-0.3393	0.142759	0.0174969	6298
imputed	Association	rs116101165	-0.0228309	0.0586438	0.697056	6298
imputed	Interaction	rs11616065	-0.0435392	0.160091	0.785657	6298
imputed	Association	rs116160653	-0.0267531	0.0623102	0.667681	6298
genotyped	Interaction	rs11616761	-0.0785834	0.1465	0.591698	6298
genotyped	Association	rs11616761	0.17547	0.0609607	0.00401036	6298
imputed	Interaction	rs11617074	-0.101337	0.11152	0.363549	6298
imputed	Association	rs116170747	-0.0686857	0.0448848	0.126001	6298
imputed	Interaction	rs11617212	-0.0887843	0.093313	0.341404	6298
imputed	Association	rs116172126	0.0257234	0.036986	0.486773	6298
imputed	Interaction	rs11618079	-0.0363592	0.083203	0.662131	6298
imputed	Association	rs116180797	-0.0397992	0.0334763	0.234533	6298
imputed	Interaction	rs11618738	0.214616	0.16332	0.188867	6298
imputed	Association	rs116187384	0.0583541	0.0659262	0.376113	6298
imputed	Interaction	rs11619087	0.00833014	0.107492	0.938232	6298
imputed	Association	rs116190878	0.0118709	0.0420836	0.777892	6298
genotyped	Interaction	rs11622493	-0.112314	0.0815573	0.168525	6296
genotyped	Association	rs11622493	-0.0672791	0.0332387	0.0430002	6296
imputed	Interaction	rs11622580	0.103627	0.0822109	0.207536	6298
imputed	Association	rs116225804	0.0387776	0.0340243	0.254453	6298
imputed	Interaction	rs11624458	0.0380749	0.105927	0.719274	6298
imputed	Association	rs116244580	0.0242563	0.0468215	0.604435	6298
imputed	Interaction	rs11628416	-0.0168584	0.0836813	0.840345	6298
imputed	Association	rs116284162	-0.0422384	0.0352148	0.230399	6298
imputed	Interaction	rs11629317	0.147381	0.190152	0.438326	6298
imputed	Association	rs116293175	-0.0721367	0.0777384	0.353474	6298
imputed	Interaction	rs11629885	-0.0542981	0.121118	0.653947	6298
imputed	Association	rs116298854	-0.0783559	0.0486453	0.107282	6298
imputed	Interaction	rs11632414	0.155434	0.0861422	0.071219	6298
imputed	Association	rs11632414	-0.00014679	0.0349292	0.996647	6298
imputed	Interaction	rs11633670	0.220699	0.163012	0.175822	6298
imputed	Association	rs116336708	0.059391	0.0659206	0.367651	6298
imputed	Interaction	rs11635664	0.189137	0.0872625	0.030238	6298
imputed	Association	rs11635664	-0.00204461	0.03566	0.954279	6298
imputed	Interaction	rs11636713	-0.0228695	0.158549	0.885314	6298
imputed	Association	rs116367134	-0.0407806	0.0632254	0.518948	6298
imputed	Interaction	rs11636856	-0.0123492	0.158599	0.937939	6298
imputed	Association	rs116368562	-0.0223038	0.0619892	0.719007	6298
imputed	Interaction	rs11637440	-0.0127132	0.0851627	0.881337	6298
imputed	Association	rs116374404	-0.0238182	0.0357059	0.504753	6298
imputed	Interaction	rs11639574	0.297642	0.132089	0.0242715	6298
imputed	Association	rs116395747	0.0714047	0.0526753	0.175287	6298
imputed	Interaction	rs11641853	0.157728	0.213672	0.460433	6298
imputed	Association	rs11641853	0.0798545	0.0875804	0.361917	6298
genotyped	Interaction	rs11643994	-0.0147206	0.0808508	0.855533	6296
genotyped	Association	rs11643994	0.0228743	0.0325783	0.482622	6296
imputed	Interaction	rs11644395	-0.108589	0.102495	0.289436	6298
imputed	Association	rs116443953	0.0163649	0.0410564	0.690205	6298
imputed	Interaction	rs11644791	0.124771	0.213831	0.559576	6298
imputed	Association	rs11644791	0.093754	0.0878942	0.286162	6298
imputed	Interaction	rs11645206	0.298362	0.13486	0.0269764	6298
imputed	Association	rs116452066	0.0678061	0.0537179	0.206901	6298
imputed	Interaction	rs11645338	0.389563	0.297429	0.190322	6298
imputed	Association	rs11645338	0.0952082	0.120437	0.429254	6298
imputed	Interaction	rs11647881	0.129957	0.21381	0.543334	6298
imputed	Association	rs11647881	0.0911794	0.0878956	0.299608	6298
imputed	Interaction	rs11647975	-0.102946	0.106947	0.335794	6298
imputed	Association	rs116479752	0.0142593	0.0429661	0.739995	6298
imputed	Interaction	rs11648114	-0.109694	0.106865	0.304712	6298
imputed	Association	rs116481148	0.0131341	0.0429894	0.75998	6298
imputed	Interaction	rs11648192	0.0319921	0.114384	0.779724	6298
imputed	Association	rs11648192	0.0420914	0.0471184	0.371725	6298
imputed	Interaction	rs11648998	0.366982	0.294795	0.213227	6298
imputed	Association	rs11648998	-0.0705032	0.119548	0.55538	6298
imputed	Interaction	rs11650694	-0.11435	0.102293	0.263669	6298
imputed	Association	rs116506945	0.0149069	0.0410432	0.716468	6298
imputed	Interaction	rs11653672	-0.108018	0.118929	0.363777	6298
imputed	Association	rs116536729	-0.00535016	0.047553	0.910423	6298
genotyped	Interaction	rs11654964	-0.116024	0.0985342	0.239039	6297
genotyped	Association	rs11654964	0.0418706	0.0387817	0.280339	6297
imputed	Interaction	rs11655186	-0.0887632	0.0933166	0.341537	6298
imputed	Association	rs116551862	0.0257211	0.0369868	0.486822	6298
genotyped	Interaction	rs11659132	0.0542616	0.0812555	0.504292	6287
genotyped	Association	rs11659132	0.0149084	0.0328103	0.64957	6287
imputed	Interaction	rs11659404	-0.0160437	0.0836822	0.847967	6298
imputed	Association	rs116594045	-0.0425425	0.035206	0.226943	6298
genotyped	Interaction	rs11660193	0.0933445	0.124107	0.452003	6298
genotyped	Association	rs11660193	-0.0362322	0.0493	0.462408	6298
genotyped	Interaction	rs11661134	-0.032618	0.173295	0.850709	6271
genotyped	Association	rs11661134	0.0119763	0.0729258	0.869559	6271
genotyped	Interaction	rs11661849	0.0366124	0.0822857	0.656376	6283
genotyped	Association	rs11661849	0.0190432	0.0328081	0.561639	6283
imputed	Interaction	rs11663400	-0.0824484	0.0929625	0.375167	6298
imputed	Association	rs116634007	0.0328079	0.0368557	0.373407	6298
imputed	Interaction	rs11663610	-0.00777215	0.0848521	0.927022	6298
imputed	Association	rs116636107	-0.0218692	0.0355184	0.538106	6298
imputed	Interaction	rs11664143	-0.0116932	0.158531	0.941204	6298
imputed	Association	rs116641436	-0.0221899	0.0619586	0.72025	6298
imputed	Interaction	rs11664257	-0.117229	0.102199	0.251396	6298
imputed	Association	rs116642576	0.0146153	0.0410343	0.721722	6298
imputed	Interaction	rs11666406	-0.0269066	0.103714	0.795311	6298
imputed	Association	rs116664060	-0.00340533	0.0451231	0.939845	6298
imputed	Interaction	rs11666424	-0.0973133	0.114375	0.394899	6298
imputed	Association	rs116664241	-0.0423711	0.0461042	0.358116	6298
imputed	Interaction	rs11666527	0.10564	0.0850609	0.214306	6298
imputed	Association	rs116665275	0.0221223	0.0338186	0.513042	6298
imputed	Interaction	rs11670118	-0.0878004	0.0935151	0.347823	6298
imputed	Association	rs116701180	0.0255606	0.0370253	0.489997	6298
imputed	Interaction	rs11670690	0.104772	0.0849778	0.217646	6298
imputed	Association	rs116706902	0.0256689	0.0338446	0.448219	6298
imputed	Interaction	rs11673668	-0.0823311	0.09297	0.375886	6298
imputed	Association	rs116736686	0.032763	0.0368567	0.374075	6298
imputed	Interaction	rs11674584	0.0185426	0.0816306	0.820312	6298
imputed	Association	rs11674584	0.0160542	0.0334221	0.630997	6298
imputed	Interaction	rs11674918	-0.344784	0.142789	0.0157793	6298
imputed	Association	rs116749187	-0.0142129	0.0587263	0.808774	6298
genotyped	Interaction	rs11675886	-0.106643	0.0835167	0.201683	6296
genotyped	Association	rs11675886	-0.00231858	0.0337713	0.945266	6296
genotyped	Interaction	rs11676221	-0.0892724	0.086393	0.30149	6290
genotyped	Association	rs11676221	-0.0159214	0.0354714	0.653555	6290
imputed	Interaction	rs11676989	0.282795	0.126169	0.0250352	6298
imputed	Association	rs11676989	-0.00589394	0.0503561	0.906828	6298
imputed	Interaction	rs11678477	-0.121389	0.178333	0.496094	6298
imputed	Association	rs116784774	-0.0627417	0.0694324	0.366223	6298
imputed	Interaction	rs11679131	0.0372937	0.105919	0.724778	6298
imputed	Association	rs116791319	0.0244954	0.0468231	0.60089	6298
imputed	Interaction	rs11680325	-0.118189	0.0960245	0.218437	6298
imputed	Association	rs11680325	-0.00458107	0.0389555	0.906391	6298
genotyped	Interaction	rs11680872	0.0174122	0.0913104	0.848773	6297
genotyped	Association	rs11680872	0.0376405	0.0374314	0.314653	6297
imputed	Interaction	rs11682627	-0.057958	0.0948275	0.541093	6298
imputed	Association	rs116826274	-0.0643343	0.0379923	0.0904383	6298
imputed	Interaction	rs11682846	-0.117053	0.102204	0.252134	6298
imputed	Association	rs116828464	0.0146301	0.041035	0.721457	6298
imputed	Interaction	rs11684053	-0.0278941	0.112564	0.804292	6298
imputed	Association	rs116840534	-0.03732	0.0467189	0.424425	6298
imputed	Interaction	rs11686096	0.0495063	0.125235	0.69263	6298
imputed	Association	rs116860961	-0.0731518	0.0526916	0.165095	6298
genotyped	Interaction	rs11688437	0.0350625	0.0867577	0.686122	6298
genotyped	Association	rs11688437	0.0411492	0.0350207	0.240042	6298
genotyped	Interaction	rs11689167	0.142725	0.168731	0.397656	6298
genotyped	Association	rs11689167	0.0385216	0.0700274	0.582275	6298
imputed	Interaction	rs11694118	0.358235	0.24601	0.145392	6298
imputed	Association	rs116941184	0.0158413	0.0988178	0.872643	6298
imputed	Interaction	rs11694683	-0.0119115	0.158552	0.940116	6298
imputed	Association	rs116946831	-0.0222401	0.0619687	0.719687	6298
imputed	Interaction	rs11700527	-0.331577	0.167149	0.0473308	6298
imputed	Association	rs117005276	0.0364022	0.0692596	0.599191	6298
genotyped	Interaction	rs11703382	-0.124218	0.0924665	0.179198	6295
genotyped	Association	rs11703382	-0.00808348	0.0377778	0.830574	6295
imputed	Interaction	rs11707114	0.108009	0.126981	0.39503	6298
imputed	Association	rs117071142	-0.0671352	0.0540434	0.214192	6298
imputed	Interaction	rs11709077	-0.146832	0.127646	0.25006	6298
imputed	Association	rs11709077	0.0500377	0.0515212	0.331483	6298
imputed	Interaction	rs11710969	0.0907208	0.0977057	0.353179	6298
imputed	Association	rs11710969	0.0614803	0.0392392	0.11721	6298
imputed	Interaction	rs11712037	-0.150066	0.127726	0.240077	6298
imputed	Association	rs11712037	0.0461758	0.0515403	0.370332	6298
imputed	Interaction	rs11714483	0.0263826	0.106539	0.804426	6298
imputed	Association	rs11714483	-0.00959616	0.0436778	0.826109	6298
imputed	Interaction	rs11714623	-0.164747	0.119717	0.168829	6298
imputed	Association	rs117146235	-0.014948	0.0499583	0.76479	6298
imputed	Interaction	rs11715016	0.0712022	0.0982289	0.468565	6298
imputed	Association	rs11715016	0.0638627	0.0397055	0.107795	6298
imputed	Interaction	rs11715073	0.0711686	0.0982299	0.46878	6298
imputed	Association	rs11715073	0.063862	0.0397055	0.1078	6298
imputed	Interaction	rs11715234	-0.170548	0.166655	0.306177	6298
imputed	Association	rs11715234	0.0477215	0.0680963	0.483458	6298
imputed	Interaction	rs11715261	-0.170236	0.16665	0.307047	6298
imputed	Association	rs11715261	0.0478154	0.0680961	0.482596	6298
imputed	Interaction	rs11716727	-0.0736184	0.0996259	0.459966	6298
imputed	Association	rs11716727	-0.0163694	0.0402388	0.684165	6298
imputed	Interaction	rs11716748	0.0739171	0.0970069	0.446102	6298
imputed	Association	rs11716748	0.0598934	0.0389862	0.124522	6298
imputed	Interaction	rs11717551	0.243935	0.143451	0.089091	6298
imputed	Association	rs117175517	-0.0294402	0.0586287	0.615582	6298
imputed	Interaction	rs11718656	0.0327589	0.102572	0.749454	6298
imputed	Association	rs11718656	0.0111372	0.041367	0.787761	6298
imputed	Interaction	rs11719187	0.0672078	0.0983947	0.494605	6298
imputed	Association	rs11719187	0.0657902	0.0398264	0.0986003	6298
imputed	Interaction	rs11721237	-0.233657	0.103828	0.024457	6298
imputed	Association	rs11721237	0.0324245	0.042001	0.440147	6298
imputed	Interaction	rs11729223	-0.048511	0.103245	0.638468	6298
imputed	Association	rs117292237	-0.0288754	0.0432861	0.504744	6298
imputed	Interaction	rs11731066	-0.088575	0.103841	0.393697	6298
imputed	Association	rs117310669	-0.0272835	0.0436716	0.532163	6298
imputed	Interaction	rs11731328	0.000843257	0.133407	0.994957	6298
imputed	Association	rs117313280	-0.0513653	0.0547308	0.34802	6298
genotyped	Interaction	rs11738024	0.0377038	0.092924	0.684941	6298
genotyped	Association	rs11738024	0.0388759	0.037478	0.299636	6298
imputed	Interaction	rs11738637	0.146205	0.143748	0.30915	6298
imputed	Association	rs117386374	-0.00112979	0.0589069	0.984699	6298
genotyped	Interaction	rs11745068	-0.0756881	0.101627	0.456444	6296
genotyped	Association	rs11745068	0.00759524	0.0409554	0.852881	6296
imputed	Interaction	rs11746431	-0.40871	0.160131	0.0107235	6298
imputed	Association	rs117464319	0.0304338	0.0664384	0.646914	6298
imputed	Interaction	rs11748824	-0.14317	0.116053	0.217375	6298
imputed	Association	rs117488242	-0.0177067	0.0486454	0.715875	6298
imputed	Interaction	rs11751016	0.172071	0.144512	0.233813	6298
imputed	Association	rs117510166	-0.0235016	0.0591096	0.690944	6298
imputed	Interaction	rs11752992	-0.021692	0.190372	0.909285	6298
imputed	Association	rs117529923	0.00880211	0.0785456	0.910777	6298
imputed	Interaction	rs1175378	-0.0773983	0.084597	0.360276	6298
imputed	Association	rs1175378	0.00495682	0.0344962	0.885749	6298
imputed	Interaction	rs11754178	0.0485469	0.0860746	0.572768	6298
imputed	Association	rs11754178	0.0369734	0.0350368	0.291342	6298
imputed	Interaction	rs1175540	-0.0361717	0.0849896	0.670413	6298
imputed	Association	rs1175540	-0.0449474	0.0345915	0.193862	6298
genotyped	Interaction	rs1175541	-0.0436848	0.0850165	0.607383	6296
genotyped	Association	rs1175541	-0.0460246	0.0345547	0.182929	6296
imputed	Interaction	rs1175542	0.0623031	0.0828491	0.452075	6298
imputed	Association	rs1175542	-0.0146326	0.0334968	0.662246	6298
imputed	Interaction	rs1175543	-0.030444	0.0859206	0.723106	6298
imputed	Association	rs1175543	-0.0499683	0.0349606	0.152975	6298
imputed	Interaction	rs1175544	-0.0100258	0.0878223	0.909114	6298
imputed	Association	rs1175544	-0.0464047	0.0359457	0.196763	6298
imputed	Interaction	rs11760060	-0.055409	0.10384	0.593636	6298
imputed	Association	rs117600605	-0.0294896	0.0435182	0.498026	6298
genotyped	Interaction	rs11763760	0.0875342	0.101815	0.389967	6296
genotyped	Association	rs11763760	0.0256023	0.0409931	0.532288	6296
genotyped	Interaction	rs11764061	-0.181228	0.120775	0.133523	6298
genotyped	Association	rs11764061	0.103982	0.0487276	0.0328862	6298
genotyped	Interaction	rs11768129	-0.0984085	0.109425	0.368517	6298
genotyped	Association	rs11768129	0.0254682	0.0445715	0.567748	6298
genotyped	Interaction	rs11768465	0.0435951	0.0958366	0.649204	6297
genotyped	Association	rs11768465	-0.0259994	0.0394165	0.50953	6297
genotyped	Interaction	rs11770192	0.0397278	0.0831244	0.632715	6297
genotyped	Association	rs11770192	0.0159033	0.0340139	0.640121	6297
imputed	Interaction	rs1177809	-0.039815	0.0860298	0.643521	6298
imputed	Association	rs1177809	-0.0511291	0.0350585	0.144783	6298
imputed	Interaction	rs11782564	-0.533278	0.191277	0.00531959	6298
imputed	Association	rs117825643	0.0184375	0.0725498	0.799399	6298
imputed	Interaction	rs11784912	-0.164747	0.119717	0.168829	6298
imputed	Association	rs117849125	-0.014948	0.0499583	0.76479	6298
genotyped	Interaction	rs11785649	0.0261344	0.0799255	0.743691	6298
genotyped	Association	rs11785649	0.0239556	0.0328622	0.466047	6298
genotyped	Interaction	rs11786147	0.056744	0.0830547	0.494498	6205
genotyped	Association	rs11786147	-0.00591957	0.0337183	0.860646	6205
imputed	Interaction	rs11795414	0.229376	0.161604	0.155841	6298
imputed	Association	rs117954149	-0.0459145	0.0650078	0.480033	6298
genotyped	Interaction	rs11807320	-0.0598775	0.131178	0.648074	6298
genotyped	Association	rs11807320	-0.0896356	0.0552004	0.104465	6298
genotyped	Interaction	rs11810751	-0.157595	0.110692	0.154576	6297
genotyped	Association	rs11810751	-0.0626996	0.0441197	0.15533	6297
genotyped	Interaction	rs11810998	-0.0660236	0.117752	0.575022	6298
genotyped	Association	rs11810998	-0.0499411	0.0474793	0.292908	6298
imputed	Interaction	rs11814640	-0.021187	0.145114	0.883924	6298
imputed	Association	rs11814640	0.00930111	0.0579759	0.872547	6298
imputed	Interaction	rs1181795	0.0233004	0.133848	0.861808	6298
imputed	Association	rs1181795	0.0679328	0.0556556	0.222286	6298
genotyped	Interaction	rs11833881	-0.211889	0.0914187	0.0204929	6297
genotyped	Association	rs11833881	0.0482594	0.0373528	0.196409	6297
genotyped	Interaction	rs11835157	0.0307467	0.150013	0.83761	6298
genotyped	Association	rs11835157	0.00426566	0.0628124	0.945859	6298
imputed	Interaction	rs1184332	0.00531178	0.134489	0.968496	6298
imputed	Association	rs1184332	0.0497461	0.0559	0.373548	6298
genotyped	Interaction	rs11846102	0.0319326	0.0965004	0.740726	6296
genotyped	Association	rs11846102	-0.0348623	0.0391786	0.373591	6296
genotyped	Interaction	rs11849372	0.0577732	0.163557	0.723928	6294
genotyped	Association	rs11849372	-0.0254568	0.0655799	0.697896	6294
genotyped	Interaction	rs11851031	-0.079187	0.0859789	0.357083	6298
genotyped	Association	rs11851031	-0.00626618	0.0345755	0.856191	6298
genotyped	Interaction	rs11851155	0.105491	0.12527	0.399761	6296
genotyped	Association	rs11851155	-0.008653	0.0510447	0.865395	6296
imputed	Interaction	rs11854147	0.203177	0.0905212	0.0248334	6298
imputed	Association	rs11854147	-0.00354501	0.036318	0.922245	6298
imputed	Interaction	rs11857376	0.0735515	0.0855635	0.390035	6298
imputed	Association	rs11857376	-0.0370822	0.035333	0.293986	6298
imputed	Interaction	rs1185783	0.0041338	0.134162	0.97542	6298
imputed	Association	rs1185783	0.0962622	0.0557529	0.0842909	6298
imputed	Interaction	rs1185784	-0.0273011	0.134178	0.838775	6298
imputed	Association	rs1185784	0.0231022	0.0549939	0.674437	6298
imputed	Interaction	rs1186464	-0.00752513	0.135289	0.955644	6298
imputed	Association	rs1186464	0.0274194	0.0552946	0.619998	6298
genotyped	Interaction	rs11873322	0.0876727	0.0852175	0.303608	6296
genotyped	Association	rs11873322	0.016552	0.0345079	0.631487	6296
genotyped	Interaction	rs11877408	-0.0532315	0.0828018	0.520327	6298
genotyped	Association	rs11877408	0.0178272	0.0335381	0.595057	6298
imputed	Interaction	rs11885386	0.103139	0.197074	0.600751	6298
imputed	Association	rs11885386	-0.0781751	0.0810257	0.334673	6298
imputed	Interaction	rs11886662	-0.121388	0.0962253	0.207175	6298
imputed	Association	rs11886662	-0.0112211	0.0390554	0.773883	6298
imputed	Interaction	rs11886702	-0.121445	0.0962172	0.206924	6298
imputed	Association	rs11886702	-0.0112241	0.0390541	0.773817	6298
genotyped	Interaction	rs11888210	0.0277476	0.125039	0.82439	6298
genotyped	Association	rs11888210	0.0374545	0.0504323	0.45771	6298
imputed	Interaction	rs11891536	0.112614	0.10767	0.29564	6298
imputed	Association	rs11891536	0.0068998	0.0428787	0.872166	6298
genotyped	Interaction	rs11895988	0.0214748	0.0805111	0.789685	6232
genotyped	Association	rs11895988	0.0532624	0.0331868	0.108561	6232
genotyped	Interaction	rs11896627	-0.103571	0.0865956	0.231729	6213
genotyped	Association	rs11896627	-0.101626	0.0346499	0.00337011	6213
imputed	Interaction	rs11901988	0.112739	0.107673	0.295119	6298
imputed	Association	rs11901988	0.00680485	0.042879	0.873911	6298
genotyped	Interaction	rs11909342	-0.113402	0.099742	0.255603	6278
genotyped	Association	rs11909342	-0.039107	0.0401503	0.330086	6278
imputed	Interaction	rs11917039	-0.0803126	0.121574	0.50889	6298
imputed	Association	rs11917039	0.0547314	0.049141	0.265423	6298
genotyped	Interaction	rs11927308	0.0161743	0.0802289	0.840235	6297
genotyped	Association	rs11927308	0.0113956	0.0327618	0.727979	6297
genotyped	Interaction	rs11935679	-0.0660254	0.103858	0.524979	6298
genotyped	Association	rs11935679	-0.00825914	0.042421	0.845638	6298
genotyped	Interaction	rs11949857	0.00925306	0.0976745	0.924529	6298
genotyped	Association	rs11949857	0.0429789	0.039368	0.274997	6298
genotyped	Interaction	rs11970080	0.0864401	0.138135	0.531492	6297
genotyped	Association	rs11970080	-0.0448363	0.0545492	0.411141	6297
imputed	Interaction	rs11970435	-0.198063	0.19458	0.308764	6298
imputed	Association	rs11970435	0.0811321	0.0803567	0.312702	6298
genotyped	Interaction	rs12032672	-0.0299975	0.0839239	0.720777	6296
genotyped	Association	rs12032672	0.00323213	0.0345294	0.925426	6296
genotyped	Interaction	rs12058835	0.0251496	0.0896443	0.779066	6298
genotyped	Association	rs12058835	0.00799895	0.0368602	0.828209	6298
genotyped	Interaction	rs1205892	-0.0419875	0.101094	0.677913	6295
genotyped	Association	rs1205892	-0.0366242	0.0410897	0.37279	6295
imputed	Interaction	rs1205893	0.162645	0.0807537	0.0440428	6298
imputed	Association	rs1205893	0.0539396	0.0330694	0.102918	6298
imputed	Interaction	rs1205894	0.162488	0.0807321	0.0441904	6298
imputed	Association	rs1205894	0.0536297	0.0330587	0.104799	6298
genotyped	Interaction	rs1205896	-0.0753776	0.080891	0.351454	6298
genotyped	Association	rs1205896	-0.0310845	0.0330383	0.346811	6298
imputed	Interaction	rs1205897	0.0246046	0.102231	0.809814	6298
imputed	Association	rs1205897	0.0344277	0.0417019	0.409081	6298
imputed	Interaction	rs1205898	0.0245933	0.102282	0.809993	6298
imputed	Association	rs1205898	0.0344436	0.0417224	0.409095	6298
imputed	Interaction	rs1205899	0.16731	0.0809248	0.0387301	6298
imputed	Association	rs1205899	0.0562307	0.0330751	0.0891634	6298
imputed	Interaction	rs1205900	-0.194479	0.150717	0.196974	6298
imputed	Association	rs1205900	-0.0243854	0.0613499	0.691026	6298
imputed	Interaction	rs1205945	-0.167531	0.158059	0.289218	6298
imputed	Association	rs1205945	-0.0269324	0.0642149	0.674931	6298
genotyped	Interaction	rs12059481	0.0305203	0.0799258	0.70258	6172
genotyped	Association	rs12059481	-0.0292014	0.0327217	0.372204	6172
imputed	Interaction	rs1205950	-0.146887	0.159232	0.356317	6298
imputed	Association	rs1205950	-0.0311101	0.0646938	0.630617	6298
imputed	Interaction	rs1205952	-0.150449	0.157679	0.340045	6298
imputed	Association	rs1205952	-0.0434335	0.0641405	0.498329	6298
imputed	Interaction	rs1205953	-0.135934	0.152954	0.374184	6298
imputed	Association	rs1205953	0.0199818	0.0623407	0.748581	6298
imputed	Interaction	rs1205954	-0.064433	0.115285	0.576249	6298
imputed	Association	rs1205954	0.0287704	0.0468316	0.539015	6298
imputed	Interaction	rs1205955	-0.121565	0.109068	0.265073	6298
imputed	Association	rs1205955	0.0346556	0.0447982	0.4392	6298
imputed	Interaction	rs1205956	0.0194905	0.100142	0.84569	6298
imputed	Association	rs1205956	0.0749786	0.040416	0.0636186	6298
imputed	Interaction	rs1205957	0.0447338	0.102427	0.662317	6298
imputed	Association	rs1205957	0.0685731	0.0412743	0.0966836	6298
imputed	Interaction	rs1205958	-0.176562	0.142888	0.216627	6298
imputed	Association	rs1205958	0.0384373	0.0580721	0.508066	6298
imputed	Interaction	rs1205959	0.0257106	0.0996685	0.796445	6298
imputed	Association	rs1205959	0.0724993	0.0400718	0.0704626	6298
imputed	Interaction	rs1205960	-0.131747	0.109915	0.230721	6298
imputed	Association	rs1205960	0.023265	0.0450347	0.605452	6298
imputed	Interaction	rs1205961	-0.00706077	0.1021	0.944868	6298
imputed	Association	rs1205961	0.0394988	0.0413928	0.339997	6298
imputed	Interaction	rs1209598	-0.168739	0.172379	0.327673	6298
imputed	Association	rs1209598	0.0124054	0.0693647	0.858066	6298
imputed	Interaction	rs12101211	-0.0524622	0.0842194	0.533358	6298
imputed	Association	rs12101211	-0.00244564	0.0338682	0.942437	6298
genotyped	Interaction	rs12107668	-0.028265	0.091042	0.75622	6298
genotyped	Association	rs12107668	0.0817847	0.0372622	0.0282117	6298
genotyped	Interaction	rs12109259	-0.149077	0.118625	0.208907	6298
genotyped	Association	rs12109259	-0.0328783	0.0475671	0.489467	6298
imputed	Interaction	rs12111546	-0.118573	0.171771	0.490034	6298
imputed	Association	rs12111546	0.0996758	0.0694816	0.151461	6298
genotyped	Interaction	rs12129062	-0.19353	0.130244	0.137354	6298
genotyped	Association	rs12129062	-0.0652604	0.0529232	0.217578	6298
genotyped	Interaction	rs1213402	-0.168046	0.144517	0.24495	6294
genotyped	Association	rs1213402	-0.0399876	0.0594424	0.501156	6294
genotyped	Interaction	rs12141977	-0.0320406	0.0871682	0.713205	6293
genotyped	Association	rs12141977	0.00572952	0.0348917	0.869572	6293
genotyped	Interaction	rs12144781	-0.0483973	0.161413	0.764313	6298
genotyped	Association	rs12144781	-0.0114731	0.063387	0.856373	6298
genotyped	Interaction	rs12151822	0.149017	0.10407	0.152225	6296
genotyped	Association	rs12151822	-0.0028514	0.0430276	0.947166	6296
genotyped	Interaction	rs1216192	-0.0411011	0.103622	0.691642	6298
genotyped	Association	rs1216192	-0.0463107	0.0414488	0.263909	6298
genotyped	Interaction	rs12187650	-0.0553435	0.08047	0.491634	6297
genotyped	Association	rs12187650	-0.0567156	0.0327199	0.0830798	6297
imputed	Interaction	rs12191980	0.1351	0.188735	0.47413	6298
imputed	Association	rs12191980	-0.0296408	0.0745919	0.691106	6298
imputed	Interaction	rs12198474	-0.157381	0.0865801	0.0691504	6298
imputed	Association	rs12198474	-0.0396389	0.0355676	0.265122	6298
imputed	Interaction	rs12199382	0.206087	0.0862172	0.0168629	6298
imputed	Association	rs12199382	0.0365994	0.0351572	0.297907	6298
imputed	Interaction	rs12200160	0.0971749	0.0956148	0.309518	6298
imputed	Association	rs12200160	0.0212722	0.0391481	0.586888	6298
imputed	Interaction	rs12202693	-0.176718	0.10651	0.0971326	6298
imputed	Association	rs12202693	-0.0631512	0.043563	0.147205	6298
imputed	Interaction	rs12202764	-0.144349	0.106475	0.175241	6298
imputed	Association	rs12202764	-0.0543281	0.0435563	0.212331	6298
genotyped	Interaction	rs12205684	-0.103056	0.0881582	0.242455	6192
genotyped	Association	rs12205684	0.042742	0.0358694	0.233464	6192
imputed	Interaction	rs12206344	0.157211	0.190132	0.408353	6298
imputed	Association	rs12206344	-0.0661883	0.0776448	0.393997	6298
imputed	Interaction	rs12208975	0.103898	0.189096	0.582718	6298
imputed	Association	rs12208975	-0.0359307	0.0747821	0.630909	6298
imputed	Interaction	rs12210179	-0.16015	0.102228	0.117261	6298
imputed	Association	rs12210179	-0.0586516	0.0419806	0.162429	6298
genotyped	Interaction	rs12233123	0.221037	0.107957	0.0406551	6298
genotyped	Association	rs12233123	-0.0306707	0.0449101	0.494673	6298
imputed	Interaction	rs12240608	-0.0193212	0.145206	0.894149	6298
imputed	Association	rs12240608	0.00928139	0.0579741	0.872811	6298
imputed	Interaction	rs12243692	-0.0152577	0.137836	0.911862	6298
imputed	Association	rs12243692	-0.00515494	0.05502	0.925357	6298
imputed	Interaction	rs12245676	0.0201142	0.142551	0.887794	6298
imputed	Association	rs12245676	4.8338e-05	0.0565689	0.999318	6298
imputed	Interaction	rs12245742	-0.0155654	0.137882	0.910122	6298
imputed	Association	rs12245742	-0.00514579	0.0550397	0.925515	6298
imputed	Interaction	rs12247748	0.0956961	0.119201	0.422113	6298
imputed	Association	rs12247748	0.0418061	0.0482816	0.386589	6298
imputed	Interaction	rs12253074	-0.0187077	0.145501	0.897699	6298
imputed	Association	rs12253074	-0.00833253	0.0577384	0.885256	6298
imputed	Interaction	rs12253078	-0.0186907	0.14551	0.897798	6298
imputed	Association	rs12253078	-0.00832811	0.0577409	0.885322	6298
genotyped	Interaction	rs12257319	-0.100831	0.0984477	0.305779	6297
genotyped	Association	rs12257319	-0.0539868	0.0396574	0.173458	6297
genotyped	Interaction	rs12258125	-0.0453313	0.0832413	0.586064	6297
genotyped	Association	rs12258125	0.0986172	0.0341932	0.00393852	6297
imputed	Interaction	rs12258997	-0.0507159	0.100773	0.614792	6298
imputed	Association	rs12258997	0.0612479	0.0402223	0.127876	6298
imputed	Interaction	rs12260226	-0.0229544	0.145078	0.874287	6298
imputed	Association	rs12260226	0.00822772	0.0579359	0.887073	6298
imputed	Interaction	rs12265359	-0.00211532	0.158859	0.989376	6298
imputed	Association	rs12265359	-0.0124606	0.0622057	0.841242	6298
imputed	Interaction	rs12265975	-0.0176775	0.145118	0.90305	6298
imputed	Association	rs12265975	0.00937811	0.057946	0.871435	6298
imputed	Interaction	rs12266035	-0.0219378	0.14516	0.879879	6298
imputed	Association	rs12266035	0.00868019	0.0579511	0.880939	6298
imputed	Interaction	rs12267307	-0.0187063	0.145501	0.897706	6298
imputed	Association	rs12267307	-0.00833364	0.0577385	0.885241	6298
genotyped	Interaction	rs12269559	0.0446303	0.0811046	0.582147	6298
genotyped	Association	rs12269559	0.00996198	0.0333081	0.764885	6298
genotyped	Interaction	rs12274130	-0.0200905	0.102253	0.844242	6298
genotyped	Association	rs12274130	0.0692557	0.042098	0.0999976	6298
genotyped	Interaction	rs12291798	-0.00972402	0.081795	0.905372	6197
genotyped	Association	rs12291798	0.0150472	0.0334539	0.652879	6197
genotyped	Interaction	rs1230428	-0.0782875	0.0790324	0.321932	6298
genotyped	Association	rs1230428	-0.0614975	0.0326933	0.0600123	6298
genotyped	Interaction	rs12313192	0.170433	0.139007	0.220219	6298
genotyped	Association	rs12313192	-0.0671829	0.0564129	0.233732	6298
imputed	Interaction	rs12323439	0.146959	0.134897	0.276014	6298
imputed	Association	rs12323439	-0.000484277	0.0549037	0.992963	6298
imputed	Interaction	rs12323665	0.00653577	0.0893538	0.941693	6298
imputed	Association	rs12323665	-0.00511479	0.0359278	0.886798	6298
genotyped	Interaction	rs12324292	0.0723142	0.0880026	0.411263	6296
genotyped	Association	rs12324292	-0.0362515	0.0355033	0.307259	6296
imputed	Interaction	rs12330874	-0.246775	0.102515	0.0161036	6298
imputed	Association	rs12330874	0.0360954	0.0415311	0.384816	6298
genotyped	Interaction	rs12336107	-0.0283223	0.0894577	0.751558	6297
genotyped	Association	rs12336107	0.0215639	0.0363036	0.552542	6297
genotyped	Interaction	rs1233727	0.00580902	0.119366	0.961187	6297
genotyped	Association	rs1233727	0.00943429	0.0500853	0.850597	6297
genotyped	Interaction	rs12350437	-0.00178178	0.111293	0.987227	6297
genotyped	Association	rs12350437	0.0149171	0.0449918	0.74024	6297
imputed	Interaction	rs12354416	-0.009835	0.0842595	0.907083	6298
imputed	Association	rs12354416	-0.0018828	0.034245	0.956156	6298
imputed	Interaction	rs12355837	-0.0454603	0.0823611	0.580994	6298
imputed	Association	rs12355837	-0.0234159	0.0336851	0.486994	6298
imputed	Interaction	rs12355966	-0.048295	0.0822315	0.55702	6298
imputed	Association	rs12355966	-0.0216573	0.0336928	0.520386	6298
imputed	Interaction	rs12356304	-0.0490178	0.0822139	0.551048	6298
imputed	Association	rs12356304	-0.022238	0.0336753	0.509043	6298
imputed	Interaction	rs12357445	-0.00990467	0.0842142	0.906378	6298
imputed	Association	rs12357445	-0.00321399	0.0342071	0.925146	6298
imputed	Interaction	rs12357449	-0.0179894	0.0843828	0.831188	6298
imputed	Association	rs12357449	0.00173647	0.0343609	0.959697	6298
imputed	Interaction	rs12359896	-0.0090588	0.0841962	0.914323	6298
imputed	Association	rs12359896	-0.00289968	0.0342031	0.93244	6298
imputed	Interaction	rs12360316	-0.0667509	0.0828466	0.420437	6298
imputed	Association	rs12360316	-0.00664887	0.0340679	0.84527	6298
imputed	Interaction	rs12360480	-0.00585798	0.0843027	0.944604	6298
imputed	Association	rs12360480	-0.002466	0.0342429	0.942592	6298
genotyped	Interaction	rs12361243	-0.144437	0.081337	0.0758176	6297
genotyped	Association	rs12361243	0.010137	0.032713	0.756665	6297
genotyped	Interaction	rs12362064	-0.013008	0.0860239	0.879812	6297
genotyped	Association	rs12362064	-0.00774954	0.0354826	0.827122	6297
genotyped	Interaction	rs12401678	0.0862514	0.0813744	0.289216	6298
genotyped	Association	rs12401678	0.0105369	0.0330225	0.749674	6298
genotyped	Interaction	rs12403862	-0.102949	0.152359	0.499257	6246
genotyped	Association	rs12403862	-0.0232972	0.0622415	0.708191	6246
genotyped	Interaction	rs12425425	-0.177187	0.128214	0.167033	6298
genotyped	Association	rs12425425	-0.0236774	0.0518588	0.647993	6298
imputed	Interaction	rs12432029	0.2129	0.145259	0.142793	6298
imputed	Association	rs12432029	-0.0236004	0.0591245	0.689786	6298
genotyped	Interaction	rs12432533	0.0797582	0.083194	0.337746	6298
genotyped	Association	rs12432533	0.00881013	0.0336995	0.793768	6298
imputed	Interaction	rs12434245	0.235486	0.14387	0.101723	6298
imputed	Association	rs12434245	-0.0294822	0.0587836	0.616011	6298
imputed	Interaction	rs12435284	0.166267	0.143762	0.247504	6298
imputed	Association	rs12435284	-0.0228364	0.0588567	0.698029	6298
imputed	Interaction	rs12435376	0.0873889	0.0890978	0.32672	6298
imputed	Association	rs12435376	0.00464379	0.0361955	0.897918	6298
genotyped	Interaction	rs12435857	-0.035853	0.0817248	0.660892	6297
genotyped	Association	rs12435857	-0.0160315	0.0331579	0.628765	6297
genotyped	Interaction	rs12439022	-0.099558	0.0858438	0.246192	6298
genotyped	Association	rs12439022	-0.0594039	0.0348427	0.0882593	6298
genotyped	Interaction	rs12441519	-0.06131	0.0880185	0.486105	6297
genotyped	Association	rs12441519	0.0191738	0.035065	0.584531	6297
imputed	Interaction	rs12441817	-0.156435	0.156195	0.316607	6298
imputed	Association	rs12441817	0.0851979	0.0653682	0.192502	6298
genotyped	Interaction	rs12442901	-0.196902	0.0910141	0.0305465	6296
genotyped	Association	rs12442901	-0.0131867	0.0369562	0.721239	6296
imputed	Interaction	rs12445705	-0.14042	0.213705	0.511158	6298
imputed	Association	rs12445705	-0.0313838	0.0869864	0.718269	6298
imputed	Interaction	rs12445744	-0.027959	0.113931	0.806153	6298
imputed	Association	rs12445744	-0.0460601	0.047258	0.32977	6298
imputed	Interaction	rs12445823	-0.0279969	0.113933	0.805898	6298
imputed	Association	rs12445823	-0.0460374	0.0472584	0.330013	6298
imputed	Interaction	rs12446008	-0.0528235	0.131565	0.688065	6298
imputed	Association	rs12446008	-0.0749994	0.0542942	0.16722	6298
imputed	Interaction	rs12447461	-0.0323036	0.112132	0.77329	6298
imputed	Association	rs12447461	-0.0515836	0.0463983	0.266285	6298
imputed	Interaction	rs12448429	-0.0135518	0.113216	0.904726	6298
imputed	Association	rs12448429	-0.0506219	0.04685	0.279957	6298
genotyped	Interaction	rs12448667	-0.0440293	0.11279	0.69628	6298
genotyped	Association	rs12448667	-0.0297447	0.0456121	0.514346	6298
genotyped	Interaction	rs12449775	-0.175637	0.110762	0.112853	6295
genotyped	Association	rs12449775	-0.00848563	0.0455568	0.852243	6295
genotyped	Interaction	rs12454396	0.0947052	0.0851708	0.266204	6298
genotyped	Association	rs12454396	0.0205687	0.0343159	0.548934	6298
genotyped	Interaction	rs12462123	-0.191633	0.152295	0.208328	6298
genotyped	Association	rs12462123	-0.0320539	0.0628487	0.610058	6298
imputed	Interaction	rs12463523	0.141242	0.106023	0.182846	6298
imputed	Association	rs12463523	0.006918	0.0421528	0.869644	6298
genotyped	Interaction	rs12476995	-0.184594	0.0803347	0.0216053	6290
genotyped	Association	rs12476995	-0.00736637	0.0328838	0.822755	6290
imputed	Interaction	rs12486170	0.00742391	0.0886791	0.933284	6298
imputed	Association	rs12486170	-0.0480901	0.036584	0.188723	6298
genotyped	Interaction	rs12486550	-0.074384	0.0800536	0.352833	6297
genotyped	Association	rs12486550	0.0699986	0.0328466	0.033122	6297
imputed	Interaction	rs12487012	0.0706749	0.0982369	0.471901	6298
imputed	Association	rs12487012	0.0636735	0.0397097	0.10888	6298
imputed	Interaction	rs12488497	-0.247426	0.120486	0.0400592	6298
imputed	Association	rs12488497	0.0147147	0.0493125	0.76541	6298
imputed	Interaction	rs12490265	0.00984841	0.0883021	0.911199	6298
imputed	Association	rs12490265	-0.0534285	0.0364267	0.142497	6298
genotyped	Interaction	rs12493410	-0.0273685	0.083837	0.744096	6294
genotyped	Association	rs12493410	0.0230743	0.0345397	0.504125	6294
imputed	Interaction	rs12493718	0.0677581	0.0981415	0.48996	6298
imputed	Association	rs12493718	0.0618872	0.0397281	0.119339	6298
imputed	Interaction	rs12495364	0.0578331	0.0981794	0.555846	6298
imputed	Association	rs12495364	0.0598431	0.0397811	0.132552	6298
imputed	Interaction	rs12496005	0.064169	0.0983654	0.514197	6298
imputed	Association	rs12496005	0.0586076	0.0398607	0.141529	6298
imputed	Interaction	rs12496413	0.0121653	0.086247	0.887833	6298
imputed	Association	rs12496413	-0.0505352	0.0355475	0.155185	6298
imputed	Interaction	rs12496505	0.0706749	0.0982369	0.471901	6298
imputed	Association	rs12496505	0.0636735	0.0397097	0.10888	6298
imputed	Interaction	rs12497191	0.33098	0.130956	0.0115148	6298
imputed	Association	rs12497191	0.0501511	0.0520262	0.335103	6298
genotyped	Interaction	rs1249875	0.0326749	0.0808338	0.686063	6293
genotyped	Association	rs1249875	0.0783727	0.033213	0.0183203	6293
genotyped	Interaction	rs1249963	0.0594162	0.0848262	0.483674	6298
genotyped	Association	rs1249963	-0.0425703	0.0350005	0.223926	6298
genotyped	Interaction	rs12505957	0.105622	0.149883	0.481026	6298
genotyped	Association	rs12505957	0.0187889	0.0590365	0.750298	6298
genotyped	Interaction	rs12506516	0.0443225	0.112878	0.694586	6295
genotyped	Association	rs12506516	0.0361208	0.0458309	0.430649	6295
genotyped	Interaction	rs12508232	0.0344692	0.162576	0.832099	6297
genotyped	Association	rs12508232	-0.00614623	0.0621802	0.921264	6297
genotyped	Interaction	rs12508463	0.130708	0.10513	0.213805	6297
genotyped	Association	rs12508463	0.00258382	0.043295	0.952413	6297
genotyped	Interaction	rs12512968	0.0541466	0.162291	0.738663	6296
genotyped	Association	rs12512968	-0.0196402	0.06216	0.752042	6296
genotyped	Interaction	rs12521901	-0.111384	0.0838946	0.184337	6298
genotyped	Association	rs12521901	-0.0206783	0.033579	0.538042	6298
imputed	Interaction	rs12524161	0.209688	0.0833371	0.0118896	6298
imputed	Association	rs12524161	0.0242249	0.0339817	0.475947	6298
imputed	Interaction	rs12524841	0.0264019	0.161723	0.870324	6298
imputed	Association	rs12524841	-0.0347822	0.0673722	0.605684	6298
imputed	Interaction	rs12525289	0.226178	0.0862023	0.00871642	6298
imputed	Association	rs12525289	0.0354026	0.0351479	0.313855	6298
imputed	Interaction	rs12526075	-0.613892	0.184406	0.000876527	6298
imputed	Association	rs12526075	0.00438832	0.0744665	0.95301	6298
imputed	Interaction	rs12528620	-0.506533	0.188437	0.00720558	6298
imputed	Association	rs12528620	-0.0129544	0.0768313	0.86611	6298
genotyped	Interaction	rs12532878	0.0369959	0.100386	0.712484	6297
genotyped	Association	rs12532878	-0.0375937	0.0409857	0.359052	6297
genotyped	Interaction	rs12535934	-0.014844	0.103263	0.885703	6298
genotyped	Association	rs12535934	0.0511234	0.0417526	0.220834	6298
genotyped	Interaction	rs12538442	0.0136066	0.121194	0.910612	6298
genotyped	Association	rs12538442	0.00146166	0.0482796	0.975849	6298
genotyped	Interaction	rs12540730	0.0770434	0.098378	0.433576	6297
genotyped	Association	rs12540730	-0.000556863	0.0395424	0.988764	6297
genotyped	Interaction	rs12554091	0.00731518	0.117753	0.950467	6298
genotyped	Association	rs12554091	0.0792618	0.0473443	0.0941496	6298
imputed	Interaction	rs1255977	-0.00530417	0.0908927	0.953467	6298
imputed	Association	rs1255977	0.0271172	0.0368449	0.461768	6298
imputed	Interaction	rs1255978	0.0435403	0.10132	0.667407	6298
imputed	Association	rs1255978	0.0165819	0.040812	0.684537	6298
imputed	Interaction	rs1255979	0.0558153	0.0965851	0.563361	6298
imputed	Association	rs1255979	0.0118238	0.0395063	0.764729	6298
imputed	Interaction	rs1255981	-0.298895	0.218984	0.172329	6298
imputed	Association	rs1255981	0.127264	0.0882143	0.149164	6298
imputed	Interaction	rs1255984	0.0592881	0.0873748	0.497448	6298
imputed	Association	rs1255984	0.0138333	0.0355879	0.697506	6298
imputed	Interaction	rs1255986	0.0591241	0.0869433	0.496511	6298
imputed	Association	rs1255986	0.0121504	0.0354352	0.731692	6298
imputed	Interaction	rs1255988	0.0625135	0.0867779	0.471314	6298
imputed	Association	rs1255988	0.0132286	0.0353625	0.708353	6298
imputed	Interaction	rs1255990	0.0257876	0.088298	0.770256	6298
imputed	Association	rs1255990	0.0267206	0.0358404	0.45597	6298
imputed	Interaction	rs1255991	0.0264134	0.0882986	0.764845	6298
imputed	Association	rs1255991	0.0262925	0.0358438	0.463263	6298
imputed	Interaction	rs1255992	0.0286225	0.088536	0.746489	6298
imputed	Association	rs1255992	0.0304897	0.0359082	0.395857	6298
imputed	Interaction	rs1255997	0.102493	0.175044	0.558216	6298
imputed	Association	rs1255997	-0.00132341	0.0717954	0.985294	6298
imputed	Interaction	rs1255998	-0.0343652	0.140142	0.806296	6298
imputed	Association	rs1255998	0.0533129	0.057737	0.355847	6298
imputed	Interaction	rs1256028	0.0745266	0.181873	0.681988	6298
imputed	Association	rs1256028	0.00452705	0.0739198	0.951168	6298
imputed	Interaction	rs1256030	-0.0631662	0.0824829	0.443819	6298
imputed	Association	rs1256030	0.00730183	0.0332584	0.82623	6298
imputed	Interaction	rs1256031	-0.0513746	0.0827331	0.534644	6298
imputed	Association	rs1256031	0.00863004	0.0333418	0.795771	6298
imputed	Interaction	rs1256033	-0.0513022	0.0827306	0.535207	6298
imputed	Association	rs1256033	0.00860299	0.033341	0.796392	6298
imputed	Interaction	rs1256036	-0.0473746	0.0822936	0.564854	6298
imputed	Association	rs1256036	0.00820674	0.0332401	0.804999	6298
imputed	Interaction	rs1256037	-0.0473457	0.0822933	0.565089	6298
imputed	Association	rs1256037	0.0081958	0.0332397	0.805252	6298
imputed	Interaction	rs1256038	-0.0480387	0.0822804	0.559348	6298
imputed	Association	rs1256038	0.00820555	0.0332376	0.805013	6298
imputed	Interaction	rs1256039	-0.0478796	0.0822785	0.56064	6298
imputed	Association	rs1256039	0.00813283	0.0332374	0.806705	6298
imputed	Interaction	rs1256040	-0.0519796	0.0826902	0.529629	6298
imputed	Association	rs1256040	0.00792112	0.0333309	0.81216	6298
imputed	Interaction	rs1256041	-0.0460363	0.0823729	0.576266	6298
imputed	Association	rs1256041	0.00797349	0.0332643	0.81057	6298
imputed	Interaction	rs1256042	-0.0479615	0.0822808	0.559981	6298
imputed	Association	rs1256042	0.00817259	0.0332405	0.805797	6298
imputed	Interaction	rs1256043	-0.0488055	0.0822687	0.553039	6298
imputed	Association	rs1256043	0.00907335	0.0332379	0.784876	6298
imputed	Interaction	rs1256044	-0.048164	0.0822753	0.558299	6298
imputed	Association	rs1256044	0.00819863	0.0332369	0.80517	6298
imputed	Interaction	rs1256045	-0.0478361	0.0823421	0.5613	6298
imputed	Association	rs1256045	0.00627887	0.0333136	0.850508	6298
imputed	Interaction	rs1256046	-0.0493897	0.0822207	0.548064	6298
imputed	Association	rs1256046	0.00819606	0.0332216	0.805142	6298
imputed	Interaction	rs1256047	-0.0316101	0.140991	0.822609	6298
imputed	Association	rs1256047	0.0424718	0.0582458	0.465917	6298
imputed	Interaction	rs1256048	-0.0321244	0.083127	0.699177	6298
imputed	Association	rs1256048	0.0105417	0.0335625	0.753462	6298
imputed	Interaction	rs1256050	-0.0147698	0.132149	0.911012	6298
imputed	Association	rs1256050	0.0775534	0.0544544	0.154441	6298
imputed	Interaction	rs1256051	-0.0315976	0.126706	0.803078	6298
imputed	Association	rs1256051	0.101249	0.0525181	0.0539143	6298
imputed	Interaction	rs1256052	0.0273788	0.186932	0.88356	6298
imputed	Association	rs1256052	-0.00175144	0.0762676	0.981679	6298
imputed	Interaction	rs1256056	-0.0368116	0.0821872	0.654241	6298
imputed	Association	rs1256056	0.0128378	0.0332597	0.699519	6298
imputed	Interaction	rs1256059	-0.0243327	0.0822808	0.767448	6298
imputed	Association	rs1256059	0.0160898	0.0333233	0.629227	6298
genotyped	Interaction	rs1256061	-0.0773857	0.0812791	0.341084	6293
genotyped	Association	rs1256061	-0.00256335	0.032999	0.938085	6293
imputed	Interaction	rs1256062	0.0217265	0.133196	0.870432	6298
imputed	Association	rs1256062	0.0792136	0.0549615	0.149563	6298
imputed	Interaction	rs1256063	0.101159	0.175242	0.563792	6298
imputed	Association	rs1256063	0.0214789	0.0718827	0.765099	6298
imputed	Interaction	rs1256064	-0.0290977	0.139168	0.83439	6298
imputed	Association	rs1256064	0.0556625	0.057458	0.332707	6298
imputed	Interaction	rs1256065	-0.0227272	0.082877	0.783918	6298
imputed	Association	rs1256065	0.0107672	0.0334991	0.747906	6298
imputed	Interaction	rs1256069	-0.00489838	0.142478	0.972575	6298
imputed	Association	rs1256069	0.0609391	0.0588524	0.300496	6298
imputed	Interaction	rs1256114	0.0185459	0.120132	0.877315	6298
imputed	Association	rs1256114	0.043823	0.049326	0.374341	6298
imputed	Interaction	rs1256115	-0.00359306	0.119283	0.975971	6298
imputed	Association	rs1256115	0.0412992	0.0490175	0.399518	6298
imputed	Interaction	rs1256116	0.00960624	0.118159	0.935207	6298
imputed	Association	rs1256116	0.0519983	0.0484716	0.283421	6298
imputed	Interaction	rs1256117	0.00714402	0.118135	0.951781	6298
imputed	Association	rs1256117	0.055199	0.0484649	0.254768	6298
imputed	Interaction	rs1256118	0.00724985	0.118134	0.951067	6298
imputed	Association	rs1256118	0.0506426	0.0484429	0.295875	6298
imputed	Interaction	rs1256120	-0.0245301	0.118099	0.835464	6298
imputed	Association	rs1256120	0.0447507	0.0484207	0.355415	6298
imputed	Interaction	rs1256121	0.0127689	0.122549	0.917019	6298
imputed	Association	rs1256121	0.0322634	0.0499087	0.518013	6298
genotyped	Interaction	rs12568930	-0.139195	0.110852	0.209279	6296
genotyped	Association	rs12568930	-0.0484453	0.0441738	0.272816	6296
genotyped	Interaction	rs12569255	-0.0384771	0.0977158	0.693767	6295
genotyped	Association	rs12569255	0.0251704	0.0394552	0.523531	6295
imputed	Interaction	rs12569463	0.165601	0.133999	0.216565	6298
imputed	Association	rs12569463	0.021583	0.053741	0.687983	6298
genotyped	Interaction	rs12570314	0.0151739	0.0809148	0.851251	6289
genotyped	Association	rs12570314	-0.0132883	0.0330433	0.687589	6289
imputed	Interaction	rs12570341	0.132815	0.124991	0.288006	6298
imputed	Association	rs12570341	0.0312904	0.0503089	0.533987	6298
genotyped	Interaction	rs12574516	0.13078	0.0882812	0.138551	6298
genotyped	Association	rs12574516	0.0291126	0.0362531	0.421983	6298
genotyped	Interaction	rs12581011	0.0301413	0.0828156	0.715903	6298
genotyped	Association	rs12581011	-0.00908825	0.0330676	0.78345	6298
genotyped	Interaction	rs12586568	0.0928555	0.153744	0.54589	6298
genotyped	Association	rs12586568	-0.0227147	0.0657912	0.729915	6298
genotyped	Interaction	rs12586612	0.132532	0.109948	0.228093	6298
genotyped	Association	rs12586612	0.0298389	0.0451926	0.509111	6298
genotyped	Interaction	rs12587364	0.222514	0.0905721	0.0140465	6292
genotyped	Association	rs12587364	0.103715	0.0368232	0.00486934	6292
genotyped	Interaction	rs12588746	0.144676	0.0816094	0.0763143	6243
genotyped	Association	rs12588746	0.00547803	0.0333947	0.869706	6243
genotyped	Interaction	rs12589527	-0.148899	0.117558	0.205346	6293
genotyped	Association	rs12589527	-0.0164334	0.0489738	0.737218	6293
imputed	Interaction	rs12589834	0.0453083	0.11216	0.686255	6298
imputed	Association	rs12589834	-0.0230974	0.045609	0.612579	6298
imputed	Interaction	rs12591078	0.192649	0.0911939	0.0346811	6298
imputed	Association	rs12591078	-0.000211852	0.036705	0.995395	6298
genotyped	Interaction	rs12592465	0.103239	0.102646	0.314562	6298
genotyped	Association	rs12592465	-0.00557896	0.0425265	0.895631	6298
genotyped	Interaction	rs12597128	-0.00463816	0.149695	0.975283	6298
genotyped	Association	rs12597128	0.0888227	0.0613299	0.14759	6298
genotyped	Interaction	rs12598291	-0.0662867	0.0978227	0.498038	6102
genotyped	Association	rs12598291	-0.0502272	0.0398008	0.207009	6102
genotyped	Interaction	rs12604302	0.0102106	0.0845112	0.903838	6295
genotyped	Association	rs12604302	-0.0353921	0.0340195	0.298219	6295
genotyped	Interaction	rs12608787	0.204403	0.0946504	0.0308448	6296
genotyped	Association	rs12608787	0.0299546	0.0392215	0.445057	6296
genotyped	Interaction	rs12612396	0.0252419	0.0920604	0.783949	6282
genotyped	Association	rs12612396	0.0428463	0.0377318	0.256188	6282
genotyped	Interaction	rs12612477	0.0960121	0.0960515	0.317548	6298
genotyped	Association	rs12612477	-0.0120806	0.0387854	0.755452	6298
imputed	Interaction	rs12614965	0.243301	0.126836	0.0551279	6298
imputed	Association	rs12614965	-0.0216087	0.0516463	0.675671	6298
imputed	Interaction	rs1262242	0.0389924	0.0888999	0.660959	6298
imputed	Association	rs1262242	0.0341287	0.0360314	0.343578	6298
imputed	Interaction	rs12623750	0.224616	0.125656	0.0738979	6298
imputed	Association	rs12623750	-0.0138454	0.0510022	0.786042	6298
imputed	Interaction	rs12629240	0.0701632	0.098491	0.476255	6298
imputed	Association	rs12629240	0.0633972	0.0397383	0.110681	6298
imputed	Interaction	rs12629293	0.0703991	0.0984913	0.474775	6298
imputed	Association	rs12629293	0.0632028	0.039739	0.111784	6298
imputed	Interaction	rs12629337	-0.26189	0.119977	0.0290849	6298
imputed	Association	rs12629337	0.0151455	0.0490376	0.757442	6298
imputed	Interaction	rs12629497	0.0817949	0.0983144	0.405456	6298
imputed	Association	rs12629497	0.0622412	0.0395849	0.115921	6298
imputed	Interaction	rs12629751	0.14655	0.170328	0.389603	6298
imputed	Association	rs12629751	0.0669497	0.0679776	0.324722	6298
imputed	Interaction	rs12629817	-0.24654	0.102366	0.0160503	6298
imputed	Association	rs12629817	0.035704	0.0414744	0.389344	6298
imputed	Interaction	rs12629818	-0.246561	0.102365	0.0160406	6298
imputed	Association	rs12629818	0.0357068	0.0414742	0.389304	6298
imputed	Interaction	rs12631028	0.0982481	0.0977472	0.314876	6298
imputed	Association	rs12631028	0.0630307	0.039248	0.108334	6298
imputed	Interaction	rs12631322	0.0676849	0.0981607	0.490515	6298
imputed	Association	rs12631322	0.0618726	0.0397466	0.119598	6298
imputed	Interaction	rs12631389	0.0662791	0.0978436	0.498178	6298
imputed	Association	rs12631389	0.0637708	0.0397012	0.108265	6298
imputed	Interaction	rs12634544	0.0701628	0.098491	0.476257	6298
imputed	Association	rs12634544	0.0633975	0.0397383	0.110679	6298
genotyped	Interaction	rs12635120	-0.245101	0.102349	0.0166609	6298
genotyped	Association	rs12635120	0.0340303	0.0414658	0.411857	6298
imputed	Interaction	rs12636454	0.0578485	0.0981791	0.555739	6298
imputed	Association	rs12636454	0.0598443	0.039781	0.132543	6298
imputed	Interaction	rs12636461	0.0908575	0.0977007	0.352429	6298
imputed	Association	rs12636461	0.0612689	0.0392347	0.118432	6298
imputed	Interaction	rs12639094	0.0347091	0.116481	0.765728	6298
imputed	Association	rs12639094	0.0492067	0.0468893	0.294024	6298
imputed	Interaction	rs12639162	0.069568	0.0985053	0.480068	6298
imputed	Association	rs12639162	0.0640386	0.0397514	0.107235	6298
genotyped	Interaction	rs12639920	-0.0144604	0.0898281	0.872116	6298
genotyped	Association	rs12639920	0.00744703	0.0362236	0.837122	6298
genotyped	Interaction	rs12642085	0.0773931	0.0816498	0.343234	6298
genotyped	Association	rs12642085	0.0191913	0.0326237	0.556378	6298
genotyped	Interaction	rs12644965	0.102762	0.0959846	0.284387	6298
genotyped	Association	rs12644965	0.00463728	0.0396612	0.906925	6298
genotyped	Interaction	rs12646616	0.0919838	0.0891334	0.302122	6252
genotyped	Association	rs12646616	0.0153867	0.035967	0.668811	6252
genotyped	Interaction	rs12651020	0.146034	0.0851143	0.0862581	6284
genotyped	Association	rs12651020	0.0141727	0.0343375	0.679806	6284
genotyped	Interaction	rs12653412	-0.0718871	0.150138	0.632094	6298
genotyped	Association	rs12653412	-0.0779743	0.060556	0.197919	6298
genotyped	Interaction	rs1265507	0.11352	0.0814364	0.163374	6297
genotyped	Association	rs1265507	0.125668	0.0329261	0.000136576	6297
genotyped	Interaction	rs12659209	-0.0718871	0.150138	0.632094	6298
genotyped	Association	rs12659209	-0.0779743	0.060556	0.197919	6298
genotyped	Interaction	rs12661088	0.0477264	0.0807117	0.554328	6295
genotyped	Association	rs12661088	-0.00450929	0.0327842	0.890605	6295
genotyped	Interaction	rs12665607	0.249301	0.150309	0.0972484	6298
genotyped	Association	rs12665607	0.266409	0.0613391	1.4262e-05	6298
genotyped	Interaction	rs12668467	-0.0815129	0.0896147	0.363073	6298
genotyped	Association	rs12668467	-0.0149731	0.0364432	0.681188	6298
imputed	Interaction	rs1266927	-0.00460393	0.0871574	0.957874	6298
imputed	Association	rs1266927	0.0208729	0.0352614	0.553908	6298
genotyped	Interaction	rs12670654	-0.014034	0.0881839	0.87356	6295
genotyped	Association	rs12670654	0.0112271	0.0363483	0.757427	6295
genotyped	Interaction	rs12676884	0.10095	0.0812425	0.214069	6292
genotyped	Association	rs12676884	0.0378538	0.0327106	0.247221	6292
genotyped	Interaction	rs12678463	0.0436042	0.103796	0.674431	6298
genotyped	Association	rs12678463	-0.013478	0.041661	0.746316	6298
genotyped	Interaction	rs1268331	0.0408126	0.0854454	0.632919	6296
genotyped	Association	rs1268331	0.0397116	0.0340079	0.242966	6296
imputed	Interaction	rs1269056	-0.0489496	0.0824395	0.552692	6298
imputed	Association	rs1269056	0.00855497	0.0332983	0.79725	6298
genotyped	Interaction	rs12694049	-0.0639164	0.0820072	0.435773	6293
genotyped	Association	rs12694049	0.0619177	0.0333039	0.0630491	6293
genotyped	Interaction	rs12696667	0.0609145	0.0939587	0.516807	6298
genotyped	Association	rs12696667	0.0672429	0.0381105	0.0777104	6298
genotyped	Interaction	rs12698957	-0.00969241	0.0791623	0.902557	6298
genotyped	Association	rs12698957	-0.00801974	0.0327273	0.806428	6298
genotyped	Interaction	rs12707339	0.0155403	0.108032	0.885624	6298
genotyped	Association	rs12707339	0.0380048	0.0433297	0.380462	6298
genotyped	Interaction	rs12708064	0.0530501	0.0884073	0.548484	6298
genotyped	Association	rs12708064	0.00026107	0.0360832	0.994227	6298
imputed	Interaction	rs1271028	-0.279861	0.222521	0.208553	6298
imputed	Association	rs1271028	0.148443	0.0893001	0.096504	6298
imputed	Interaction	rs12712574	0.107844	0.105508	0.306756	6298
imputed	Association	rs12712574	0.0123412	0.0417927	0.767778	6298
imputed	Interaction	rs12712575	-0.0472007	0.0840355	0.574357	6298
imputed	Association	rs12712575	0.014	0.0344513	0.684484	6298
imputed	Interaction	rs12712576	-0.111517	0.0987285	0.258719	6298
imputed	Association	rs12712576	-0.0166443	0.0400543	0.677758	6298
imputed	Interaction	rs12714871	-0.0583278	0.0830981	0.482759	6298
imputed	Association	rs12714871	0.0123237	0.0338482	0.715804	6298
imputed	Interaction	rs1271572	-0.0594526	0.0902696	0.510169	6298
imputed	Association	rs1271572	0.00842018	0.0362295	0.816226	6298
imputed	Interaction	rs1271573	-0.0453082	0.0824152	0.582507	6298
imputed	Association	rs1271573	0.00787435	0.033272	0.812924	6298
imputed	Interaction	rs1272715	0.0492291	0.0888098	0.579379	6298
imputed	Association	rs1272715	0.0290602	0.0359905	0.419443	6298
imputed	Interaction	rs1273196	-0.254502	0.194982	0.191853	6298
imputed	Association	rs1273196	0.0935211	0.078164	0.231557	6298
genotyped	Interaction	rs12734993	0.183363	0.116127	0.114389	6298
genotyped	Association	rs12734993	0.0633397	0.0467839	0.175824	6298
genotyped	Interaction	rs12748039	-0.148049	0.0983895	0.132445	6296
genotyped	Association	rs12748039	-0.013283	0.0402881	0.741638	6296
genotyped	Interaction	rs12751896	-0.0154466	0.0844095	0.854807	6297
genotyped	Association	rs12751896	-0.0181378	0.034797	0.602213	6297
genotyped	Interaction	rs12758910	-0.0409034	0.0986199	0.678333	6293
genotyped	Association	rs12758910	-0.00390456	0.0405672	0.923326	6293
imputed	Interaction	rs12762017	0.133734	0.124939	0.284485	6298
imputed	Association	rs12762017	0.033393	0.05032	0.506963	6298
genotyped	Interaction	rs12762950	-0.0115983	0.1212	0.923765	6291
genotyped	Association	rs12762950	-0.0105932	0.0503019	0.833212	6291
imputed	Interaction	rs12769156	-0.0102982	0.0842488	0.902716	6298
imputed	Association	rs12769156	-0.00179041	0.0342393	0.958298	6298
genotyped	Interaction	rs12772292	-0.0775375	0.0834833	0.35304	6297
genotyped	Association	rs12772292	-0.0458489	0.0341952	0.180034	6297
imputed	Interaction	rs12775790	-0.0248068	0.0968486	0.797851	6298
imputed	Association	rs12775790	-0.0119793	0.0393603	0.760872	6298
imputed	Interaction	rs12777723	0.150758	0.136158	0.26824	6298
imputed	Association	rs12777723	0.0275412	0.054369	0.61248	6298
imputed	Interaction	rs12783952	-0.0737811	0.126346	0.559269	6298
imputed	Association	rs12783952	0.101686	0.0508979	0.0457757	6298
imputed	Interaction	rs12784633	-0.0622304	0.101837	0.541169	6298
imputed	Association	rs12784633	0.0687328	0.0406301	0.0907584	6298
genotyped	Interaction	rs12788335	-0.0410748	0.102246	0.687901	6298
genotyped	Association	rs12788335	-0.034707	0.041032	0.397667	6298
genotyped	Interaction	rs1282534	0.0523536	0.128678	0.684128	5391
genotyped	Association	rs1282534	-0.0450237	0.0509088	0.376521	5391
genotyped	Interaction	rs12829886	0.00756012	0.0832802	0.927671	6298
genotyped	Association	rs12829886	-0.023601	0.0336441	0.483024	6298
genotyped	Interaction	rs12859446	-0.0914003	0.165884	0.58166	6298
genotyped	Association	rs12859446	-0.0384893	0.0651359	0.554604	6298
imputed	Interaction	rs12880680	-0.0412948	0.259819	0.873724	6298
imputed	Association	rs12880680	-0.0474954	0.103513	0.646369	6298
genotyped	Interaction	rs12881700	0.0416128	0.0965398	0.666452	6297
genotyped	Association	rs12881700	-0.0408521	0.0392713	0.298262	6297
genotyped	Interaction	rs12884186	-0.0111011	0.0818054	0.892062	6296
genotyped	Association	rs12884186	-0.0131678	0.03292	0.689176	6296
genotyped	Interaction	rs12886144	0.0671312	0.0913175	0.462281	6296
genotyped	Association	rs12886144	0.021948	0.037996	0.563529	6296
genotyped	Interaction	rs12894314	0.0107534	0.12526	0.931589	6298
genotyped	Association	rs12894314	-0.0557089	0.05044	0.269437	6298
genotyped	Interaction	rs12898794	-0.141533	0.0865035	0.101856	6297
genotyped	Association	rs12898794	0.0612956	0.0353638	0.0830936	6297
imputed	Interaction	rs12898997	0.194146	0.0861657	0.0242828	6298
imputed	Association	rs12898997	-0.00449404	0.0351787	0.898352	6298
imputed	Interaction	rs12903541	0.159923	0.086772	0.0653716	6298
imputed	Association	rs12903541	-0.00256562	0.0351409	0.941801	6298
imputed	Interaction	rs12903896	0.172913	0.0862263	0.0449695	6298
imputed	Association	rs12903896	-0.013631	0.0349544	0.696575	6298
imputed	Interaction	rs12905199	0.18127	0.0863983	0.0359386	6298
imputed	Association	rs12905199	-0.00410713	0.0351429	0.906967	6298
imputed	Interaction	rs12909307	0.15544	0.0861424	0.0712083	6298
imputed	Association	rs12909307	-0.000144318	0.0349293	0.996704	6298
imputed	Interaction	rs12914866	0.132285	0.0869775	0.128334	6298
imputed	Association	rs12914866	-0.0655099	0.0357464	0.066905	6298
imputed	Interaction	rs12915975	0.0172414	0.174191	0.921158	6298
imputed	Association	rs12915975	-0.110517	0.0717202	0.123381	6298
imputed	Interaction	rs12934920	-0.165041	0.209947	0.431835	6298
imputed	Association	rs12934920	0.00683077	0.0875294	0.937799	6298
imputed	Interaction	rs12935321	-0.143614	0.212677	0.499532	6298
imputed	Association	rs12935321	0.0216401	0.0881234	0.806026	6298
genotyped	Interaction	rs12938667	0.14049	0.0821314	0.0872147	6288
genotyped	Association	rs12938667	0.0215051	0.0333961	0.519638	6288
genotyped	Interaction	rs12939024	-0.112963	0.123607	0.360812	6280
genotyped	Association	rs12939024	-0.10213	0.050476	0.0430799	6280
genotyped	Interaction	rs1294409	0.0564655	0.0833923	0.498363	6296
genotyped	Association	rs1294409	-0.07524	0.034056	0.0271899	6296
genotyped	Interaction	rs1294416	0.00377996	0.0793746	0.962019	6295
genotyped	Association	rs1294416	0.0548153	0.0323947	0.090675	6295
genotyped	Interaction	rs1294433	0.0489858	0.080768	0.544205	6298
genotyped	Association	rs1294433	-0.0155048	0.0326656	0.635051	6298
genotyped	Interaction	rs1294438	0.0777081	0.0849978	0.360628	6296
genotyped	Association	rs1294438	-0.0833207	0.0343699	0.0153689	6296
genotyped	Interaction	rs1295803	0.0335181	0.0851522	0.693871	6296
genotyped	Association	rs1295803	0.00940696	0.0350542	0.788435	6296
genotyped	Interaction	rs12964162	-0.029437	0.0876295	0.736939	6297
genotyped	Association	rs12964162	-0.0482561	0.0352738	0.171348	6297
genotyped	Interaction	rs12969696	0.312904	0.159625	0.0500118	6244
genotyped	Association	rs12969696	0.0633115	0.0655144	0.333894	6244
genotyped	Interaction	rs12988568	0.11364	0.0811952	0.161685	6295
genotyped	Association	rs12988568	0.00786287	0.0329347	0.811314	6295
genotyped	Interaction	rs12989241	-0.076736	0.0812941	0.345242	6246
genotyped	Association	rs12989241	0.000359202	0.0331347	0.991351	6246
imputed	Interaction	rs12999317	-0.115157	0.0994214	0.246799	6298
imputed	Association	rs12999317	0.00237891	0.0402883	0.952916	6298
genotyped	Interaction	rs13001482	0.0199936	0.0823616	0.808204	6296
genotyped	Association	rs13001482	0.0353508	0.0335853	0.29258	6296
genotyped	Interaction	rs13012316	-0.0783802	0.090566	0.386826	6297
genotyped	Association	rs13012316	-0.018243	0.0369615	0.621629	6297
genotyped	Interaction	rs13015937	0.103261	0.0944977	0.274554	6298
genotyped	Association	rs13015937	-0.014223	0.0379352	0.707726	6298
genotyped	Interaction	rs13016877	0.287317	0.171588	0.0940902	6298
genotyped	Association	rs13016877	0.0351707	0.0691908	0.61125	6298
[truncated: 5,759 more rows]
