# Supplementary material for: A comprehensive evaluation of interaction between genetic variants and use of menopausal hormone therapy on mammographic density
Source: Breast Cancer Res. 2015 Aug 16;17(1):110. doi: 10.1186/s13058-015-0625-9 (PMC4537547; doi:10.1186/s13058-015-0625-9)
Supplement: Additional file 4: Table S6. — a Beta estimates for interaction between single nucleotide polymorphisms (SNPs) and use of hormone replacement therapy (MHT) on percent density and for association between SNP and percent density. b beta estimates for interaction between SNPs and use of MHT on dense area (cm2) and for association between SNPs and dense area (cm2). c beta estimates for interaction between SNPs and use of MHT on non-dense area (cm2) and for association between SNPs and non-dense area (cm2). (ZIP 2747 kb) [file 13058_2015_625_MOESM4_ESM.zip › 13058_2015_625_MOESM4_ESM/Supplementary Table 6c - Results NDA.xlsx]

## Sheet: sq_pd_geno
Supplementary Table 6a: beta estimates for interaction between SNPs and use of HRT on percent density as well for association between SNP and percent density
SNP type	Test	SNP	beta*	StdErr	P-value	N
genotyped	Interaction	c3_pos12302387	0.174962	0.0983155	0.0751899	6274
genotyped	Association	c3_pos12302387	0.0602284	0.0393336	0.125766	6274
genotyped	Interaction	c3_pos12310198	0.179199	0.121839	0.141399	6297
genotyped	Association	c3_pos12310198	0.0203478	0.0499027	0.683472	6297
genotyped	Interaction	c3_pos12394366	-0.186318	0.107017	0.0817306	6298
genotyped	Association	c3_pos12394366	-0.0692211	0.0442627	0.117899	6298
genotyped	Interaction	c3_pos12443410	-0.0224458	0.0965464	0.816167	6298
genotyped	Association	c3_pos12443410	-0.00736264	0.0386811	0.849047	6298
genotyped	Interaction	GA016114	0.0550318	0.091176	0.546146	6297
genotyped	Association	GA016114	0.0179066	0.0377122	0.634929	6297
genotyped	Interaction	GA030005	0.0694838	0.0807817	0.389743	6297
genotyped	Association	GA030005	-0.0325644	0.0330958	0.325182	6297
imputed	Interaction	rs10012	0.00424986	0.0670711	0.949479	6298
imputed	Association	rs10012	-0.00747756	0.0271092	0.782687	6298
genotyped	Interaction	rs1001384	-0.069586	0.0721524	0.334867	6297
genotyped	Association	rs1001384	-0.0310495	0.0294404	0.291623	6297
genotyped	Interaction	rs10021406	-0.00577869	0.0796934	0.942197	6297
genotyped	Association	rs10021406	-0.0271972	0.032115	0.3971	6297
genotyped	Interaction	rs10034692	0.067753	0.0665413	0.308617	6290
genotyped	Association	rs10034692	-0.0657975	0.0273688	0.0162411	6290
genotyped	Interaction	rs10038674	0.0315557	0.0701113	0.652669	6297
genotyped	Association	rs10038674	0.0143175	0.0283768	0.613891	6297
genotyped	Interaction	rs10038877	0.0277298	0.0675877	0.681616	6298
genotyped	Association	rs10038877	-0.00995947	0.0276147	0.718367	6298
genotyped	Interaction	rs10042443	-0.0621279	0.0624657	0.319973	6295
genotyped	Association	rs10042443	-0.0202602	0.0255876	0.428507	6295
imputed	Interaction	rs100461	-0.0876974	0.0613906	0.153194	6298
imputed	Association	rs100461	-0.00822322	0.0249475	0.741697	6298
imputed	Interaction	rs100489	-0.151436	0.0619104	0.0144704	6298
imputed	Association	rs100489	0.0160063	0.0250516	0.52289	6298
genotyped	Interaction	rs10063964	0.0151163	0.0624435	0.808727	6295
genotyped	Association	rs10063964	-0.0151734	0.0257891	0.556309	6295
genotyped	Interaction	rs10066478	0.0240355	0.0757534	0.751038	6298
genotyped	Association	rs10066478	0.0118587	0.0307313	0.699595	6298
genotyped	Interaction	rs10068864	0.0654796	0.0895934	0.464896	6298
genotyped	Association	rs10068864	0.0564088	0.0355027	0.112143	6298
genotyped	Interaction	rs10069443	-0.0897814	0.0722159	0.213828	6250
genotyped	Association	rs10069443	-0.0322793	0.0289356	0.264655	6250
genotyped	Interaction	rs10071420	-0.0418281	0.0608088	0.491565	6298
genotyped	Association	rs10071420	0.0240706	0.0245233	0.326365	6298
genotyped	Interaction	rs1008618	-0.0952694	0.0668711	0.154302	6298
genotyped	Association	rs1008618	-0.037865	0.0276281	0.170572	6298
genotyped	Interaction	rs10087833	-0.0359939	0.0613726	0.557573	6289
genotyped	Association	rs10087833	-0.00469604	0.0251294	0.851765	6289
genotyped	Interaction	rs10097813	-0.0249949	0.0615145	0.684517	6298
genotyped	Association	rs10097813	-0.000175927	0.0251435	0.994418	6298
genotyped	Interaction	rs1009930	0.00221561	0.0603867	0.970733	6297
genotyped	Association	rs1009930	0.0134275	0.0246476	0.585925	6297
genotyped	Interaction	rs10104973	-0.0347195	0.0731579	0.635101	6298
genotyped	Association	rs10104973	-0.0076873	0.029908	0.797163	6298
genotyped	Interaction	rs10110722	-0.0391218	0.0705846	0.579425	6298
genotyped	Association	rs10110722	0.0099437	0.0289637	0.731372	6298
genotyped	Interaction	rs10114264	-0.183364	0.0757688	0.015547	6298
genotyped	Association	rs10114264	-0.0103034	0.0301506	0.732564	6298
genotyped	Interaction	rs10115710	0.0382427	0.0654986	0.559328	6296
genotyped	Association	rs10115710	-0.0156239	0.0267954	0.559861	6296
genotyped	Interaction	rs10116579	-0.0528864	0.0884412	0.549872	6296
genotyped	Association	rs10116579	0.0341912	0.0355883	0.336719	6296
genotyped	Interaction	rs1012052	0.0311693	0.0667335	0.640465	6296
genotyped	Association	rs1012052	-0.0156105	0.0269977	0.56314	6296
genotyped	Interaction	rs10122810	-0.0259783	0.0941451	0.782604	6260
genotyped	Association	rs10122810	0.040379	0.0385477	0.294907	6260
genotyped	Interaction	rs10127837	0.173665	0.0625128	0.00548452	6297
genotyped	Association	rs10127837	0.0245625	0.0247618	0.32126	6297
genotyped	Interaction	rs10133795	0.0497007	0.0605899	0.412087	6298
genotyped	Association	rs10133795	-0.0596397	0.0243651	0.0144025	6298
imputed	Interaction	rs10136822	0.0746163	0.100422	0.457493	6298
imputed	Association	rs10136822	-0.0183727	0.0408775	0.653117	6298
imputed	Interaction	rs10137185	0.0699028	0.101793	0.492289	6298
imputed	Association	rs10137185	-0.0249845	0.0414295	0.54649	6298
genotyped	Interaction	rs10137745	0.0774384	0.118247	0.512565	6298
genotyped	Association	rs10137745	-0.0650615	0.0469995	0.166315	6298
imputed	Interaction	rs10142498	0.00746473	0.112754	0.947218	6298
imputed	Association	rs10142498	0.00503361	0.0470558	0.914815	6298
imputed	Interaction	rs10142766	-0.0663884	0.062326	0.286836	6298
imputed	Association	rs10142766	0.00369565	0.025083	0.882871	6298
imputed	Interaction	rs10142856	0.0869253	0.101204	0.390422	6298
imputed	Association	rs10142856	-0.0151728	0.0413301	0.713548	6298
imputed	Interaction	rs10143616	-0.045508	0.0619786	0.462822	6298
imputed	Association	rs10143616	-0.00507914	0.0250027	0.839029	6298
imputed	Interaction	rs10144225	0.0658841	0.115997	0.570067	6298
imputed	Association	rs10144225	-0.007131	0.0482932	0.882615	6298
genotyped	Interaction	rs10144278	0.098764	0.0604712	0.102469	6298
genotyped	Association	rs10144278	-0.0409556	0.0244562	0.0940526	6298
imputed	Interaction	rs10146107	0.0787907	0.104365	0.450305	6298
imputed	Association	rs10146107	-0.0350269	0.0426883	0.411947	6298
genotyped	Interaction	rs10146149	0.00103928	0.0873551	0.990508	6297
genotyped	Association	rs10146149	0.0195842	0.0358241	0.58462	6297
imputed	Interaction	rs10146464	0.0860826	0.102974	0.403205	6298
imputed	Association	rs10146464	-0.030187	0.04205	0.472855	6298
genotyped	Interaction	rs10146772	-0.0115227	0.0615912	0.851601	6296
genotyped	Association	rs10146772	-0.0318363	0.0248098	0.199464	6296
imputed	Interaction	rs10148269	-0.0555839	0.0620392	0.370314	6298
imputed	Association	rs10148269	0.000284332	0.0250669	0.99095	6298
genotyped	Interaction	rs10152918	-0.0704304	0.0616975	0.253687	6297
genotyped	Association	rs10152918	-0.0242994	0.0250368	0.331812	6297
imputed	Interaction	rs10162323	-0.00498813	0.0671698	0.940805	6298
imputed	Association	rs10162323	0.00553881	0.0272996	0.839228	6298
genotyped	Interaction	rs10165221	0.0242209	0.0653392	0.710877	6296
genotyped	Association	rs10165221	0.00275751	0.0268141	0.918095	6296
genotyped	Interaction	rs10169258	0.0677289	0.0611244	0.267883	6298
genotyped	Association	rs10169258	-0.00457529	0.0249414	0.854457	6298
imputed	Interaction	rs10169939	-0.0208082	0.0613409	0.734454	6298
imputed	Association	rs10169939	0.0317183	0.025115	0.206664	6298
genotyped	Interaction	rs10171904	0.0620334	0.0605522	0.305657	6298
genotyped	Association	rs10171904	0.0269527	0.0248915	0.278935	6298
genotyped	Interaction	rs10175338	0.000644992	0.0671185	0.992333	6298
genotyped	Association	rs10175338	-0.00520249	0.0271107	0.847828	6298
genotyped	Interaction	rs10175368	0.00396714	0.0671514	0.952892	6297
genotyped	Association	rs10175368	-0.00704529	0.0271333	0.795139	6297
imputed	Interaction	rs10175472	0.00377223	0.0671457	0.9552	6298
imputed	Association	rs10175472	-0.00713093	0.0271281	0.792666	6298
imputed	Interaction	rs10176577	0.0261717	0.0780458	0.737382	6298
imputed	Association	rs10176577	0.0203079	0.0313946	0.517747	6298
imputed	Interaction	rs10178134	0.00120509	0.0673257	0.98572	6298
imputed	Association	rs10178134	-0.00754637	0.0271805	0.781299	6298
genotyped	Interaction	rs1018788	0.00967708	0.0615412	0.875056	6298
genotyped	Association	rs1018788	0.00257576	0.0246576	0.916807	6298
genotyped	Interaction	rs10187928	0.0354834	0.0655558	0.588341	6297
genotyped	Association	rs10187928	0.0391147	0.0267585	0.143854	6297
genotyped	Interaction	rs1019173	-0.0565805	0.0631351	0.370191	6291
genotyped	Association	rs1019173	-0.0159188	0.0256742	0.535259	6291
genotyped	Interaction	rs10192788	0.0433066	0.0617017	0.482786	6298
genotyped	Association	rs10192788	0.0237636	0.0253478	0.348537	6298
genotyped	Interaction	rs10193252	0.14116	0.0788192	0.0733524	6297
genotyped	Association	rs10193252	-0.0131071	0.0320834	0.682897	6297
imputed	Interaction	rs10201389	0.0272735	0.0706023	0.699289	6298
imputed	Association	rs10201389	-0.0191793	0.028451	0.50026	6298
imputed	Interaction	rs10204598	0.134182	0.0893134	0.13305	6298
imputed	Association	rs10204598	-0.0100221	0.0362189	0.782013	6298
genotyped	Interaction	rs10208541	-0.179523	0.122546	0.142988	6298
genotyped	Association	rs10208541	-0.0266642	0.0488497	0.585194	6298
genotyped	Interaction	rs1020863	0.232221	0.0959264	0.0155134	6298
genotyped	Association	rs1020863	0.0500874	0.0377938	0.185126	6298
imputed	Interaction	rs10211237	0.0598689	0.0808222	0.458874	6298
imputed	Association	rs10211237	0.0269355	0.0324183	0.406078	6298
imputed	Interaction	rs10212146	-0.0461007	0.0911163	0.612907	6298
imputed	Association	rs10212146	0.0723839	0.0372342	0.0519383	6298
genotyped	Interaction	rs10216009	-0.00909363	0.0716027	0.898943	6241
genotyped	Association	rs10216009	0.0449384	0.0291949	0.123793	6241
genotyped	Interaction	rs10227107	0.00912271	0.0631842	0.885203	6151
genotyped	Association	rs10227107	-0.00645333	0.0255423	0.800545	6151
genotyped	Interaction	rs10242811	-0.0840033	0.0654179	0.199154	6193
genotyped	Association	rs10242811	0.00508268	0.0263494	0.847047	6193
genotyped	Interaction	rs10251847	0.019317	0.0635772	0.761263	6297
genotyped	Association	rs10251847	0.00060982	0.0260214	0.981304	6297
genotyped	Interaction	rs1025435	0.120778	0.0693208	0.0815047	6104
genotyped	Association	rs1025435	0.00406034	0.028093	0.885085	6104
genotyped	Interaction	rs10255892	0.0278274	0.0626089	0.656723	6298
genotyped	Association	rs10255892	0.00461064	0.0253719	0.855806	6298
genotyped	Interaction	rs10260667	0.0676731	0.0672189	0.314091	6298
genotyped	Association	rs10260667	-0.049631	0.0267269	0.0633628	6298
genotyped	Interaction	rs1028012	-0.0178323	0.0670539	0.790294	6269
genotyped	Association	rs1028012	-0.0388496	0.0275038	0.157847	6269
genotyped	Interaction	rs1029863	-0.0174693	0.0790854	0.825184	6296
genotyped	Association	rs1029863	0.0291403	0.0321663	0.36501	6296
genotyped	Interaction	rs1030889	0.0247645	0.0981966	0.8009	6298
genotyped	Association	rs1030889	0.0199469	0.0412325	0.628569	6298
genotyped	Interaction	rs1033440	-0.0424944	0.0770718	0.581406	6295
genotyped	Association	rs1033440	-0.0452198	0.0314342	0.150327	6295
genotyped	Interaction	rs10399931	-0.0647291	0.0691455	0.349243	6298
genotyped	Association	rs10399931	0.0465619	0.0284725	0.102031	6298
genotyped	Interaction	rs10400813	-0.11855	0.133939	0.376137	6298
genotyped	Association	rs10400813	-0.108837	0.0564192	0.0537662	6298
genotyped	Interaction	rs1041052	-0.0166533	0.0614555	0.786414	6292
genotyped	Association	rs1041052	0.0316574	0.0246673	0.199409	6292
genotyped	Interaction	rs10412204	0.0314137	0.0710975	0.65862	6297
genotyped	Association	rs10412204	-0.00764988	0.0290821	0.792525	6297
genotyped	Interaction	rs10417561	-0.0141113	0.0873483	0.871664	6297
genotyped	Association	rs10417561	-0.0672619	0.0362769	0.0637685	6297
genotyped	Interaction	rs1041981	0.100769	0.0638617	0.114633	6297
genotyped	Association	rs1041981	0.0182127	0.0263114	0.488838	6297
imputed	Interaction	rs1042157	-0.086698	0.0840099	0.302113	6298
imputed	Association	rs1042157	-0.0487273	0.0348684	0.162324	6298
genotyped	Interaction	rs10423902	-0.0130603	0.0615906	0.832075	6293
genotyped	Association	rs10423902	0.00118155	0.0251722	0.962564	6293
genotyped	Interaction	rs10431282	-0.0568874	0.0674821	0.399261	6195
genotyped	Association	rs10431282	-0.0259365	0.0275215	0.346021	6195
genotyped	Interaction	rs1043789	-0.0188088	0.0651414	0.772792	6296
genotyped	Association	rs1043789	0.0162017	0.02651	0.541121	6296
imputed	Interaction	rs10440120	0.0141947	0.084092	0.86596	6298
imputed	Association	rs10440120	-0.0116617	0.034376	0.73444	6298
genotyped	Interaction	rs10451238	-0.04136	0.091927	0.652782	6295
genotyped	Association	rs10451238	-0.00765596	0.0374532	0.838037	6295
genotyped	Interaction	rs10451557	0.0773847	0.0789454	0.327011	6264
genotyped	Association	rs10451557	0.0334019	0.0327227	0.30741	6264
genotyped	Interaction	rs10456324	0.027468	0.0612394	0.653783	6297
genotyped	Association	rs10456324	0.00840772	0.0249459	0.7361	6297
genotyped	Interaction	rs10456425	0.0541103	0.0620441	0.383173	6297
genotyped	Association	rs10456425	0.0153686	0.0249146	0.537354	6297
genotyped	Interaction	rs1045902	0.00863316	0.0615546	0.888465	6293
genotyped	Association	rs1045902	0.0172342	0.0245996	0.483584	6293
genotyped	Interaction	rs10460808	-0.125005	0.115479	0.279077	6298
genotyped	Association	rs10460808	-0.0468203	0.045733	0.305981	6298
genotyped	Interaction	rs10460824	0.0737727	0.0725199	0.309061	6298
genotyped	Association	rs10460824	-0.0410299	0.0299473	0.170714	6298
genotyped	Interaction	rs10479915	0.00316269	0.0616782	0.959106	6298
genotyped	Association	rs10479915	0.0161351	0.0250466	0.519467	6298
imputed	Interaction	rs1048315	-0.0202486	0.107199	0.850187	6298
imputed	Association	rs1048315	-0.00386617	0.0442319	0.930351	6298
genotyped	Interaction	rs10483512	0.0515083	0.0610384	0.398776	6298
genotyped	Association	rs10483512	0.00386654	0.0244822	0.874515	6298
imputed	Interaction	rs10490619	0.12887	0.150484	0.391828	6298
imputed	Association	rs10490619	-0.136143	0.0617284	0.0274536	6298
imputed	Interaction	rs10490620	0.0450217	0.132702	0.734418	6298
imputed	Association	rs10490620	0.0134885	0.0519006	0.794956	6298
imputed	Interaction	rs10490621	0.0615691	0.134687	0.647595	6298
imputed	Association	rs10490621	0.0252292	0.0524491	0.630517	6298
genotyped	Interaction	rs10492367	0.00298129	0.0770462	0.969135	6298
genotyped	Association	rs10492367	0.0581017	0.0313911	0.0642312	6298
genotyped	Interaction	rs10495589	0.0175348	0.0629157	0.780482	6298
genotyped	Association	rs10495589	-0.0367524	0.0252049	0.14485	6298
genotyped	Interaction	rs10495941	0.0798938	0.0675102	0.236682	6297
genotyped	Association	rs10495941	-0.00358865	0.0275897	0.896514	6297
genotyped	Interaction	rs10497280	-0.0481483	0.0731349	0.510338	6221
genotyped	Association	rs10497280	-0.0292481	0.0292068	0.316666	6221
genotyped	Interaction	rs10497444	-0.203449	0.134929	0.131651	6298
genotyped	Association	rs10497444	-0.0356792	0.0551567	0.51774	6298
genotyped	Interaction	rs10499338	0.0497168	0.0657448	0.449552	6298
genotyped	Association	rs10499338	0.037094	0.0267935	0.166273	6298
genotyped	Interaction	rs10499586	-0.0504793	0.0832094	0.544103	6298
genotyped	Association	rs10499586	0.0136397	0.0339123	0.687546	6298
genotyped	Interaction	rs10501576	-0.10059	0.0643302	0.117949	6298
genotyped	Association	rs10501576	0.000730562	0.0264293	0.977948	6298
genotyped	Interaction	rs10509328	-0.00942413	0.101445	0.925987	6298
genotyped	Association	rs10509328	0.0231841	0.0423314	0.583931	6298
imputed	Interaction	rs10510410	0.0345666	0.07419	0.641289	6298
imputed	Association	rs10510410	0.0492926	0.0298705	0.0989504	6298
imputed	Interaction	rs10510411	0.0328471	0.074227	0.658127	6298
imputed	Association	rs10510411	0.0507322	0.0299011	0.0898091	6298
imputed	Interaction	rs10510412	0.0309667	0.0743269	0.676965	6298
imputed	Association	rs10510412	0.0513754	0.0299941	0.08679	6298
imputed	Interaction	rs10510417	0.0236752	0.0740571	0.749215	6298
imputed	Association	rs10510417	0.0495663	0.0299927	0.0984601	6298
imputed	Interaction	rs10510418	-0.0239649	0.066558	0.718814	6298
imputed	Association	rs10510418	-0.0391754	0.0274977	0.1543	6298
imputed	Interaction	rs10510419	0.104359	0.0891428	0.241764	6298
imputed	Association	rs10510419	0.0581861	0.0354447	0.100722	6298
genotyped	Interaction	rs10511351	0.0271713	0.0785022	0.729263	6257
genotyped	Association	rs10511351	0.0273247	0.0315974	0.387195	6257
genotyped	Interaction	rs10511974	-0.0332557	0.0698418	0.633978	6298
genotyped	Association	rs10511974	0.0122572	0.0281075	0.662791	6298
genotyped	Interaction	rs10512836	-0.054749	0.0729944	0.453257	6297
genotyped	Association	rs10512836	0.046534	0.0301037	0.122206	6297
genotyped	Interaction	rs10517639	0.0374256	0.0772371	0.628009	6226
genotyped	Association	rs10517639	0.00859389	0.0315656	0.785435	6226
genotyped	Interaction	rs10518389	-0.00692603	0.0617204	0.910656	6297
genotyped	Association	rs10518389	0.0195144	0.0250916	0.43676	6297
genotyped	Interaction	rs10518585	-0.0726355	0.0616586	0.238831	6292
genotyped	Association	rs10518585	-0.00835539	0.0251336	0.739569	6292
genotyped	Interaction	rs10519566	0.0676586	0.0638134	0.289068	6297
genotyped	Association	rs10519566	-0.0034081	0.0256934	0.894479	6297
genotyped	Interaction	rs10519672	-0.0111694	0.0815033	0.891002	6297
genotyped	Association	rs10519672	-0.00315248	0.0328124	0.923463	6297
imputed	Interaction	rs10521145	0.135227	0.161292	0.401841	6298
imputed	Association	rs10521145	0.0276891	0.0662488	0.675993	6298
genotyped	Interaction	rs1052238	0.111647	0.0621592	0.0725187	6278
genotyped	Association	rs1052238	0.0109538	0.024971	0.660922	6278
imputed	Interaction	rs1052248	-0.0110588	0.0723813	0.878572	6298
imputed	Association	rs1052248	-0.0362557	0.0292606	0.215369	6298
genotyped	Interaction	rs1055335	-0.0281565	0.0634234	0.657098	6296
genotyped	Association	rs1055335	0.0152219	0.0255837	0.551876	6296
genotyped	Interaction	rs1056720	-0.00490021	0.0698112	0.944043	6298
genotyped	Association	rs1056720	-0.0396989	0.0286915	0.166517	6298
imputed	Interaction	rs1056827	0.0050149	0.06712	0.940444	6298
imputed	Association	rs1056827	-0.0076279	0.0271398	0.778674	6298
genotyped	Interaction	rs1056836	-0.0793958	0.0599798	0.185648	6294
genotyped	Association	rs1056836	-0.00683536	0.0246143	0.781253	6294
genotyped	Interaction	rs1056837	-0.074329	0.0599335	0.214951	6296
genotyped	Association	rs1056837	-0.00670863	0.0246208	0.785264	6296
genotyped	Interaction	rs1057890	0.0635528	0.0644897	0.324431	6298
genotyped	Association	rs1057890	0.0272873	0.025974	0.293501	6298
imputed	Interaction	rs1059491	-0.0997432	0.0856136	0.244048	6298
imputed	Association	rs1059491	-0.0527544	0.0355285	0.137635	6298
genotyped	Interaction	rs1060974	0.0877893	0.0636818	0.168081	6143
genotyped	Association	rs1060974	-0.00547768	0.0262467	0.83469	6143
genotyped	Interaction	rs10734622	0.01659	0.0685773	0.808853	6296
genotyped	Association	rs10734622	-0.0195889	0.0278298	0.481531	6296
genotyped	Interaction	rs10738432	-0.0637559	0.0629457	0.311161	6294
genotyped	Association	rs10738432	0.00720839	0.0255274	0.777662	6294
genotyped	Interaction	rs10743612	-0.0248095	0.0714039	0.728263	6297
genotyped	Association	rs10743612	0.0209498	0.0287402	0.466068	6297
genotyped	Interaction	rs10743623	-0.0299584	0.0607522	0.621942	6297
genotyped	Association	rs10743623	-0.0122922	0.0249635	0.622448	6297
genotyped	Interaction	rs10745340	0.0508104	0.064029	0.427486	6297
genotyped	Association	rs10745340	-0.0694763	0.0256488	0.00677192	6297
genotyped	Interaction	rs10745734	-0.000347487	0.0752605	0.996316	6279
genotyped	Association	rs10745734	0.0242524	0.0303578	0.424387	6279
imputed	Interaction	rs1074629	-0.0897654	0.232432	0.699361	6298
imputed	Association	rs1074629	-0.00422981	0.0941417	0.964164	6298
imputed	Interaction	rs1074631	-0.10606	0.0866336	0.22091	6298
imputed	Association	rs1074631	-0.0381518	0.0360108	0.289434	6298
genotyped	Interaction	rs10746956	-0.0591687	0.11144	0.595476	6298
genotyped	Association	rs10746956	0.0189881	0.0461537	0.680786	6298
genotyped	Interaction	rs10756267	-0.0528806	0.0864292	0.540668	6298
genotyped	Association	rs10756267	0.0578293	0.0345795	0.0945037	6298
genotyped	Interaction	rs1076110	-0.0485776	0.0656475	0.459342	6298
genotyped	Association	rs1076110	-0.0480495	0.0267522	0.0725282	6298
genotyped	Interaction	rs10771444	-0.00827535	0.0624099	0.894516	6298
genotyped	Association	rs10771444	-0.00131554	0.0255854	0.958994	6298
genotyped	Interaction	rs10772627	-0.0316794	0.0679317	0.640987	6298
genotyped	Association	rs10772627	-0.024709	0.0279149	0.376107	6298
genotyped	Interaction	rs10773327	0.0918095	0.0617806	0.137314	6293
genotyped	Association	rs10773327	0.0250305	0.0252786	0.322121	6293
genotyped	Interaction	rs10773898	0.063737	0.0608138	0.294648	6298
genotyped	Association	rs10773898	0.00776681	0.0249478	0.755566	6298
genotyped	Interaction	rs10776775	0.0461461	0.0640362	0.471167	6297
genotyped	Association	rs10776775	-0.0702927	0.0256491	0.00615103	6297
genotyped	Interaction	rs10784735	-0.0762112	0.0648571	0.240014	6297
genotyped	Association	rs10784735	0.00425376	0.0261528	0.870799	6297
genotyped	Interaction	rs10786068	0.19301	0.0652364	0.00310172	6298
genotyped	Association	rs10786068	0.00135866	0.0270659	0.959966	6298
genotyped	Interaction	rs10788432	-0.0165456	0.0624091	0.790929	6298
genotyped	Association	rs10788432	-0.00718434	0.0254451	0.777687	6298
imputed	Interaction	rs10795254	-0.00585041	0.0987771	0.952772	6298
imputed	Association	rs10795254	-0.0115887	0.0406454	0.775565	6298
imputed	Interaction	rs10795255	-0.00211877	0.103715	0.983702	6298
imputed	Association	rs10795255	-0.0197352	0.0413404	0.633106	6298
imputed	Interaction	rs10795256	-0.00977055	0.103564	0.92484	6298
imputed	Association	rs10795256	-0.0214812	0.041303	0.603021	6298
imputed	Interaction	rs10797300	0.12905	0.157446	0.412449	6298
imputed	Association	rs10797300	0.0232336	0.0647445	0.719719	6298
genotyped	Interaction	rs10803420	0.00571034	0.0626509	0.92738	6298
genotyped	Association	rs10803420	0.000938662	0.0251541	0.970234	6298
genotyped	Interaction	rs10803421	-0.00624331	0.0609841	0.918462	6297
genotyped	Association	rs10803421	-0.0012482	0.0247446	0.959771	6297
genotyped	Interaction	rs10809860	-0.0317013	0.0654158	0.627969	6297
genotyped	Association	rs10809860	-0.01869	0.0262937	0.477225	6297
genotyped	Interaction	rs10814930	-0.12728	0.0662759	0.0548457	6298
genotyped	Association	rs10814930	0.0415027	0.0266842	0.119918	6298
genotyped	Interaction	rs10816459	0.011098	0.0721402	0.877741	6298
genotyped	Association	rs10816459	-0.0107715	0.0296515	0.716415	6298
genotyped	Interaction	rs10818508	-0.00912961	0.0650431	0.888378	6298
genotyped	Association	rs10818508	-0.0684174	0.026632	0.0102223	6298
genotyped	Interaction	rs10821228	-0.115901	0.0626703	0.0644515	6298
genotyped	Association	rs10821228	-2.20479e-06	0.0253159	0.999931	6298
genotyped	Interaction	rs10821746	0.0930801	0.0620405	0.133584	6298
genotyped	Association	rs10821746	0.0125603	0.0253875	0.620798	6298
genotyped	Interaction	rs10821753	0.0799229	0.0609476	0.189791	6298
genotyped	Association	rs10821753	0.00649726	0.0247876	0.79324	6298
genotyped	Interaction	rs10823149	0.0397855	0.061555	0.518083	6095
genotyped	Association	rs10823149	0.0053063	0.025131	0.832781	6095
genotyped	Interaction	rs10832567	-0.0148537	0.0601365	0.804917	6297
genotyped	Association	rs10832567	-0.00891949	0.0244144	0.714872	6297
genotyped	Interaction	rs10843247	0.0752061	0.0669756	0.261529	6279
genotyped	Association	rs10843247	0.0338043	0.0276222	0.22107	6279
genotyped	Interaction	rs10850192	-0.120297	0.0663421	0.0698359	6298
genotyped	Association	rs10850192	0.0360676	0.027248	0.185658	6298
genotyped	Interaction	rs10851873	0.0261534	0.0979693	0.789513	6298
genotyped	Association	rs10851873	0.0149907	0.0412721	0.716455	6298
genotyped	Interaction	rs10853926	-0.0421261	0.0814176	0.60489	6290
genotyped	Association	rs10853926	-0.0445976	0.0334873	0.182982	6290
imputed	Interaction	rs10865134	0.120556	0.0951186	0.20505	6298
imputed	Association	rs10865134	-0.00495026	0.038051	0.896495	6298
genotyped	Interaction	rs10865430	-0.0204251	0.0672804	0.761456	6298
genotyped	Association	rs10865430	-0.00191232	0.0268124	0.943143	6298
imputed	Interaction	rs10865709	-0.142772	0.0773209	0.0648687	6298
imputed	Association	rs10865709	-0.0054958	0.0313148	0.860691	6298
imputed	Interaction	rs10865710	0.0298171	0.0741234	0.687504	6298
imputed	Association	rs10865710	0.0518284	0.0299605	0.0836993	6298
imputed	Interaction	rs10865711	0.0259069	0.0740705	0.726531	6298
imputed	Association	rs10865711	0.0505112	0.0299914	0.0921953	6298
genotyped	Interaction	rs10875148	-0.0196055	0.0722109	0.786013	6298
genotyped	Association	rs10875148	-0.0116764	0.0295218	0.692473	6298
genotyped	Interaction	rs10885625	-0.0509295	0.090822	0.574981	6298
genotyped	Association	rs10885625	-0.0228322	0.0361737	0.527944	6298
genotyped	Interaction	rs10897198	0.0366194	0.0633037	0.562967	6298
genotyped	Association	rs10897198	-0.00865777	0.0256171	0.735398	6298
genotyped	Interaction	rs10898524	0.101022	0.0626398	0.106851	6298
genotyped	Association	rs10898524	-0.0110408	0.0251824	0.661087	6298
genotyped	Interaction	rs10902583	-0.078528	0.0887369	0.376216	6298
genotyped	Association	rs10902583	-0.0775443	0.0351959	0.0276153	6298
genotyped	Interaction	rs10903541	0.00695066	0.0736335	0.924798	6298
genotyped	Association	rs10903541	-0.0184553	0.0300564	0.539223	6298
imputed	Interaction	rs10904432	-0.0305347	0.0620123	0.622455	6298
imputed	Association	rs10904432	-0.0328534	0.0253954	0.195824	6298
imputed	Interaction	rs10904435	0.0131027	0.0635539	0.836667	6298
imputed	Association	rs10904435	-0.00662931	0.0258487	0.7976	6298
imputed	Interaction	rs10904436	0.0132951	0.0635361	0.834258	6298
imputed	Association	rs10904436	-0.00673584	0.0258442	0.794385	6298
imputed	Interaction	rs10904437	-0.0228327	0.0612918	0.709515	6298
imputed	Association	rs10904437	-0.023634	0.0251926	0.348214	6298
imputed	Interaction	rs10904438	-0.0210515	0.061241	0.731047	6298
imputed	Association	rs10904438	-0.0259635	0.0251493	0.301936	6298
imputed	Interaction	rs10904439	0.0135319	0.06356	0.831412	6298
imputed	Association	rs10904439	-0.00700664	0.0258629	0.786466	6298
imputed	Interaction	rs10904440	-0.0018893	0.103831	0.985483	6298
imputed	Association	rs10904440	-0.0192811	0.0413672	0.641163	6298
imputed	Interaction	rs10904442	-0.00741727	0.0966038	0.938801	6298
imputed	Association	rs10904442	0.0313136	0.0391222	0.423507	6298
imputed	Interaction	rs10904445	0.0809477	0.116976	0.48896	6298
imputed	Association	rs10904445	0.0232557	0.0480409	0.628344	6298
genotyped	Interaction	rs10914827	-0.147455	0.111897	0.187626	6298
genotyped	Association	rs10914827	0.125032	0.0461717	0.00678776	6298
genotyped	Interaction	rs10915373	-0.0277695	0.061427	0.651232	6297
genotyped	Association	rs10915373	-0.00341371	0.0250308	0.891525	6297
genotyped	Interaction	rs10916	-0.0276454	0.0696983	0.691643	6296
genotyped	Association	rs10916	0.00565478	0.028908	0.844919	6296
genotyped	Interaction	rs10918342	-0.0502904	0.0661906	0.447414	6298
genotyped	Association	rs10918342	0.00924815	0.0265346	0.727453	6298
genotyped	Interaction	rs10924245	-0.146657	0.124772	0.23988	6298
genotyped	Association	rs10924245	-0.0564442	0.0500984	0.259927	6298
genotyped	Interaction	rs10928826	0.0631121	0.0622097	0.310381	6298
genotyped	Association	rs10928826	-0.0562062	0.025058	0.0249286	6298
genotyped	Interaction	rs10928827	-0.0415175	0.0623191	0.505303	6149
genotyped	Association	rs10928827	0.0461818	0.0253996	0.0690809	6149
imputed	Interaction	rs10946545	-0.286999	0.158971	0.071067	6298
imputed	Association	rs10946545	0.056477	0.0658502	0.391113	6298
imputed	Interaction	rs10946546	0.230917	0.0653751	0.000415119	6298
imputed	Association	rs10946546	0.0314793	0.0266394	0.237376	6298
genotyped	Interaction	rs10950917	0.145135	0.0612088	0.0177633	6296
genotyped	Association	rs10950917	0.0533445	0.0255532	0.0368758	6296
genotyped	Interaction	rs10952364	-0.026705	0.0731554	0.715091	6298
genotyped	Association	rs10952364	0.0399587	0.0297507	0.179282	6298
genotyped	Interaction	rs10967952	0.0317368	0.0740548	0.66826	6298
genotyped	Association	rs10967952	0.0180562	0.0305066	0.553954	6298
genotyped	Interaction	rs10971441	-0.103235	0.0820342	0.208282	6240
genotyped	Association	rs10971441	-0.0160599	0.0333955	0.630604	6240
genotyped	Interaction	rs10971452	-0.0628894	0.084516	0.456836	6297
genotyped	Association	rs10971452	-0.00562813	0.0344354	0.870177	6297
genotyped	Interaction	rs10974453	-0.144679	0.0679547	0.0332887	6298
genotyped	Association	rs10974453	0.0153872	0.0273558	0.573805	6298
genotyped	Interaction	rs10981863	-0.011158	0.0611296	0.855172	6298
genotyped	Association	rs10981863	-0.0183424	0.024843	0.460341	6298
genotyped	Interaction	rs10982234	0.0617831	0.103644	0.551124	6297
genotyped	Association	rs10982234	-0.00752497	0.04253	0.859567	6297
genotyped	Interaction	rs10985140	-0.0213728	0.0609259	0.72575	6298
genotyped	Association	rs10985140	-0.000714803	0.024986	0.977178	6298
genotyped	Interaction	rs10987574	0.0481923	0.074818	0.519517	6296
genotyped	Association	rs10987574	-0.00923367	0.0306251	0.763038	6296
genotyped	Interaction	rs10987585	0.0460974	0.0790874	0.560005	6298
genotyped	Association	rs10987585	0.0218224	0.0321432	0.497218	6298
genotyped	Interaction	rs10987794	-0.0014792	0.0637683	0.981494	6276
genotyped	Association	rs10987794	-0.0548071	0.025704	0.0330259	6276
genotyped	Interaction	rs10995190	0.185361	0.0853788	0.0299658	6297
genotyped	Association	rs10995190	-0.11347	0.0348806	0.00114755	6297
genotyped	Interaction	rs10997975	0.00210357	0.0613703	0.972658	6297
genotyped	Association	rs10997975	-0.00541635	0.0248534	0.827489	6297
genotyped	Interaction	rs11007825	-0.0655182	0.0660696	0.321404	6260
genotyped	Association	rs11007825	-0.0582405	0.026718	0.0293079	6260
genotyped	Interaction	rs11011878	0.0149839	0.060744	0.80517	6298
genotyped	Association	rs11011878	0.0265981	0.0249681	0.286789	6298
genotyped	Interaction	rs11023727	-0.0215432	0.0613037	0.725288	6298
genotyped	Association	rs11023727	-0.0340243	0.0247153	0.168671	6298
genotyped	Interaction	rs11023882	-0.015119	0.0615945	0.806108	6239
genotyped	Association	rs11023882	0.00793232	0.0248126	0.749215	6239
genotyped	Interaction	rs11025602	0.0820679	0.0786264	0.296632	6294
genotyped	Association	rs11025602	0.0247907	0.0318393	0.436233	6294
genotyped	Interaction	rs1105721	0.0671657	0.0634362	0.289736	6296
genotyped	Association	rs1105721	0.00504905	0.026157	0.846943	6296
genotyped	Interaction	rs11061973	0.105119	0.0870501	0.227258	6298
genotyped	Association	rs11061973	-0.0867726	0.0350965	0.0134473	6298
genotyped	Interaction	rs11062040	0.0511125	0.0597934	0.392684	6298
genotyped	Association	rs11062040	-0.0179091	0.0247405	0.469167	6298
genotyped	Interaction	rs1106423	0.0787613	0.0643893	0.221299	6297
genotyped	Association	rs1106423	0.0162104	0.0263863	0.539007	6297
genotyped	Interaction	rs11069458	0.0376622	0.0773691	0.626427	6297
genotyped	Association	rs11069458	0.0312943	0.0315986	0.322032	6297
genotyped	Interaction	rs11070664	0.0328558	0.0616819	0.594284	6297
genotyped	Association	rs11070664	-0.0231416	0.0253214	0.360796	6297
imputed	Interaction	rs11072499	-0.0686798	0.117086	0.557509	6298
imputed	Association	rs11072499	0.0787114	0.0484713	0.104452	6298
imputed	Interaction	rs11072500	-0.00675736	0.0900406	0.940179	6298
imputed	Association	rs11072500	0.0659323	0.0371636	0.0760939	6298
imputed	Interaction	rs11072502	0.0761395	0.068957	0.269567	6298
imputed	Association	rs11072502	-0.0147223	0.0277343	0.595555	6298
imputed	Interaction	rs11072504	0.076728	0.0689735	0.265997	6298
imputed	Association	rs11072504	-0.0148349	0.0277398	0.592815	6298
imputed	Interaction	rs11072505	0.0615827	0.0683976	0.367961	6298
imputed	Association	rs11072505	-0.0159506	0.0275494	0.562622	6298
imputed	Interaction	rs11072506	0.0643782	0.0677898	0.342315	6298
imputed	Association	rs11072506	-0.0199017	0.0272528	0.465256	6298
imputed	Interaction	rs11072507	0.0852249	0.0648085	0.188549	6298
imputed	Association	rs11072507	-0.0236703	0.0262808	0.367799	6298
imputed	Interaction	rs11072508	0.0620823	0.064955	0.339223	6298
imputed	Association	rs11072508	-0.0177908	0.0263493	0.499579	6298
imputed	Interaction	rs11074904	-0.138253	0.160142	0.387997	6298
imputed	Association	rs11074904	-0.015751	0.064264	0.806389	6298
imputed	Interaction	rs11074905	0.038286	0.0874106	0.6614	6298
imputed	Association	rs11074905	0.0338834	0.0365047	0.353343	6298
imputed	Interaction	rs11074907	-0.088896	0.086104	0.301913	6298
imputed	Association	rs11074907	-0.065708	0.0357392	0.0660298	6298
imputed	Interaction	rs11074908	0.149728	0.158614	0.34522	6298
imputed	Association	rs11074908	0.0357718	0.0650142	0.582191	6298
imputed	Interaction	rs11074911	-0.0766883	0.0846307	0.36489	6298
imputed	Association	rs11074911	-0.0484032	0.0350257	0.167041	6298
genotyped	Interaction	rs11076522	-0.0539405	0.0651683	0.407866	6297
genotyped	Association	rs11076522	-0.0392133	0.0269324	0.145446	6297
imputed	Interaction	rs1107822	-0.00948948	0.150934	0.949871	6298
imputed	Association	rs1107822	-0.0208142	0.0598804	0.728155	6298
genotyped	Interaction	rs11078275	-0.0564549	0.0725073	0.436239	6258
genotyped	Association	rs11078275	0.0105952	0.0294093	0.718659	6258
genotyped	Interaction	rs11080292	-0.097678	0.0777726	0.209183	6297
genotyped	Association	rs11080292	0.0242439	0.0304438	0.42586	6297
genotyped	Interaction	rs1108460	0.120314	0.0813204	0.139055	6298
genotyped	Association	rs1108460	-0.0225239	0.0330897	0.496091	6298
genotyped	Interaction	rs11086368	-0.0845484	0.0987427	0.391892	6298
genotyped	Association	rs11086368	-0.0139571	0.0397419	0.725456	6298
genotyped	Interaction	rs1108959	0.00820996	0.0682667	0.904279	6296
genotyped	Association	rs1108959	0.0139079	0.027506	0.613133	6296
imputed	Interaction	rs1109056	0.0582554	0.129242	0.652186	6298
imputed	Association	rs1109056	-0.0437721	0.0539578	0.417265	6298
genotyped	Interaction	rs11102370	0.040324	0.063747	0.527042	6296
genotyped	Association	rs11102370	-0.0145199	0.0257287	0.572539	6296
genotyped	Interaction	rs11108310	-0.00686461	0.0750679	0.927142	6295
genotyped	Association	rs11108310	0.0223403	0.0303294	0.461401	6295
genotyped	Interaction	rs11117762	-0.0204109	0.0608949	0.737499	6297
genotyped	Association	rs11117762	-0.0179736	0.0249469	0.471261	6297
imputed	Interaction	rs11124631	0.105002	0.0598924	0.0796213	6298
imputed	Association	rs11124631	0.00087438	0.0245073	0.97154	6298
imputed	Interaction	rs11124632	0.0444927	0.0620274	0.473212	6298
imputed	Association	rs11124632	0.0231857	0.0254431	0.362185	6298
imputed	Interaction	rs11124634	-0.0507184	0.0726049	0.484857	6298
imputed	Association	rs11124634	0.00976453	0.0294485	0.740217	6298
genotyped	Interaction	rs11128181	-0.0205549	0.060389	0.733586	6297
genotyped	Association	rs11128181	-0.0282621	0.0245884	0.250431	6297
imputed	Interaction	rs11128592	-0.117808	0.0901913	0.191531	6298
imputed	Association	rs11128592	-0.021848	0.0368157	0.552906	6298
imputed	Interaction	rs11128593	-0.142837	0.0774106	0.0650571	6298
imputed	Association	rs11128593	-0.0054505	0.0313349	0.861915	6298
imputed	Interaction	rs11128594	-0.143881	0.0773546	0.0629299	6298
imputed	Association	rs11128594	-0.00468218	0.031333	0.881217	6298
imputed	Interaction	rs11128595	-0.14278	0.0773233	0.0648618	6298
imputed	Association	rs11128595	-0.0055109	0.0313175	0.860324	6298
imputed	Interaction	rs11128596	0.0440982	0.0737906	0.55012	6298
imputed	Association	rs11128596	0.0484587	0.0296352	0.102062	6298
imputed	Interaction	rs11128597	0.0434956	0.0736978	0.555085	6298
imputed	Association	rs11128597	0.0479712	0.0296323	0.105523	6298
imputed	Interaction	rs11128598	0.029812	0.0741231	0.687553	6298
imputed	Association	rs11128598	0.0518271	0.0299605	0.0837066	6298
imputed	Interaction	rs11128599	0.0260132	0.0740708	0.725455	6298
imputed	Association	rs11128599	0.0505042	0.0299916	0.0922427	6298
imputed	Interaction	rs11128600	0.0236809	0.0740564	0.749155	6298
imputed	Association	rs11128600	0.0496074	0.0299926	0.0981795	6298
imputed	Interaction	rs11128601	0.0214877	0.0741006	0.771841	6298
imputed	Association	rs11128601	0.0487622	0.0300081	0.10422	6298
imputed	Interaction	rs11128602	0.0222084	0.0740987	0.764405	6298
imputed	Association	rs11128602	0.0481541	0.0300049	0.108571	6298
imputed	Interaction	rs11128603	-0.0980158	0.0953235	0.303875	6298
imputed	Association	rs11128603	0.00406424	0.0385809	0.916107	6298
genotyped	Interaction	rs11128627	0.0442138	0.0642897	0.49165	6295
genotyped	Association	rs11128627	-0.0060956	0.0260462	0.814969	6295
genotyped	Interaction	rs11135327	-0.0550482	0.0700109	0.431733	6298
genotyped	Association	rs11135327	0.00940195	0.0279362	0.736467	6298
imputed	Interaction	rs11138419	-0.0767228	0.0848278	0.36579	6298
imputed	Association	rs111384198	-0.0520213	0.0353179	0.140816	6298
imputed	Interaction	rs11148221	0.189749	0.100419	0.0588616	6298
imputed	Association	rs111482219	0.048592	0.0399442	0.223841	6298
genotyped	Interaction	rs11149412	-0.04208	0.0614788	0.493708	6298
genotyped	Association	rs11149412	0.0337047	0.0245993	0.17069	6298
genotyped	Interaction	rs11149582	0.0349113	0.0762144	0.646921	6248
genotyped	Association	rs11149582	0.00772024	0.0308557	0.802437	6248
genotyped	Interaction	rs11152081	-0.0662876	0.0640895	0.301037	6298
genotyped	Association	rs11152081	-0.0122658	0.0264343	0.642655	6298
genotyped	Interaction	rs11155287	-0.0273805	0.0683697	0.688819	6298
genotyped	Association	rs11155287	0.0140327	0.0281565	0.618232	6298
genotyped	Interaction	rs11157637	0.030491	0.0854586	0.721259	6289
genotyped	Association	rs11157637	0.0424926	0.0344814	0.217871	6289
genotyped	Interaction	rs11160179	0.0154852	0.0639039	0.80854	6298
genotyped	Association	rs11160179	0.0296364	0.0260176	0.254709	6298
genotyped	Interaction	rs11161341	0.00965221	0.0609662	0.874209	6298
genotyped	Association	rs11161341	-0.0032736	0.0249051	0.895429	6298
genotyped	Interaction	rs11161622	-0.0826437	0.0615729	0.179577	6297
genotyped	Association	rs11161622	0.00603962	0.025553	0.813164	6297
genotyped	Interaction	rs11163354	0.0170986	0.0968298	0.859841	6298
genotyped	Association	rs11163354	0.0299423	0.0391269	0.444145	6298
imputed	Interaction	rs11169358	-0.0761189	0.0846018	0.368297	6298
imputed	Association	rs111693583	-0.0487056	0.0350092	0.164207	6298
imputed	Interaction	rs11172862	0.177981	0.101269	0.078879	6298
imputed	Association	rs111728624	0.0406167	0.0405829	0.316946	6298
imputed	Interaction	rs11179342	-0.000706815	0.104683	0.994613	6298
imputed	Association	rs111793429	0.00948365	0.0417468	0.820298	6298
genotyped	Interaction	rs11180474	-0.0930672	0.0633542	0.141884	6162
genotyped	Association	rs11180474	0.0154019	0.0256145	0.547664	6162
imputed	Interaction	rs11182034	-0.110179	0.0996072	0.268712	6298
imputed	Association	rs111820348	-0.0838946	0.0410522	0.0410339	6298
imputed	Interaction	rs11193271	-0.0555172	0.0782997	0.478329	6298
imputed	Association	rs111932715	-0.0331833	0.0329021	0.313231	6298
genotyped	Interaction	rs11195125	0.0908375	0.118277	0.442514	6294
genotyped	Association	rs11195125	-0.0284203	0.0459759	0.536495	6294
genotyped	Interaction	rs11196926	0.00889012	0.0894941	0.920873	6298
genotyped	Association	rs11196926	-0.0233031	0.0352817	0.508967	6298
genotyped	Interaction	rs11202661	-0.126818	0.0821675	0.122783	6298
genotyped	Association	rs11202661	0.00458423	0.0332723	0.890419	6298
imputed	Interaction	rs11204775	-0.0750837	0.0845226	0.374399	6298
imputed	Association	rs112047757	-0.0484236	0.0349904	0.166436	6298
imputed	Interaction	rs1121800	0.117683	0.0669436	0.0788052	6298
imputed	Association	rs1121800	-0.00594351	0.0263637	0.821642	6298
imputed	Interaction	rs11219104	-0.075118	0.0846336	0.374808	6298
imputed	Association	rs112191041	-0.0484487	0.0350129	0.166488	6298
genotyped	Interaction	rs11219682	0.0817444	0.071035	0.249874	6298
genotyped	Association	rs11219682	-0.0384875	0.0293612	0.189964	6298
genotyped	Interaction	rs11221163	0.0109476	0.0609288	0.857411	6298
genotyped	Association	rs11221163	-0.0468851	0.0249885	0.0606656	6298
genotyped	Interaction	rs11222496	0.0658369	0.0624974	0.292183	6293
genotyped	Association	rs11222496	0.0109371	0.0256066	0.669307	6293
genotyped	Interaction	rs11224348	0.152148	0.119639	0.203517	6298
genotyped	Association	rs11224348	0.0219118	0.0506452	0.665282	6298
genotyped	Interaction	rs11226057	-0.0500675	0.0611877	0.413239	6297
genotyped	Association	rs11226057	0.0279885	0.0246681	0.256585	6297
imputed	Interaction	rs1122648	0.0243454	0.0740483	0.742335	6298
imputed	Association	rs1122648	0.0488597	0.0299911	0.103334	6298
imputed	Interaction	rs11229267	0.342871	0.160836	0.0330617	6298
imputed	Association	rs112292679	-0.00912649	0.0631841	0.885155	6298
genotyped	Interaction	rs11231073	-0.0284345	0.0619868	0.646452	6297
genotyped	Association	rs11231073	0.00327592	0.0250844	0.896099	6297
genotyped	Interaction	rs11234201	0.0454244	0.061857	0.462766	6297
genotyped	Association	rs11234201	0.0105423	0.0249549	0.672707	6297
imputed	Interaction	rs11235353	-0.137943	0.144157	0.338657	6298
imputed	Association	rs112353533	0.0324991	0.0596945	0.586169	6298
imputed	Interaction	rs11236600	-0.118685	0.0866219	0.170688	6298
imputed	Association	rs112366001	-0.0425138	0.0360749	0.238647	6298
genotyped	Interaction	rs11238782	-0.0318095	0.0641709	0.620124	6233
genotyped	Association	rs11238782	-0.0146976	0.0258941	0.570323	6233
imputed	Interaction	rs1123886	0.0510464	0.0679639	0.452632	6298
imputed	Association	rs1123886	-0.00334547	0.0277428	0.904021	6298
imputed	Interaction	rs11240929	-0.00347616	0.12226	0.977318	6298
imputed	Association	rs112409291	-0.00207515	0.0482343	0.965685	6298
genotyped	Interaction	rs11242622	0.0390038	0.0865638	0.652308	6298
genotyped	Association	rs11242622	-0.00390022	0.0355482	0.912638	6298
imputed	Interaction	rs11243115	0.0967728	0.103875	0.351564	6298
imputed	Association	rs112431151	0.0797183	0.0432432	0.0653053	6298
imputed	Interaction	rs11245545	-0.0557001	0.0783059	0.476916	6298
imputed	Association	rs112455458	-0.0332717	0.0329025	0.311949	6298
genotyped	Interaction	rs11248540	-0.0310829	0.0691125	0.652911	6294
genotyped	Association	rs11248540	-0.00525207	0.027835	0.850345	6294
imputed	Interaction	rs11253015	0.00770703	0.0635355	0.903455	6298
imputed	Association	rs11253015	-0.00638227	0.0258106	0.804705	6298
genotyped	Interaction	rs11253016	0.006475	0.0635196	0.91881	6298
genotyped	Association	rs11253016	-0.00676132	0.025813	0.793381	6298
genotyped	Interaction	rs11253018	0.00862249	0.0635027	0.891998	6298
genotyped	Association	rs11253018	-0.00703435	0.0258148	0.785252	6298
imputed	Interaction	rs11253019	0.00669832	0.0632493	0.915662	6298
imputed	Association	rs11253019	-0.00646113	0.0257534	0.801912	6298
imputed	Interaction	rs11253020	0.00871097	0.0635804	0.891029	6298
imputed	Association	rs11253020	-0.00502596	0.02584	0.845788	6298
imputed	Interaction	rs11253021	0.00871586	0.0635805	0.890969	6298
imputed	Association	rs11253021	-0.0050298	0.0258402	0.845673	6298
imputed	Interaction	rs11253022	0.0087126	0.0635804	0.891009	6298
imputed	Association	rs11253022	-0.00503224	0.0258401	0.845599	6298
imputed	Interaction	rs11253024	-0.0282809	0.0622416	0.649576	6298
imputed	Association	rs11253024	-0.034852	0.0255032	0.171808	6298
imputed	Interaction	rs11253036	0.0133125	0.0635328	0.834035	6298
imputed	Association	rs11253036	-0.00681416	0.0258427	0.792036	6298
genotyped	Interaction	rs11253038	0.0197874	0.0610923	0.746029	6298
genotyped	Association	rs11253038	0.0276587	0.0250887	0.270315	6298
imputed	Interaction	rs11253039	0.00688207	0.06381	0.914116	6298
imputed	Association	rs11253039	-0.00600368	0.0259351	0.816943	6298
imputed	Interaction	rs11253042	0.0828721	0.0638666	0.194479	6298
imputed	Association	rs11253042	-0.0315801	0.0259711	0.224042	6298
imputed	Interaction	rs11253045	0.0199478	0.0738849	0.787181	6298
imputed	Association	rs11253045	-0.0603835	0.0299623	0.0439145	6298
genotyped	Interaction	rs11253046	-0.0200046	0.0602986	0.740083	6298
genotyped	Association	rs11253046	-0.0188631	0.0245021	0.441415	6298
genotyped	Interaction	rs11253048	-0.0602737	0.0751395	0.422492	6298
genotyped	Association	rs11253048	-0.0221453	0.0314878	0.481897	6298
imputed	Interaction	rs11253050	0.0367132	0.0973285	0.706031	6298
imputed	Association	rs11253050	0.0280085	0.0395101	0.478416	6298
imputed	Interaction	rs11253051	-0.00646615	0.103987	0.95042	6298
imputed	Association	rs11253051	0.0120187	0.0415068	0.772164	6298
imputed	Interaction	rs11253052	-0.00646133	0.103988	0.950457	6298
imputed	Association	rs11253052	0.0120148	0.041507	0.772236	6298
imputed	Interaction	rs11253053	-0.00646577	0.103987	0.950423	6298
imputed	Association	rs11253053	0.0120184	0.0415069	0.772169	6298
imputed	Interaction	rs11253054	-0.00658806	0.104008	0.949496	6298
imputed	Association	rs11253054	0.0119656	0.0415165	0.773194	6298
imputed	Interaction	rs11253056	-0.00660261	0.104008	0.949385	6298
imputed	Association	rs11253056	0.0119705	0.0415169	0.773104	6298
imputed	Interaction	rs11253057	-0.00687048	0.104065	0.947363	6298
imputed	Association	rs11253057	0.0119133	0.0415413	0.774289	6298
imputed	Interaction	rs11253058	-0.00685892	0.10407	0.947454	6298
imputed	Association	rs11253058	0.0118967	0.0415445	0.774611	6298
imputed	Interaction	rs11253059	-0.0069288	0.104086	0.946928	6298
imputed	Association	rs11253059	0.011877	0.0415516	0.775013	6298
imputed	Interaction	rs11253060	-0.0159459	0.104374	0.878579	6298
imputed	Association	rs11253060	0.0101829	0.0416057	0.806661	6298
imputed	Interaction	rs11253066	-0.0233061	0.109429	0.83135	6298
imputed	Association	rs11253066	0.0115734	0.0437051	0.791166	6298
imputed	Interaction	rs11253067	-0.0239576	0.109457	0.826753	6298
imputed	Association	rs11253067	0.0115637	0.0437178	0.791398	6298
genotyped	Interaction	rs11255267	0.0606768	0.0642015	0.344645	6298
genotyped	Association	rs11255267	-0.0201463	0.0260344	0.439057	6298
genotyped	Interaction	rs1126368	0.147977	0.110029	0.178711	6298
genotyped	Association	rs1126368	0.0351477	0.0457263	0.442128	6298
genotyped	Interaction	rs11263858	0.0471777	0.0720283	0.5125	6298
genotyped	Association	rs11263858	0.0178431	0.0293704	0.543528	6298
imputed	Interaction	rs1126446	-0.168191	0.0938607	0.0731935	6298
imputed	Association	rs1126446	-0.0709829	0.0390896	0.0694329	6298
imputed	Interaction	rs1126447	-0.128549	0.0879564	0.143926	6298
imputed	Association	rs1126447	-0.07391	0.0364541	0.0426557	6298
imputed	Interaction	rs11269736	0.0216724	0.149243	0.884545	6298
imputed	Association	rs112697364	-0.00327211	0.0617731	0.957758	6298
imputed	Interaction	rs11282636	0.14304	0.157719	0.364479	6298
imputed	Association	rs112826367	0.0308929	0.064263	0.630728	6298
imputed	Interaction	rs11283177	-0.0819732	0.0863952	0.34275	6298
imputed	Association	rs112831778	-0.0445767	0.035773	0.212775	6298
imputed	Interaction	rs11290046	0.260367	0.140362	0.0636469	6298
imputed	Association	rs112900467	0.0473078	0.0568242	0.405143	6298
imputed	Interaction	rs11292397	0.0733648	0.10624	0.489869	6298
imputed	Association	rs112923971	0.0332606	0.0437995	0.447653	6298
imputed	Interaction	rs11293864	-0.117393	0.0848977	0.166788	6298
imputed	Association	rs112938642	0.011019	0.034586	0.750042	6298
imputed	Interaction	rs11296191	0.0854665	0.103146	0.407366	6298
imputed	Association	rs112961916	-0.0276215	0.0421812	0.512602	6298
genotyped	Interaction	rs1131364	0.118268	0.0616663	0.0551723	6296
genotyped	Association	rs1131364	0.00141984	0.0252405	0.955142	6296
imputed	Interaction	rs11317327	-0.126326	0.0846666	0.13574	6298
imputed	Association	rs113173279	0.030244	0.0353757	0.392618	6298
imputed	Interaction	rs11320833	-0.0788501	0.084104	0.348522	6298
imputed	Association	rs113208333	-0.0579354	0.0348517	0.0964948	6298
imputed	Interaction	rs11325658	0.200832	0.109388	0.0664115	6298
imputed	Association	rs113256582	0.0805608	0.043697	0.0652855	6298
imputed	Interaction	rs11329419	0.0557684	0.07076	0.430648	6298
imputed	Association	rs113294190	-0.0168866	0.0287066	0.556386	6298
imputed	Interaction	rs11339493	-0.113356	0.0953768	0.234678	6298
imputed	Association	rs113394930	0.0617084	0.0384226	0.108315	6298
imputed	Interaction	rs11360280	0.00528944	0.119168	0.964598	6298
imputed	Association	rs113602804	-0.0116289	0.0466782	0.80327	6298
imputed	Interaction	rs11360778	0.0860489	0.103181	0.404335	6298
imputed	Association	rs113607780	-0.0279159	0.0422049	0.508356	6298
imputed	Interaction	rs11365220	0.126345	0.0923478	0.171317	6298
imputed	Association	rs113652208	0.061361	0.0369309	0.0966609	6298
imputed	Interaction	rs1136703	-0.0699168	0.0975218	0.473441	6298
imputed	Association	rs1136703	-0.0493491	0.0403547	0.221419	6298
imputed	Interaction	rs11367816	-0.209819	0.118919	0.0777161	6298
imputed	Association	rs113678169	0.0709685	0.0478352	0.137964	6298
imputed	Interaction	rs11369229	0.101553	0.137916	0.461549	6298
imputed	Association	rs113692291	-0.0745613	0.0558045	0.18156	6298
imputed	Interaction	rs11376017	0.267387	0.160113	0.0949716	6298
imputed	Association	rs113760175	0.0287032	0.0626936	0.647088	6298
imputed	Interaction	rs11376365	0.0374539	0.100502	0.709408	6298
imputed	Association	rs113763657	0.0223448	0.0424434	0.598587	6298
imputed	Interaction	rs11380566	0.14202	0.12345	0.250013	6298
imputed	Association	rs113805668	0.0856897	0.0519347	0.0990029	6298
imputed	Interaction	rs11401	0.111829	0.131645	0.39565	6298
imputed	Association	rs11401	0.0253706	0.0542322	0.639934	6298
imputed	Interaction	rs11401954	-0.00569728	0.119708	0.962042	6298
imputed	Association	rs114019549	-0.00608732	0.0467901	0.896493	6298
imputed	Interaction	rs11404283	-0.00828632	0.0773349	0.914675	6298
imputed	Association	rs114042836	0.0142451	0.030966	0.645515	6298
imputed	Interaction	rs11405096	0.0691329	0.0929631	0.457111	6298
imputed	Association	rs114050967	-0.00519805	0.0431915	0.904211	6298
imputed	Interaction	rs11407514	-0.00199566	0.0640961	0.975162	6298
imputed	Association	rs114075146	-0.0244158	0.0268333	0.362906	6298
imputed	Interaction	rs11408966	0.168734	0.0811357	0.0375976	6298
imputed	Association	rs114089668	0.0588683	0.0330743	0.0751437	6298
imputed	Interaction	rs11409542	0.00372665	0.0640267	0.953588	6298
imputed	Association	rs114095420	-0.0248758	0.0268333	0.353936	6298
imputed	Interaction	rs11410165	0.00785352	0.0636115	0.901746	6298
imputed	Association	rs114101658	-0.00337556	0.025778	0.895821	6298
imputed	Interaction	rs11411242	0.196779	0.100956	0.0513204	6298
imputed	Association	rs114112421	0.0510596	0.0402331	0.204454	6298
imputed	Interaction	rs11413829	0.177833	0.101491	0.0797861	6298
imputed	Association	rs114138298	0.0389962	0.0403404	0.333741	6298
imputed	Interaction	rs11413967	0.112897	0.0642872	0.0791142	6298
imputed	Association	rs114139676	-0.00239099	0.0255796	0.925531	6298
imputed	Interaction	rs11414550	-0.0978943	0.0746906	0.190019	6298
imputed	Association	rs114145508	0.0586718	0.0306493	0.055628	6298
imputed	Interaction	rs11418990	0.169	0.124339	0.174136	6298
imputed	Association	rs114189907	0.0695798	0.0515842	0.177431	6298
imputed	Interaction	rs11419505	-0.00935381	0.063075	0.882113	6298
imputed	Association	rs114195058	-0.0369595	0.0265335	0.163688	6298
imputed	Interaction	rs11420994	0.000530181	0.120043	0.996476	6298
imputed	Association	rs114209943	-0.0109047	0.0470538	0.816739	6298
imputed	Interaction	rs11426844	-0.0189464	0.0772196	0.806188	6298
imputed	Association	rs114268448	0.0146025	0.0309792	0.637397	6298
imputed	Interaction	rs11432745	0.0563181	0.0751202	0.45346	6298
imputed	Association	rs114327456	0.00443375	0.033248	0.893918	6298
imputed	Interaction	rs11433053	-0.0630112	0.0720238	0.38168	6298
imputed	Association	rs114330539	-0.0121975	0.029236	0.67654	6298
imputed	Interaction	rs11440315	0.0186196	0.0701493	0.790688	6298
imputed	Association	rs114403156	0.0357232	0.0278095	0.19899	6298
imputed	Interaction	rs11442485	-0.00718495	0.119762	0.952163	6298
imputed	Association	rs114424858	-0.00425987	0.0467989	0.927476	6298
imputed	Interaction	rs11446099	-0.014302	0.106357	0.893034	6298
imputed	Association	rs114460993	0.0528476	0.0420202	0.208558	6298
imputed	Interaction	rs11446566	0.122203	0.0644977	0.0581801	6298
imputed	Association	rs114465669	-0.0015353	0.0256077	0.952194	6298
imputed	Interaction	rs11449211	0.0287754	0.0916622	0.753586	6298
imputed	Association	rs114492112	-0.0874364	0.0368194	0.0175916	6298
imputed	Interaction	rs11455881	0.0128455	0.0703364	0.855095	6298
imputed	Association	rs114558811	0.031378	0.0278895	0.260596	6298
imputed	Interaction	rs11456395	0.00719371	0.0639107	0.910384	6298
imputed	Association	rs114563954	-0.0248061	0.0267531	0.353846	6298
genotyped	Interaction	rs1145789	0.128779	0.0769265	0.0941714	6298
genotyped	Association	rs1145789	-0.03543	0.031432	0.259703	6298
imputed	Interaction	rs11459592	-0.0115924	0.0773021	0.880799	6298
imputed	Association	rs114595926	0.0139066	0.0309721	0.653443	6298
imputed	Interaction	rs11468685	-0.19773	0.157658	0.209826	6298
imputed	Association	rs114686853	0.0580715	0.0641693	0.365515	6298
imputed	Interaction	rs11470323	-0.01821	0.0771953	0.813522	6298
imputed	Association	rs114703231	0.0133829	0.0309711	0.665676	6298
imputed	Interaction	rs11470994	-0.0115834	0.0773023	0.880892	6298
imputed	Association	rs114709943	0.0139099	0.0309722	0.653367	6298
imputed	Interaction	rs11471524	-0.00779848	0.069201	0.910277	6298
imputed	Association	rs114715246	-0.0291061	0.0293448	0.321303	6298
imputed	Interaction	rs11473581	0.158865	0.127041	0.211165	6298
imputed	Association	rs114735810	0.0701334	0.0515404	0.173643	6298
imputed	Interaction	rs11476786	0.0455159	0.0782616	0.560866	6298
imputed	Association	rs114767863	0.00228925	0.0340497	0.946399	6298
imputed	Interaction	rs11477657	-0.0210855	0.0771069	0.784511	6298
imputed	Association	rs114776579	0.0129115	0.0309619	0.676684	6298
imputed	Interaction	rs11478100	-0.0184065	0.0771771	0.811503	6298
imputed	Association	rs114781006	0.013201	0.0309691	0.66993	6298
imputed	Interaction	rs11480048	-0.0114527	0.0773042	0.882229	6298
imputed	Association	rs114800489	0.0139214	0.0309721	0.6531	6298
imputed	Interaction	rs11482019	-0.0787429	0.119786	0.510972	6298
imputed	Association	rs114820193	-0.0605147	0.0477875	0.205442	6298
imputed	Interaction	rs11483951	-0.0369308	0.0839744	0.660107	6298
imputed	Association	rs114839516	-0.0586173	0.0337774	0.0827189	6298
imputed	Interaction	rs11489513	-0.0788974	0.119781	0.510124	6298
imputed	Association	rs114895130	-0.0605375	0.047785	0.205248	6298
imputed	Interaction	rs11489930	-0.0400055	0.0667933	0.549231	6298
imputed	Association	rs114899308	-0.0480102	0.0280779	0.0873356	6298
imputed	Interaction	rs11491068	0.102433	0.0608831	0.0925307	6298
imputed	Association	rs114910689	0.00913617	0.0249892	0.714672	6298
imputed	Interaction	rs11491619	-0.0356049	0.0928491	0.701384	6298
imputed	Association	rs114916196	0.00711913	0.0365149	0.845426	6298
imputed	Interaction	rs11492967	-0.0213908	0.0623302	0.731471	6298
imputed	Association	rs11492967	-0.0360088	0.0254766	0.157587	6298
imputed	Interaction	rs11492968	-0.044906	0.064181	0.484155	6298
imputed	Association	rs11492968	-0.0263553	0.0264814	0.319658	6298
imputed	Interaction	rs11494599	0.00969096	0.0755472	0.897934	6298
imputed	Association	rs114945990	-0.00727203	0.0307747	0.813208	6298
imputed	Interaction	rs11494944	-0.00956965	0.0773567	0.90155	6298
imputed	Association	rs114949441	0.0146966	0.0310039	0.6355	6298
imputed	Interaction	rs11498001	-0.0272748	0.0980971	0.780992	6298
imputed	Association	rs114980010	-0.0169478	0.0395464	0.668262	6298
imputed	Interaction	rs11498229	0.174542	0.101862	0.0866675	6298
imputed	Association	rs114982299	0.038397	0.0405246	0.343421	6298
imputed	Interaction	rs11502002	-0.00681051	0.119791	0.954664	6298
imputed	Association	rs115020029	-0.00633466	0.0468264	0.892395	6298
imputed	Interaction	rs11505263	0.0276574	0.0781407	0.723393	6298
imputed	Association	rs115052633	0.0129351	0.0338218	0.702141	6298
imputed	Interaction	rs11505479	-0.199477	0.0781967	0.0107662	6298
imputed	Association	rs115054796	0.0414383	0.0316433	0.190399	6298
imputed	Interaction	rs11509010	-0.0160812	0.0857648	0.851272	6298
imputed	Association	rs115090101	-0.0736873	0.0344581	0.0325178	6298
imputed	Interaction	rs11509458	-0.00557974	0.119698	0.962821	6298
imputed	Association	rs115094585	-0.00607575	0.0467856	0.896678	6298
imputed	Interaction	rs11510240	-0.0269688	0.145615	0.853074	6298
imputed	Association	rs115102400	0.0485073	0.0571695	0.396202	6298
imputed	Interaction	rs11511661	-0.0298291	0.0621153	0.631087	6298
imputed	Association	rs11511661	-0.0343659	0.0254197	0.176444	6298
imputed	Interaction	rs11511664	-0.0296556	0.062034	0.632628	6298
imputed	Association	rs11511664	-0.0335947	0.0254094	0.186172	6298
imputed	Interaction	rs11515779	-0.0399636	0.0841362	0.634813	6298
imputed	Association	rs115157798	-0.0630639	0.0338441	0.0624578	6298
imputed	Interaction	rs11515883	-0.0437116	0.121701	0.719478	6298
imputed	Association	rs115158830	-0.015954	0.0483566	0.741468	6298
imputed	Interaction	rs11516075	-0.0177938	0.0771912	0.817699	6298
imputed	Association	rs115160751	0.013261	0.0309702	0.668531	6298
imputed	Interaction	rs11516271	0.148071	0.0860439	0.0853229	6298
imputed	Association	rs115162711	0.0615314	0.0352991	0.081358	6298
imputed	Interaction	rs1151987	-0.056638	0.0650765	0.384153	6298
imputed	Association	rs1151987	0.0171101	0.0265103	0.518684	6298
imputed	Interaction	rs1151988	-0.0657444	0.0632311	0.298497	6298
imputed	Association	rs1151988	0.0169841	0.0257483	0.50952	6298
imputed	Interaction	rs1151989	0.0112516	0.0684762	0.869489	6298
imputed	Association	rs1151989	0.0277369	0.0276293	0.315468	6298
imputed	Interaction	rs1151996	0.0728203	0.0632327	0.249519	6298
imputed	Association	rs1151996	0.0384621	0.0258399	0.136675	6298
imputed	Interaction	rs1151997	0.0225572	0.0620586	0.716257	6298
imputed	Association	rs1151997	0.00240467	0.0251134	0.92372	6298
imputed	Interaction	rs1151998	0.0231194	0.062085	0.70962	6298
imputed	Association	rs1151998	0.00267778	0.0251225	0.915118	6298
imputed	Interaction	rs1151999	-0.0227193	0.0620639	0.714331	6298
imputed	Association	rs1151999	-0.00242916	0.0251175	0.922958	6298
genotyped	Interaction	rs1152001	0.0605614	0.0730791	0.4073	6297
genotyped	Association	rs1152001	-0.0257103	0.030154	0.393895	6297
genotyped	Interaction	rs1152002	-0.0564769	0.060259	0.348673	6297
genotyped	Association	rs1152002	-0.0133204	0.0250516	0.594939	6297
imputed	Interaction	rs1152003	-0.0509734	0.0696974	0.464591	6298
imputed	Association	rs1152003	-0.0327975	0.0281366	0.243798	6298
imputed	Interaction	rs1152004	-0.123847	0.0819847	0.130938	6298
imputed	Association	rs1152004	0.0180294	0.0332059	0.587179	6298
genotyped	Interaction	rs1152005	-0.0578323	0.100635	0.565535	6287
genotyped	Association	rs1152005	-0.0616603	0.0419085	0.141258	6287
imputed	Interaction	rs1152006	0.0102066	0.0711174	0.885886	6298
imputed	Association	rs1152006	-0.000751674	0.0292202	0.979478	6298
imputed	Interaction	rs1152007	0.0440319	0.070169	0.530346	6298
imputed	Association	rs1152007	0.0191961	0.0286636	0.503072	6298
imputed	Interaction	rs1152008	0.0387481	0.0660136	0.557244	6298
imputed	Association	rs1152008	0.0355774	0.0266129	0.181322	6298
imputed	Interaction	rs11522362	-0.0511364	0.0765572	0.50419	6298
imputed	Association	rs115223623	-0.00673027	0.0311631	0.829019	6298
imputed	Interaction	rs11524375	-0.0243339	0.0622148	0.695716	6298
imputed	Association	rs11524375	-0.0323031	0.0254987	0.205254	6298
imputed	Interaction	rs1152576	-0.0242319	0.104985	0.817467	6298
imputed	Association	rs1152576	-0.00369099	0.0432426	0.931982	6298
imputed	Interaction	rs1152577	-0.0511194	0.0627964	0.415648	6298
imputed	Association	rs1152577	0.00113734	0.0253909	0.964273	6298
imputed	Interaction	rs1152578	-0.049207	0.0628192	0.433474	6298
imputed	Association	rs1152578	-0.000341277	0.0253688	0.989267	6298
imputed	Interaction	rs1152579	-0.0394411	0.0637354	0.536053	6298
imputed	Association	rs1152579	0.00112368	0.0257573	0.965204	6298
imputed	Interaction	rs1152582	-0.0503233	0.0630695	0.424958	6298
imputed	Association	rs1152582	0.000660914	0.0255245	0.979343	6298
imputed	Interaction	rs1152583	-0.0209921	0.107404	0.845047	6298
imputed	Association	rs1152583	-0.00370117	0.0443562	0.933503	6298
imputed	Interaction	rs1152584	-0.0336535	0.0726534	0.643233	6298
imputed	Association	rs1152584	-0.0102124	0.0291541	0.726134	6298
imputed	Interaction	rs1152586	-0.0432042	0.0640048	0.499691	6298
imputed	Association	rs1152586	0.00382737	0.0258956	0.882505	6298
imputed	Interaction	rs1152587	-0.0468505	0.110172	0.67067	6298
imputed	Association	rs1152587	-0.00995172	0.0457884	0.827949	6298
imputed	Interaction	rs1152588	-0.0416961	0.0631323	0.508986	6298
imputed	Association	rs1152588	0.00447409	0.0255236	0.860856	6298
imputed	Interaction	rs1152589	0.0258953	0.0640956	0.686218	6298
imputed	Association	rs1152589	0.00258961	0.0261131	0.921007	6298
imputed	Interaction	rs1152590	-0.0153107	0.0665741	0.818115	6298
imputed	Association	rs1152590	0.00445904	0.0268855	0.868278	6298
imputed	Interaction	rs1152591	0.0305052	0.0651342	0.639555	6298
imputed	Association	rs1152591	0.00114567	0.0265058	0.965525	6298
imputed	Interaction	rs1152592	0.00717324	0.0670004	0.914743	6298
imputed	Association	rs1152592	0.0138128	0.0271156	0.610488	6298
imputed	Interaction	rs1152593	0.0128523	0.0682108	0.850553	6298
imputed	Association	rs1152593	0.0173782	0.0276716	0.530015	6298
imputed	Interaction	rs1152594	-0.000660487	0.0665922	0.992087	6298
imputed	Association	rs1152594	0.0125586	0.0269544	0.641288	6298
imputed	Interaction	rs1152595	0.0380514	0.0644718	0.555076	6298
imputed	Association	rs1152595	0.00348387	0.0263353	0.89476	6298
imputed	Interaction	rs1152597	-0.11019	0.16077	0.493124	6298
imputed	Association	rs1152597	0.0727905	0.0647181	0.260746	6298
imputed	Interaction	rs1152601	-0.0141428	0.066295	0.831075	6298
imputed	Association	rs1152601	0.0140261	0.0268465	0.601371	6298
imputed	Interaction	rs11527286	0.0984121	0.064161	0.125122	6298
imputed	Association	rs115272866	0.0211698	0.0264109	0.422839	6298
imputed	Interaction	rs11528618	-0.00202023	0.0836511	0.980733	6298
imputed	Association	rs11528618	0.00880412	0.0343116	0.797501	6298
imputed	Interaction	rs11528619	-0.00209068	0.0906598	0.981603	6298
imputed	Association	rs11528619	0.00550264	0.0370429	0.881915	6298
imputed	Interaction	rs11530176	-0.0137875	0.0896459	0.877772	6298
imputed	Association	rs115301760	-0.0314173	0.0361946	0.385422	6298
imputed	Interaction	rs11530584	0.0966646	0.121726	0.427157	6298
imputed	Association	rs115305849	0.0241685	0.0494303	0.6249	6298
imputed	Interaction	rs11532911	-0.00845966	0.0773478	0.912911	6298
imputed	Association	rs115329117	0.0142614	0.0309808	0.645294	6298
imputed	Interaction	rs11533141	-0.0154428	0.0769616	0.840974	6298
imputed	Association	rs115331410	0.01806	0.0308424	0.558194	6298
imputed	Interaction	rs11533172	0.101816	0.0640685	0.112073	6298
imputed	Association	rs115331722	0.0204095	0.0263694	0.438968	6298
imputed	Interaction	rs11535905	-0.00733498	0.119373	0.951006	6298
imputed	Association	rs115359053	-0.00618158	0.0466289	0.894538	6298
imputed	Interaction	rs11536963	-0.0164358	0.0763075	0.829471	6298
imputed	Association	rs115369635	0.0153894	0.0306962	0.616144	6298
imputed	Interaction	rs11537079	0.000640108	0.0769116	0.99336	6298
imputed	Association	rs115370798	-0.0100415	0.030654	0.743244	6298
genotyped	Interaction	rs1154130	-0.0939335	0.0952476	0.324071	6298
genotyped	Association	rs1154130	-0.00936239	0.0381428	0.806111	6298
imputed	Interaction	rs11546890	0.00642731	0.0639954	0.920003	6298
imputed	Association	rs115468903	-0.0261058	0.0268182	0.330374	6298
imputed	Interaction	rs11547248	0.109057	0.0641363	0.0891069	6298
imputed	Association	rs115472486	0.024023	0.0264404	0.363612	6298
imputed	Interaction	rs11549716	-0.0121398	0.0776295	0.875738	6298
imputed	Association	rs115497160	0.0147974	0.0310666	0.633868	6298
imputed	Interaction	rs11550160	-0.0124206	0.0860843	0.88528	6298
imputed	Association	rs115501604	-0.031453	0.0346934	0.364654	6298
imputed	Interaction	rs11551557	0.00733866	0.0639115	0.908587	6298
imputed	Association	rs115515572	-0.0248974	0.0267518	0.352053	6298
imputed	Interaction	rs11553665	-0.0355912	0.0928718	0.701563	6298
imputed	Association	rs115536653	0.00710657	0.0365225	0.845727	6298
imputed	Interaction	rs11554278	0.122211	0.125036	0.328408	6298
imputed	Association	rs115542788	0.0493524	0.0506651	0.33005	6298
imputed	Interaction	rs11557561	-0.00834494	0.0773347	0.914073	6298
imputed	Association	rs115575615	0.0142422	0.0309663	0.645584	6298
imputed	Interaction	rs1155931	0.0287373	0.0619543	0.642774	6298
imputed	Association	rs1155931	0.033549	0.0253654	0.186007	6298
imputed	Interaction	rs11560420	0.000269169	0.0848358	0.997469	6298
imputed	Association	rs115604209	0.00608805	0.0348203	0.861209	6298
imputed	Interaction	rs11561648	-0.0406091	0.0667524	0.542974	6298
imputed	Association	rs115616488	-0.0478587	0.0280593	0.0881268	6298
imputed	Interaction	rs11561956	0.00445302	0.0640183	0.944547	6298
imputed	Association	rs115619566	-0.0228158	0.0267961	0.394546	6298
imputed	Interaction	rs11563652	0.00575581	0.0786165	0.941638	6298
imputed	Association	rs115636521	-0.0255738	0.0347303	0.461543	6298
imputed	Interaction	rs11564181	0.151535	0.133805	0.257464	6298
imputed	Association	rs115641815	0.115735	0.0559614	0.0386694	6298
imputed	Interaction	rs1156546	-0.162743	0.0867884	0.0608156	6298
imputed	Association	rs1156546	-0.00984886	0.0358715	0.783664	6298
imputed	Interaction	rs11567019	-0.0828005	0.119749	0.489307	6298
imputed	Association	rs115670196	-0.0592088	0.0477555	0.215084	6298
imputed	Interaction	rs11567266	0.0758322	0.0936681	0.41821	6298
imputed	Association	rs115672668	-0.00312214	0.0435553	0.942857	6298
imputed	Interaction	rs11567623	-0.0256175	0.145223	0.859985	6298
imputed	Association	rs115676233	0.053995	0.0570491	0.343948	6298
imputed	Interaction	rs11568912	-0.0115834	0.0773023	0.880892	6298
imputed	Association	rs115689124	0.0139099	0.0309722	0.653367	6298
imputed	Interaction	rs1157184	-0.0101758	0.0626609	0.871001	6298
imputed	Association	rs1157184	0.0226246	0.0255013	0.375009	6298
imputed	Interaction	rs1157185	-0.0113815	0.0626557	0.855862	6298
imputed	Association	rs1157185	0.0221958	0.0255101	0.384291	6298
genotyped	Interaction	rs11572404	0.0596948	0.0876494	0.495856	6298
genotyped	Association	rs11572404	0.0198216	0.0353027	0.574494	6298
imputed	Interaction	rs11575836	-0.00833844	0.0929224	0.9285	6298
imputed	Association	rs11575836	-0.0682043	0.0371367	0.0663206	6298
imputed	Interaction	rs11575842	-0.0109371	0.0906703	0.903992	6298
imputed	Association	rs11575842	-0.0628673	0.0365733	0.0856743	6298
genotyped	Interaction	rs1157606	-0.0674022	0.0664597	0.310536	6296
genotyped	Association	rs1157606	0.00311674	0.0271884	0.908738	6296
genotyped	Interaction	rs11576516	0.0327737	0.067665	0.628153	6293
genotyped	Association	rs11576516	-0.00274516	0.0278252	0.921414	6293
imputed	Interaction	rs11577245	-0.00257669	0.0714156	0.97122	6298
imputed	Association	rs115772457	-0.048881	0.028619	0.0876872	6298
imputed	Interaction	rs11577702	-0.0187696	0.0771681	0.807835	6298
imputed	Association	rs115777028	0.0131554	0.0309683	0.670994	6298
imputed	Interaction	rs11577841	-0.208436	0.0844458	0.0136027	6298
imputed	Association	rs115778413	0.0533839	0.0344006	0.120753	6298
genotyped	Interaction	rs11578753	-0.0931834	0.0660354	0.158261	6297
genotyped	Association	rs11578753	-0.0534552	0.0265686	0.0442663	6297
genotyped	Interaction	rs1158044	0.0376627	0.089719	0.674656	6298
genotyped	Association	rs1158044	-0.058959	0.0361265	0.102727	6298
imputed	Interaction	rs11584413	0.00507818	0.0613311	0.934014	6298
imputed	Association	rs115844131	0.0561653	0.0250303	0.0248739	6298
imputed	Interaction	rs11585569	-0.174689	0.0839979	0.0375954	6298
imputed	Association	rs115855698	-0.000475952	0.0357035	0.989364	6298
imputed	Interaction	rs11585737	-0.0392325	0.146371	0.788681	6298
imputed	Association	rs115857379	0.0473578	0.0570402	0.406427	6298
imputed	Interaction	rs11591287	0.0553234	0.123084	0.653102	6298
imputed	Association	rs115912876	0.0109883	0.0502634	0.826957	6298
imputed	Interaction	rs11591916	-0.0251304	0.109457	0.818417	6298
imputed	Association	rs11591916	0.0116255	0.0437313	0.790372	6298
imputed	Interaction	rs11592046	-0.0131978	0.120114	0.91251	6298
imputed	Association	rs11592046	-0.00678236	0.0470054	0.885277	6298
imputed	Interaction	rs11592483	0.0136069	0.0705659	0.847102	6298
imputed	Association	rs115924833	0.0314735	0.0279372	0.259962	6298
genotyped	Interaction	rs11592680	0.0273247	0.0946109	0.772736	6296
genotyped	Association	rs11592680	0.0223094	0.0385773	0.563079	6296
imputed	Interaction	rs11592738	0.00776838	0.119377	0.948117	6298
imputed	Association	rs11592738	-0.0104448	0.0468062	0.823425	6298
imputed	Interaction	rs11592833	-0.0428722	0.124666	0.730936	6298
imputed	Association	rs11592833	-0.00991231	0.0492722	0.840569	6298
imputed	Interaction	rs11594236	0.0641845	0.134624	0.633542	6298
imputed	Association	rs115942368	0.0249581	0.0524132	0.633963	6298
genotyped	Interaction	rs11594321	0.0272708	0.065117	0.675379	6297
genotyped	Association	rs11594321	-0.0136168	0.026025	0.600841	6297
imputed	Interaction	rs11594428	-0.0506199	0.0703283	0.471697	6298
imputed	Association	rs11594428	-0.0295037	0.0287706	0.305176	6298
imputed	Interaction	rs11594438	0.12502	0.162094	0.440569	6298
imputed	Association	rs115944384	0.0191891	0.0641964	0.765016	6298
imputed	Interaction	rs11594448	-0.0469655	0.0701943	0.50347	6298
imputed	Association	rs11594448	-0.0275488	0.0287479	0.337954	6298
imputed	Interaction	rs11594520	-0.0262591	0.122069	0.829683	6298
imputed	Association	rs11594520	-0.00801242	0.0477169	0.866655	6298
imputed	Interaction	rs11595024	0.00114887	0.119708	0.992343	6298
imputed	Association	rs11595024	0.0253621	0.0474174	0.59276	6298
imputed	Interaction	rs11595025	-0.0279257	0.121788	0.818645	6298
imputed	Association	rs11595025	0.0195437	0.0481559	0.684872	6298
imputed	Interaction	rs11595029	-0.0148369	0.120964	0.902384	6298
imputed	Association	rs11595029	0.0190586	0.0479732	0.691177	6298
imputed	Interaction	rs11595629	-0.0177097	0.0771929	0.818549	6298
imputed	Association	rs115956290	0.0132683	0.0309704	0.66836	6298
imputed	Interaction	rs11595920	0.00444257	0.125393	0.971739	6298
imputed	Association	rs11595920	-0.0167827	0.0489935	0.731948	6298
imputed	Interaction	rs11596429	-0.0460685	0.0702088	0.511743	6298
imputed	Association	rs11596429	-0.0278361	0.0287538	0.33304	6298
imputed	Interaction	rs11596630	-0.0181185	0.11938	0.879372	6298
imputed	Association	rs11596630	-0.00499032	0.04656	0.914649	6298
imputed	Interaction	rs11597152	-0.041859	0.123833	0.735354	6298
imputed	Association	rs11597152	-0.0150026	0.04887	0.758862	6298
imputed	Interaction	rs11597641	0.00674778	0.118708	0.954672	6298
imputed	Association	rs11597641	-0.00319931	0.0464147	0.945048	6298
imputed	Interaction	rs11597812	-0.0249816	0.109452	0.819465	6298
imputed	Association	rs11597812	0.011625	0.0437298	0.790374	6298
imputed	Interaction	rs11597849	-0.295739	0.138838	0.0332018	6298
imputed	Association	rs115978492	-0.0196072	0.0586949	0.738351	6298
imputed	Interaction	rs11597910	-0.0389848	0.124034	0.753299	6298
imputed	Association	rs11597910	-0.014537	0.0488911	0.76622	6298
imputed	Interaction	rs11598244	-0.00648434	0.103988	0.950281	6298
imputed	Association	rs11598244	0.012028	0.0415069	0.771993	6298
imputed	Interaction	rs11599363	-0.0310926	0.121376	0.79783	6298
imputed	Association	rs11599363	0.0199682	0.0480852	0.67796	6298
imputed	Interaction	rs11599365	-0.0062339	0.135327	0.96326	6298
imputed	Association	rs11599365	0.00441672	0.052153	0.932512	6298
imputed	Interaction	rs11599367	-0.0155765	0.120957	0.897538	6298
imputed	Association	rs11599367	0.0194309	0.04797	0.685444	6298
imputed	Interaction	rs11599760	-0.0205124	0.145801	0.888121	6298
imputed	Association	rs115997608	0.0584498	0.0573074	0.307799	6298
imputed	Interaction	rs11599840	0.178361	0.10203	0.0804909	6298
imputed	Association	rs115998405	0.0415078	0.0406435	0.307167	6298
imputed	Interaction	rs11599875	-0.0593402	0.122504	0.628123	6298
imputed	Association	rs11599875	-0.0260443	0.0485001	0.591291	6298
imputed	Interaction	rs11603869	-0.0203365	0.0771277	0.79204	6298
imputed	Association	rs116038699	0.0129914	0.0309643	0.674821	6298
imputed	Interaction	rs11606075	0.111316	0.0649462	0.0865821	6298
imputed	Association	rs116060750	-0.00638769	0.0257432	0.804041	6298
genotyped	Interaction	rs11606685	0.050977	0.0893169	0.568194	6298
genotyped	Association	rs11606685	-0.0539814	0.0356733	0.130275	6298
imputed	Interaction	rs11607134	-0.0989331	0.0746242	0.18497	6298
imputed	Association	rs116071349	0.0587493	0.0306287	0.055142	6298
imputed	Interaction	rs11607565	-0.00919956	0.106051	0.930876	6298
imputed	Association	rs116075656	0.0587345	0.0419094	0.161125	6298
imputed	Interaction	rs11610116	-0.223426	0.107736	0.0381352	6298
imputed	Association	rs116101165	0.0218697	0.0442517	0.621174	6298
imputed	Interaction	rs11616065	-0.0379889	0.120804	0.753177	6298
imputed	Association	rs116160653	-0.00922819	0.0470192	0.84441	6298
genotyped	Interaction	rs11616761	-0.0119542	0.11054	0.913886	6298
genotyped	Association	rs11616761	0.14094	0.0459963	0.00219206	6298
imputed	Interaction	rs11617074	-0.0322587	0.0841506	0.701477	6298
imputed	Association	rs116170747	-0.0610419	0.0338672	0.0715319	6298
imputed	Interaction	rs11617212	0.0130583	0.0704136	0.852881	6298
imputed	Association	rs116172126	0.0314157	0.0279075	0.260333	6298
imputed	Interaction	rs11618079	0.0211926	0.0627834	0.735713	6298
imputed	Association	rs116180797	-0.0325385	0.0252604	0.197751	6298
imputed	Interaction	rs11618738	0.121937	0.123251	0.322538	6298
imputed	Association	rs116187384	0.0301546	0.0497489	0.544447	6298
imputed	Interaction	rs11619087	-0.0336529	0.0811078	0.678218	6298
imputed	Association	rs116190878	0.0252565	0.0317545	0.42643	6298
genotyped	Interaction	rs11622493	-0.0589258	0.0615587	0.338488	6296
genotyped	Association	rs11622493	-0.0257147	0.0250863	0.305379	6296
imputed	Interaction	rs11622580	0.0662582	0.0620441	0.285597	6298
imputed	Association	rs116225804	0.00311191	0.025677	0.903541	6298
imputed	Interaction	rs11624458	0.030719	0.0799323	0.70076	6298
imputed	Association	rs116244580	-0.0120153	0.0353314	0.733812	6298
imputed	Interaction	rs11628416	-0.00811612	0.0631427	0.897729	6298
imputed	Association	rs116284162	-0.0369545	0.0265717	0.164352	6298
imputed	Interaction	rs11629317	0.132705	0.143487	0.355076	6298
imputed	Association	rs116293175	-0.0427974	0.0586622	0.465688	6298
imputed	Interaction	rs11629885	0.0217984	0.091385	0.811475	6298
imputed	Association	rs116298854	-0.0735646	0.0367031	0.0450792	6298
imputed	Interaction	rs11632414	0.0644968	0.065012	0.321199	6298
imputed	Association	rs11632414	-0.0157554	0.0263565	0.550007	6298
imputed	Interaction	rs11633670	0.130013	0.123018	0.290617	6298
imputed	Association	rs116336708	0.0318267	0.0497446	0.522324	6298
imputed	Interaction	rs11635664	0.105224	0.0658558	0.110139	6298
imputed	Association	rs11635664	-0.0201176	0.0269075	0.454696	6298
imputed	Interaction	rs11636713	-0.0850395	0.119623	0.477176	6298
imputed	Association	rs116367134	-0.0610276	0.0477046	0.200846	6298
imputed	Interaction	rs11636856	-0.00530577	0.119679	0.96464	6298
imputed	Association	rs116368562	-0.00604946	0.0467768	0.897104	6298
imputed	Interaction	rs11637440	0.00573777	0.0642609	0.928855	6298
imputed	Association	rs116374404	-0.0249238	0.0269424	0.354962	6298
imputed	Interaction	rs11639574	0.192163	0.0996846	0.0539361	6298
imputed	Association	rs116395747	0.0519075	0.0397487	0.191637	6298
imputed	Interaction	rs11641853	0.13985	0.16124	0.385789	6298
imputed	Association	rs11641853	0.0285356	0.0660907	0.665927	6298
genotyped	Interaction	rs11643994	0.0252127	0.0609874	0.679322	6296
genotyped	Association	rs11643994	0.0324169	0.0245748	0.187179	6296
imputed	Interaction	rs11644395	-0.0110438	0.0773484	0.886469	6298
imputed	Association	rs116443953	0.0146812	0.0309806	0.635601	6298
imputed	Interaction	rs11644791	0.127649	0.161364	0.428937	6298
imputed	Association	rs11644791	0.027276	0.0663292	0.680924	6298
imputed	Interaction	rs11645206	0.186236	0.101782	0.0673341	6298
imputed	Association	rs116452066	0.0392671	0.0405372	0.332748	6298
imputed	Interaction	rs11645338	0.448307	0.224405	0.0457857	6298
imputed	Association	rs11645338	0.0330064	0.0908845	0.716492	6298
imputed	Interaction	rs11647881	0.12936	0.161347	0.422728	6298
imputed	Association	rs11647881	0.0268841	0.06633	0.685264	6298
imputed	Interaction	rs11647975	-0.00730642	0.0807067	0.927868	6298
imputed	Association	rs116479752	0.0147487	0.0324216	0.649195	6298
imputed	Interaction	rs11648114	-0.014057	0.0806456	0.86163	6298
imputed	Association	rs116481148	0.0138054	0.0324391	0.67043	6298
imputed	Interaction	rs11648192	0.0574721	0.0863038	0.505482	6298
imputed	Association	rs11648192	0.0468015	0.0355524	0.188085	6298
imputed	Interaction	rs11648998	0.0899662	0.222458	0.685919	6298
imputed	Association	rs11648998	-0.10127	0.0902029	0.26161	6298
imputed	Interaction	rs11650694	-0.0175531	0.0771965	0.820134	6298
imputed	Association	rs116506945	0.0132872	0.0309706	0.66792	6298
imputed	Interaction	rs11653672	-0.00154099	0.089748	0.986301	6298
imputed	Association	rs116536729	-0.00998137	0.0358828	0.780895	6298
genotyped	Interaction	rs11654964	-0.131373	0.0743369	0.0772319	6297
genotyped	Association	rs11654964	0.0429876	0.029262	0.141867	6297
imputed	Interaction	rs11655186	0.0130741	0.0704163	0.852711	6298
imputed	Association	rs116551862	0.0314157	0.0279081	0.260342	6298
genotyped	Interaction	rs11659132	0.0553754	0.0613164	0.366503	6287
genotyped	Association	rs11659132	0.00179264	0.0247598	0.942285	6287
imputed	Interaction	rs11659404	-0.00673027	0.0631435	0.91512	6298
imputed	Association	rs116594045	-0.0370692	0.0265651	0.162942	6298
genotyped	Interaction	rs11660193	0.117463	0.0936449	0.209762	6298
genotyped	Association	rs11660193	-0.0186518	0.0372021	0.616133	6298
genotyped	Interaction	rs11661134	0.0062148	0.130739	0.962087	6271
genotyped	Association	rs11661134	0.00547752	0.055017	0.920697	6271
genotyped	Interaction	rs11661849	0.0231306	0.0620919	0.709517	6283
genotyped	Association	rs11661849	-0.00266372	0.0247566	0.914319	6283
imputed	Interaction	rs11663400	0.0186221	0.0701478	0.790656	6298
imputed	Association	rs116634007	0.0357228	0.027809	0.198988	6298
imputed	Interaction	rs11663610	0.00407514	0.0640267	0.949253	6298
imputed	Association	rs116636107	-0.0230755	0.0268011	0.389276	6298
imputed	Interaction	rs11664143	-0.00481469	0.119627	0.967897	6298
imputed	Association	rs116641436	-0.00589307	0.0467538	0.8997	6298
imputed	Interaction	rs11664257	-0.0204174	0.0771254	0.791226	6298
imputed	Association	rs116642576	0.0129848	0.0309639	0.674974	6298
imputed	Interaction	rs11666406	0.0455316	0.0782596	0.560721	6298
imputed	Association	rs116664060	0.0022539	0.0340494	0.947225	6298
imputed	Interaction	rs11666424	-0.010828	0.0863113	0.900169	6298
imputed	Association	rs116664241	-0.0317274	0.0347898	0.361817	6298
imputed	Interaction	rs11666527	0.122423	0.0641776	0.0564932	6298
imputed	Association	rs116665275	-0.00115923	0.0255201	0.96377	6298
imputed	Interaction	rs11670118	0.0136123	0.0705658	0.847041	6298
imputed	Association	rs116701180	0.0314737	0.0279372	0.25996	6298
imputed	Interaction	rs11670690	0.118763	0.0641166	0.0640304	6298
imputed	Association	rs116706902	0.00129021	0.02554	0.959712	6298
imputed	Interaction	rs11673668	0.0179708	0.0701536	0.797833	6298
imputed	Association	rs116736686	0.0356005	0.0278098	0.200542	6298
imputed	Interaction	rs11674584	-0.0183215	0.0615904	0.766115	6298
imputed	Association	rs11674584	0.0325766	0.0252171	0.196458	6298
imputed	Interaction	rs11674918	-0.231186	0.107754	0.0319517	6298
imputed	Association	rs116749187	0.0301992	0.0443129	0.495581	6298
genotyped	Interaction	rs11675886	-0.0892511	0.0630185	0.156747	6296
genotyped	Association	rs11675886	-0.0027227	0.0254833	0.914917	6296
genotyped	Interaction	rs11676221	-0.0843434	0.0651922	0.195795	6290
genotyped	Association	rs11676221	-0.0251773	0.026768	0.346961	6290
imputed	Interaction	rs11676989	0.121073	0.095232	0.203652	6298
imputed	Association	rs11676989	-0.00275905	0.0379982	0.942119	6298
imputed	Interaction	rs11678477	0.0619764	0.134577	0.645154	6298
imputed	Association	rs116784774	0.0247908	0.0523955	0.636124	6298
imputed	Interaction	rs11679131	0.0304369	0.0799266	0.703357	6298
imputed	Association	rs116791319	-0.0118489	0.0353327	0.737371	6298
imputed	Interaction	rs11680325	-0.0493733	0.0724647	0.49568	6298
imputed	Association	rs11680325	0.00975134	0.0293952	0.740103	6298
genotyped	Interaction	rs11680872	-0.0468889	0.0688973	0.496174	6297
genotyped	Association	rs11680872	0.0354057	0.0282444	0.210054	6297
imputed	Interaction	rs11682627	-0.00535907	0.0715564	0.940302	6298
imputed	Association	rs116826274	-0.0508553	0.028668	0.0761213	6298
imputed	Interaction	rs11682846	-0.0202438	0.0771295	0.792971	6298
imputed	Association	rs116828464	0.0130007	0.0309645	0.674603	6298
imputed	Interaction	rs11684053	-0.0506605	0.0849306	0.550868	6298
imputed	Association	rs116840534	-0.0454394	0.0352507	0.197434	6298
imputed	Interaction	rs11686096	0.0664636	0.0945028	0.481896	6298
imputed	Association	rs116860961	-0.0468987	0.0397623	0.238253	6298
genotyped	Interaction	rs11688437	0.0392334	0.0654525	0.548915	6298
genotyped	Association	rs11688437	0.0519776	0.0264211	0.0491951	6298
genotyped	Interaction	rs11689167	0.143598	0.12732	0.259427	6298
genotyped	Association	rs11689167	0.00053207	0.0528432	0.991967	6298
imputed	Interaction	rs11694118	0.191779	0.185652	0.301641	6298
imputed	Association	rs116941184	-0.0149534	0.0745669	0.841067	6298
imputed	Interaction	rs11694683	-0.00496821	0.119643	0.966878	6298
imputed	Association	rs116946831	-0.00595402	0.0467614	0.898685	6298
imputed	Interaction	rs11700527	-0.292931	0.126116	0.0202269	6298
imputed	Association	rs117005276	-0.016237	0.0522633	0.756056	6298
genotyped	Interaction	rs11703382	-0.107985	0.0697512	0.121638	6295
genotyped	Association	rs11703382	0.00666498	0.0284987	0.815094	6295
imputed	Interaction	rs11707114	0.111045	0.0958186	0.246538	6298
imputed	Association	rs117071142	-0.0393716	0.0407826	0.334381	6298
imputed	Interaction	rs11709077	-0.0756564	0.096332	0.432265	6298
imputed	Association	rs11709077	0.0130509	0.0388799	0.73713	6298
imputed	Interaction	rs11710969	0.0417919	0.0737299	0.570854	6298
imputed	Association	rs11710969	0.0480827	0.0296091	0.104444	6298
imputed	Interaction	rs11712037	-0.0789847	0.0963916	0.412581	6298
imputed	Association	rs11712037	0.00995786	0.0388941	0.79794	6298
imputed	Interaction	rs11714483	0.0743232	0.0803884	0.355235	6298
imputed	Association	rs11714483	0.00130155	0.032959	0.968501	6298
imputed	Interaction	rs11714623	-0.117236	0.0903351	0.194408	6298
imputed	Association	rs117146235	-0.030532	0.0376963	0.418002	6298
imputed	Interaction	rs11715016	0.0298307	0.0741223	0.687365	6298
imputed	Association	rs11715016	0.0518283	0.0299604	0.0836982	6298
imputed	Interaction	rs11715073	0.029813	0.0741231	0.687544	6298
imputed	Association	rs11715073	0.051828	0.0299604	0.0837008	6298
imputed	Interaction	rs11715234	-0.151205	0.125756	0.229265	6298
imputed	Association	rs11715234	0.0159858	0.0513864	0.755742	6298
imputed	Interaction	rs11715261	-0.151128	0.125752	0.229489	6298
imputed	Association	rs11715261	0.0160828	0.0513863	0.754307	6298
imputed	Interaction	rs11716727	0.00729384	0.0751781	0.922713	6298
imputed	Association	rs11716727	-0.0206539	0.0303631	0.496383	6298
imputed	Interaction	rs11716748	0.0375197	0.0731988	0.608268	6298
imputed	Association	rs11716748	0.0506498	0.0294172	0.0851595	6298
imputed	Interaction	rs11717551	0.117205	0.10826	0.279016	6298
imputed	Association	rs117175517	-0.029915	0.0442399	0.498939	6298
imputed	Interaction	rs11718656	0.0548435	0.0773975	0.478602	6298
imputed	Association	rs11718656	0.00943344	0.0312151	0.762504	6298
imputed	Interaction	rs11719187	0.0242397	0.0742468	0.744076	6298
imputed	Association	rs11719187	0.0540851	0.0300514	0.0719481	6298
imputed	Interaction	rs11721237	-0.131955	0.078365	0.0922604	6298
imputed	Association	rs11721237	-0.00970175	0.0316948	0.759539	6298
imputed	Interaction	rs11729223	-0.029439	0.0779065	0.705535	6298
imputed	Association	rs117292237	-0.0265653	0.0326627	0.416064	6298
imputed	Interaction	rs11731066	-0.0567659	0.0783545	0.468801	6298
imputed	Association	rs117310669	-0.0328802	0.0329526	0.318413	6298
imputed	Interaction	rs11731328	-0.0653766	0.100656	0.516038	6298
imputed	Association	rs117313280	-0.0561504	0.0412961	0.173974	6298
genotyped	Interaction	rs11738024	-0.0112419	0.0701189	0.87263	6298
genotyped	Association	rs11738024	0.0326067	0.0282799	0.248955	6298
imputed	Interaction	rs11738637	0.0776861	0.108475	0.473916	6298
imputed	Association	rs117386374	-0.0108507	0.0444503	0.807155	6298
genotyped	Interaction	rs11745068	-0.117863	0.0766614	0.124233	6296
genotyped	Association	rs11745068	0.0137472	0.0308987	0.6564	6296
imputed	Interaction	rs11746431	-0.324289	0.120827	0.0072956	6298
imputed	Association	rs117464319	-0.0217411	0.0501338	0.66455	6298
imputed	Interaction	rs11748824	-0.101356	0.0875674	0.247127	6298
imputed	Association	rs117488242	-0.0368545	0.0367048	0.31538	6298
imputed	Interaction	rs11751016	0.0925267	0.109051	0.396208	6298
imputed	Association	rs117510166	-0.0278063	0.0446027	0.53303	6298
imputed	Interaction	rs11752992	-0.134568	0.143643	0.348884	6298
imputed	Association	rs117529923	-0.0147843	0.0592695	0.803027	6298
imputed	Interaction	rs1175378	-0.0816164	0.0638296	0.201064	6298
imputed	Association	rs1175378	0.0181155	0.0260296	0.48648	6298
imputed	Interaction	rs11754178	-0.0055956	0.0649562	0.931355	6298
imputed	Association	rs11754178	0.0171065	0.0264399	0.517658	6298
imputed	Interaction	rs1175540	-0.0544404	0.0641263	0.395939	6298
imputed	Association	rs1175540	-0.0397065	0.0261011	0.128245	6298
genotyped	Interaction	rs1175541	-0.0555748	0.0641386	0.386261	6296
genotyped	Association	rs1175541	-0.0403947	0.0260699	0.121318	6296
imputed	Interaction	rs1175542	-0.0246089	0.06252	0.693877	6298
imputed	Association	rs1175542	-0.00386252	0.0252767	0.878554	6298
imputed	Interaction	rs1175543	-0.0413901	0.0648317	0.523221	6298
imputed	Association	rs1175543	-0.0405429	0.0263802	0.124377	6298
imputed	Interaction	rs1175544	-0.0216627	0.0662696	0.743764	6298
imputed	Association	rs1175544	-0.0345222	0.0271244	0.203158	6298
imputed	Interaction	rs11760060	-0.0321504	0.0783555	0.681589	6298
imputed	Association	rs117600605	-0.0279717	0.0328377	0.394348	6298
genotyped	Interaction	rs11763760	0.00177217	0.0768304	0.981598	6296
genotyped	Association	rs11763760	0.00811164	0.0309318	0.793143	6296
genotyped	Interaction	rs11764061	-0.131208	0.0911545	0.150086	6298
genotyped	Association	rs11764061	0.0531802	0.0367766	0.148218	6298
genotyped	Interaction	rs11768129	-0.0662637	0.0825728	0.422301	6298
genotyped	Association	rs11768129	0.0174938	0.0336334	0.60299	6298
genotyped	Interaction	rs11768465	0.0414742	0.0723189	0.566333	6297
genotyped	Association	rs11768465	-0.0306297	0.0297442	0.303157	6297
genotyped	Interaction	rs11770192	0.00497803	0.0627273	0.936749	6297
genotyped	Association	rs11770192	-0.00567676	0.0256671	0.824968	6297
imputed	Interaction	rs1177809	-0.0448094	0.0649144	0.490041	6298
imputed	Association	rs1177809	-0.0412238	0.0264542	0.119211	6298
imputed	Interaction	rs11782564	-0.313427	0.144367	0.0299659	6298
imputed	Association	rs117825643	0.0333595	0.054744	0.5423	6298
imputed	Interaction	rs11784912	-0.117236	0.0903351	0.194408	6298
imputed	Association	rs117849125	-0.030532	0.0376963	0.418002	6298
genotyped	Interaction	rs11785649	0.084197	0.0603045	0.162705	6298
genotyped	Association	rs11785649	0.00521182	0.0247985	0.833544	6298
genotyped	Interaction	rs11786147	0.000466264	0.0626615	0.994063	6205
genotyped	Association	rs11786147	-0.0149781	0.0254381	0.556013	6205
imputed	Interaction	rs11795414	0.105047	0.121953	0.389064	6298
imputed	Association	rs117954149	-0.0485844	0.0490524	0.321988	6298
genotyped	Interaction	rs11807320	0.0449814	0.0990023	0.649595	6298
genotyped	Association	rs11807320	-0.0295003	0.0416608	0.478905	6298
genotyped	Interaction	rs11810751	-0.125793	0.0835241	0.1321	6297
genotyped	Association	rs11810751	-0.0516942	0.0332916	0.120528	6297
genotyped	Interaction	rs11810998	-0.0306283	0.0888512	0.730321	6298
genotyped	Association	rs11810998	-0.0476689	0.0358255	0.183373	6298
imputed	Interaction	rs11814640	-0.0261297	0.109501	0.811404	6298
imputed	Association	rs11814640	0.0116524	0.0437479	0.789976	6298
imputed	Interaction	rs1181795	0.0501845	0.100995	0.619277	6298
imputed	Association	rs1181795	0.0583218	0.0419957	0.164956	6298
genotyped	Interaction	rs11833881	-0.123059	0.068994	0.0745339	6297
genotyped	Association	rs11833881	0.0454591	0.0281853	0.106825	6297
genotyped	Interaction	rs11835157	-0.0395156	0.113198	0.727037	6298
genotyped	Association	rs11835157	-0.00128004	0.0473977	0.978456	6298
imputed	Interaction	rs1184332	0.0677609	0.101474	0.504309	6298
imputed	Association	rs1184332	0.0528736	0.042179	0.210051	6298
genotyped	Interaction	rs11846102	0.0636197	0.0728196	0.382336	6296
genotyped	Association	rs11846102	-0.00640151	0.0295659	0.828592	6296
genotyped	Interaction	rs11849372	0.00275334	0.123399	0.982199	6294
genotyped	Association	rs11849372	-0.0070202	0.0494776	0.887174	6294
genotyped	Interaction	rs11851031	-0.0105071	0.0648827	0.871359	6298
genotyped	Association	rs11851031	-0.00916587	0.0260901	0.725363	6298
genotyped	Interaction	rs11851155	0.111873	0.0945395	0.236716	6296
genotyped	Association	rs11851155	0.0213862	0.0385247	0.578826	6296
imputed	Interaction	rs11854147	0.100907	0.0683214	0.139742	6298
imputed	Association	rs11854147	-0.00923682	0.027405	0.736092	6298
imputed	Interaction	rs11857376	0.0372601	0.0645647	0.563895	6298
imputed	Association	rs11857376	-0.0341581	0.0266608	0.200167	6298
imputed	Interaction	rs1185783	0.0359333	0.101236	0.722642	6298
imputed	Association	rs1185783	0.0731871	0.0420704	0.0819725	6298
imputed	Interaction	rs1185784	-0.0147572	0.101245	0.884118	6298
imputed	Association	rs1185784	0.0346687	0.0414961	0.403487	6298
imputed	Interaction	rs1186464	0.00348617	0.102084	0.972759	6298
imputed	Association	rs1186464	0.0335495	0.0417234	0.421375	6298
genotyped	Interaction	rs11873322	0.0610155	0.0643015	0.342709	6296
genotyped	Association	rs11873322	0.0375052	0.0260379	0.149802	6296
genotyped	Interaction	rs11877408	-0.0198677	0.0624825	0.750517	6298
genotyped	Association	rs11877408	0.0155686	0.0253074	0.538458	6298
imputed	Interaction	rs11885386	0.135926	0.148665	0.360591	6298
imputed	Association	rs11885386	-0.124959	0.0611253	0.0409647	6298
imputed	Interaction	rs11886662	-0.0514178	0.0726174	0.478932	6298
imputed	Association	rs11886662	0.00300852	0.029471	0.918693	6298
imputed	Interaction	rs11886702	-0.0514602	0.0726113	0.478532	6298
imputed	Association	rs11886702	0.00297814	0.02947	0.919509	6298
genotyped	Interaction	rs11888210	0.158144	0.0943345	0.0937053	6298
genotyped	Association	rs11888210	0.0194466	0.0380566	0.609374	6298
imputed	Interaction	rs11891536	0.115138	0.0812389	0.156451	6298
imputed	Association	rs11891536	0.0189201	0.032355	0.558727	6298
genotyped	Interaction	rs11895988	0.00546947	0.0607389	0.928251	6232
genotyped	Association	rs11895988	0.0253338	0.0250366	0.311639	6232
genotyped	Interaction	rs11896627	-0.0995511	0.0653693	0.127834	6213
genotyped	Association	rs11896627	-0.0771026	0.0261584	0.00321529	6213
imputed	Interaction	rs11901988	0.115258	0.0812413	0.156033	6298
imputed	Association	rs11901988	0.0188311	0.0323553	0.560581	6298
genotyped	Interaction	rs11909342	-0.065521	0.0752486	0.383937	6278
genotyped	Association	rs11909342	-0.0112157	0.0302894	0.711182	6278
imputed	Interaction	rs11917039	-0.112292	0.0917192	0.220883	6298
imputed	Association	rs11917039	0.0627711	0.0370765	0.0905017	6298
genotyped	Interaction	rs11927308	0.0379055	0.0605349	0.531223	6297
genotyped	Association	rs11927308	0.0225567	0.0247204	0.361555	6297
genotyped	Interaction	rs11935679	-0.0517389	0.0783697	0.509156	6298
genotyped	Association	rs11935679	0.0112706	0.0320102	0.724779	6298
genotyped	Interaction	rs11949857	-0.0131054	0.0737111	0.85889	6298
genotyped	Association	rs11949857	0.0004271	0.0297095	0.988531	6298
genotyped	Interaction	rs11970080	-0.0667429	0.10423	0.521975	6297
genotyped	Association	rs11970080	-0.0485197	0.0411604	0.238524	6297
imputed	Interaction	rs11970435	-0.249154	0.146811	0.0897255	6298
imputed	Association	rs11970435	0.0484786	0.0606382	0.424046	6298
genotyped	Interaction	rs12032672	-0.0403235	0.0633253	0.524299	6296
genotyped	Association	rs12032672	0.0185618	0.0260549	0.476237	6296
genotyped	Interaction	rs12058835	0.0308463	0.0676442	0.6484	6298
genotyped	Association	rs12058835	-0.0036563	0.0278144	0.895421	6298
genotyped	Interaction	rs1205892	-0.0478519	0.0762785	0.530465	6295
genotyped	Association	rs1205892	-0.0435037	0.0310041	0.160619	6295
imputed	Interaction	rs1205893	0.156346	0.0609234	0.0103028	6298
imputed	Association	rs1205893	0.0411633	0.0249537	0.0990779	6298
imputed	Interaction	rs1205894	0.156659	0.0609069	0.0101308	6298
imputed	Association	rs1205894	0.0409638	0.0249457	0.100615	6298
genotyped	Interaction	rs1205896	-0.0877497	0.0610345	0.150567	6298
genotyped	Association	rs1205896	-0.0212674	0.0249307	0.393658	6298
imputed	Interaction	rs1205897	0.0403201	0.0771336	0.60118	6298
imputed	Association	rs1205897	0.0439405	0.0314646	0.162612	6298
imputed	Interaction	rs1205898	0.0403586	0.0771722	0.601014	6298
imputed	Association	rs1205898	0.0439701	0.0314801	0.162535	6298
imputed	Interaction	rs1205899	0.161097	0.0610524	0.00834364	6298
imputed	Association	rs1205899	0.0417926	0.0249583	0.0940837	6298
imputed	Interaction	rs1205900	-0.0922353	0.11374	0.417436	6298
imputed	Association	rs1205900	0.0028074	0.0462946	0.951646	6298
imputed	Interaction	rs1205945	-0.0771375	0.119278	0.517847	6298
imputed	Association	rs1205945	0.00664133	0.0484565	0.89099	6298
genotyped	Interaction	rs12059481	0.0200605	0.0603342	0.739531	6172
genotyped	Association	rs12059481	-0.0222555	0.0247008	0.367623	6172
imputed	Interaction	rs1205950	-0.0635395	0.120162	0.596976	6298
imputed	Association	rs1205950	0.00695004	0.0488182	0.886796	6298
imputed	Interaction	rs1205952	-0.077766	0.118992	0.513432	6298
imputed	Association	rs1205952	-0.00108967	0.0484015	0.982039	6298
imputed	Interaction	rs1205953	-0.0713866	0.115412	0.536243	6298
imputed	Association	rs1205953	0.0499117	0.0470378	0.288686	6298
imputed	Interaction	rs1205954	0.0293107	0.0869954	0.736187	6298
imputed	Association	rs1205954	0.0168653	0.0353391	0.633207	6298
imputed	Interaction	rs1205955	-0.118176	0.0822946	0.151051	6298
imputed	Association	rs1205955	0.0302235	0.0338037	0.371308	6298
imputed	Interaction	rs1205956	0.0162365	0.0755731	0.829895	6298
imputed	Association	rs1205956	0.046049	0.0305003	0.131148	6298
imputed	Interaction	rs1205957	0.032778	0.0772972	0.671543	6298
imputed	Association	rs1205957	0.040748	0.0311478	0.190849	6298
imputed	Interaction	rs1205958	-0.105867	0.107822	0.326203	6298
imputed	Association	rs1205958	0.0441456	0.0438186	0.313752	6298
imputed	Interaction	rs1205959	0.0216688	0.0752152	0.773287	6298
imputed	Association	rs1205959	0.0449007	0.0302404	0.13765	6298
imputed	Interaction	rs1205960	-0.126949	0.082934	0.125889	6298
imputed	Association	rs1205960	0.0218215	0.0339824	0.520805	6298
imputed	Interaction	rs1205961	0.0156637	0.0770426	0.838897	6298
imputed	Association	rs1205961	0.0317071	0.0312343	0.31008	6298
imputed	Interaction	rs1209598	-0.0664303	0.130075	0.609575	6298
imputed	Association	rs1209598	0.0441675	0.0523391	0.398773	6298
imputed	Interaction	rs12101211	-0.0643209	0.0635479	0.311499	6298
imputed	Association	rs12101211	0.00257812	0.0255566	0.91965	6298
genotyped	Interaction	rs12107668	-0.0645829	0.0686982	0.347205	6298
genotyped	Association	rs12107668	0.0578784	0.028119	0.0395992	6298
genotyped	Interaction	rs12109259	-0.0553787	0.0895228	0.536203	6298
genotyped	Association	rs12109259	-0.0202551	0.0358941	0.572568	6298
imputed	Interaction	rs12111546	-0.119498	0.129619	0.356609	6298
imputed	Association	rs12111546	0.0623958	0.0524328	0.234086	6298
genotyped	Interaction	rs12129062	-0.143201	0.0982781	0.145138	6298
genotyped	Association	rs12129062	-0.055881	0.0399339	0.161761	6298
genotyped	Interaction	rs1213402	-0.0875515	0.109068	0.422165	6294
genotyped	Association	rs1213402	0.01133	0.0448591	0.80061	6294
genotyped	Interaction	rs12141977	-0.00929414	0.0657625	0.887615	6293
genotyped	Association	rs12141977	-0.0188373	0.0263232	0.474256	6293
genotyped	Interaction	rs12144781	-0.0587414	0.121797	0.629617	6298
genotyped	Association	rs12144781	0.0264315	0.0478302	0.580549	6298
genotyped	Interaction	rs12151822	0.103536	0.0785252	0.187382	6296
genotyped	Association	rs12151822	-0.0223935	0.0324652	0.490364	6296
genotyped	Interaction	rs1216192	-0.000523896	0.0781956	0.994655	6298
genotyped	Association	rs1216192	-0.0277786	0.031278	0.37451	6298
genotyped	Interaction	rs12187650	0.0137795	0.0607197	0.820481	6297
genotyped	Association	rs12187650	-0.0487136	0.0246884	0.0485239	6297
imputed	Interaction	rs12191980	0.169514	0.142405	0.233948	6298
imputed	Association	rs12191980	-0.0327914	0.0562855	0.56019	6298
imputed	Interaction	rs12198474	-0.145011	0.0653282	0.0264733	6298
imputed	Association	rs12198474	-0.017884	0.0268407	0.505241	6298
imputed	Interaction	rs12199382	0.222924	0.065025	0.00061134	6298
imputed	Association	rs12199382	0.032782	0.0265284	0.216604	6298
imputed	Interaction	rs12200160	0.0416504	0.0721523	0.563787	6298
imputed	Association	rs12200160	0.0229439	0.0295401	0.437362	6298
imputed	Interaction	rs12202693	-0.178542	0.0803681	0.0263488	6298
imputed	Association	rs12202693	-0.0231934	0.0328764	0.480542	6298
imputed	Interaction	rs12202764	-0.15853	0.0803401	0.0485126	6298
imputed	Association	rs12202764	-0.0163242	0.0328706	0.619474	6298
genotyped	Interaction	rs12205684	-0.0866269	0.0664345	0.192301	6192
genotyped	Association	rs12205684	0.0257323	0.0270313	0.341162	6192
imputed	Interaction	rs12206344	0.13918	0.143472	0.332041	6298
imputed	Association	rs12206344	-0.0406223	0.0585911	0.488136	6298
imputed	Interaction	rs12208975	0.141991	0.142679	0.319689	6298
imputed	Association	rs12208975	-0.0414012	0.0564285	0.463164	6298
imputed	Interaction	rs12210179	-0.161021	0.0771378	0.0368879	6298
imputed	Association	rs12210179	-0.0224785	0.0316818	0.478035	6298
genotyped	Interaction	rs12233123	0.148304	0.0814594	0.0687174	6298
genotyped	Association	rs12233123	-0.0468409	0.0338848	0.166911	6298
imputed	Interaction	rs12240608	-0.0256204	0.10957	0.815128	6298
imputed	Association	rs12240608	0.0113134	0.0437465	0.795943	6298
imputed	Interaction	rs12243692	-0.00660856	0.104009	0.94934	6298
imputed	Association	rs12243692	0.0119636	0.0415173	0.773235	6298
imputed	Interaction	rs12245676	0.0162846	0.107567	0.879673	6298
imputed	Association	rs12245676	0.0135936	0.042686	0.75015	6298
imputed	Interaction	rs12245742	-0.00682242	0.104044	0.94772	6298
imputed	Association	rs12245742	0.0119267	0.0415322	0.773994	6298
imputed	Interaction	rs12247748	0.0686054	0.089937	0.445601	6298
imputed	Association	rs12247748	0.0556872	0.0364282	0.126393	6298
imputed	Interaction	rs12253074	-0.00800097	0.109793	0.941909	6298
imputed	Association	rs12253074	0.0145814	0.0435685	0.73788	6298
imputed	Interaction	rs12253078	-0.00801474	0.1098	0.941813	6298
imputed	Association	rs12253078	0.0146104	0.0435704	0.737388	6298
genotyped	Interaction	rs12257319	-0.0270382	0.0742897	0.715903	6297
genotyped	Association	rs12257319	-0.0468353	0.0299237	0.117596	6297
genotyped	Interaction	rs12258125	0.000188355	0.0627999	0.997607	6297
genotyped	Association	rs12258125	0.0866213	0.0257958	0.000789894	6297
imputed	Interaction	rs12258997	-0.069207	0.0760396	0.362781	6298
imputed	Association	rs12258997	0.0445736	0.0303518	0.142	6298
imputed	Interaction	rs12260226	-0.0276522	0.109474	0.800591	6298
imputed	Association	rs12260226	0.010839	0.0437177	0.804196	6298
imputed	Interaction	rs12265359	0.00026236	0.119874	0.998254	6298
imputed	Association	rs12265359	0.000815899	0.04694	0.986133	6298
imputed	Interaction	rs12265975	-0.0244724	0.109504	0.823166	6298
imputed	Association	rs12265975	0.0114977	0.0437254	0.792596	6298
imputed	Interaction	rs12266035	-0.0272755	0.109536	0.803361	6298
imputed	Association	rs12266035	0.0110557	0.0437292	0.800415	6298
imputed	Interaction	rs12267307	-0.00799983	0.109793	0.941918	6298
imputed	Association	rs12267307	0.0145805	0.0435686	0.737896	6298
genotyped	Interaction	rs12269559	0.0206913	0.061197	0.735292	6298
genotyped	Association	rs12269559	0.0256966	0.0251321	0.306601	6298
genotyped	Interaction	rs12274130	-0.0224856	0.0771733	0.770782	6298
genotyped	Association	rs12274130	0.0193902	0.0317726	0.541698	6298
genotyped	Interaction	rs12291798	-0.0369854	0.0617122	0.548981	6197
genotyped	Association	rs12291798	-0.000876759	0.0252408	0.972292	6197
genotyped	Interaction	rs1230428	0.00453232	0.0596518	0.939438	6298
genotyped	Association	rs1230428	-0.0293747	0.0246742	0.233894	6298
genotyped	Interaction	rs12313192	0.096512	0.10487	0.357449	6298
genotyped	Association	rs12313192	-0.0946542	0.0425566	0.0261708	6298
imputed	Interaction	rs12323439	0.0699348	0.101795	0.492098	6298
imputed	Association	rs12323439	-0.0250491	0.0414286	0.545445	6298
imputed	Interaction	rs12323665	-0.0412178	0.0674236	0.541006	6298
imputed	Association	rs12323665	-0.00122859	0.0271108	0.963856	6298
genotyped	Interaction	rs12324292	0.049625	0.066404	0.454899	6296
genotyped	Association	rs12324292	-0.0168431	0.0267895	0.529554	6296
imputed	Interaction	rs12330874	-0.141687	0.0773762	0.0671259	6298
imputed	Association	rs12330874	-0.00558119	0.0313408	0.858665	6298
genotyped	Interaction	rs12336107	0.0323987	0.0675073	0.631294	6297
genotyped	Association	rs12336107	0.0295282	0.027396	0.281151	6297
genotyped	Interaction	rs1233727	-0.0250935	0.0900688	0.780558	6297
genotyped	Association	rs1233727	0.0256026	0.0377924	0.498144	6297
genotyped	Interaction	rs12350437	-0.0308327	0.0839762	0.713512	6297
genotyped	Association	rs12350437	0.0236298	0.0339489	0.48643	6297
imputed	Interaction	rs12354416	0.0086952	0.0635812	0.891227	6298
imputed	Association	rs12354416	-0.00502965	0.0258409	0.845682	6298
imputed	Interaction	rs12355837	-0.0292901	0.0621433	0.637421	6298
imputed	Association	rs12355837	-0.0331083	0.025416	0.19274	6298
imputed	Interaction	rs12355966	-0.0295818	0.0620453	0.633537	6298
imputed	Association	rs12355966	-0.0332306	0.0254216	0.1912	6298
imputed	Interaction	rs12356304	-0.0296908	0.0620319	0.632214	6298
imputed	Association	rs12356304	-0.0336051	0.0254084	0.186018	6298
imputed	Interaction	rs12357445	0.00683631	0.0635469	0.914333	6298
imputed	Association	rs12357445	-0.00663382	0.0258122	0.797185	6298
imputed	Interaction	rs12357449	-0.000876108	0.0636747	0.989023	6298
imputed	Association	rs12357449	-0.00106729	0.0259284	0.967167	6298
imputed	Interaction	rs12359896	0.00731072	0.0635333	0.908394	6298
imputed	Association	rs12359896	-0.00606841	0.0258092	0.814119	6298
imputed	Interaction	rs12360316	-0.0347677	0.0625135	0.578119	6298
imputed	Association	rs12360316	-0.0218795	0.0257059	0.394721	6298
imputed	Interaction	rs12360480	0.0106471	0.0636137	0.867083	6298
imputed	Association	rs12360480	-0.00532141	0.0258393	0.836843	6298
genotyped	Interaction	rs12361243	-0.0835189	0.0613947	0.173765	6297
genotyped	Association	rs12361243	0.0284735	0.0246898	0.248852	6297
genotyped	Interaction	rs12362064	-0.0484383	0.064909	0.455544	6297
genotyped	Association	rs12362064	-0.00721915	0.0267744	0.787455	6297
genotyped	Interaction	rs12401678	0.0777921	0.0614011	0.205221	6298
genotyped	Association	rs12401678	0.012818	0.0249181	0.606987	6298
genotyped	Interaction	rs12403862	-0.0524947	0.11498	0.648008	6246
genotyped	Association	rs12403862	-0.00522763	0.0469706	0.911385	6246
genotyped	Interaction	rs12425425	-0.150171	0.0967468	0.120665	6298
genotyped	Association	rs12425425	0.00181515	0.0391328	0.963005	6298
imputed	Interaction	rs12432029	0.0970479	0.109622	0.376029	6298
imputed	Association	rs12432029	-0.0259408	0.0446142	0.560959	6298
genotyped	Interaction	rs12432533	0.0472727	0.0627789	0.451477	6298
genotyped	Association	rs12432533	0.00861871	0.0254292	0.734674	6298
imputed	Interaction	rs12434245	0.125362	0.108574	0.248286	6298
imputed	Association	rs12434245	-0.0276721	0.044357	0.53275	6298
imputed	Interaction	rs12435284	0.0892246	0.108485	0.410847	6298
imputed	Association	rs12435284	-0.0276727	0.0444119	0.533246	6298
imputed	Interaction	rs12435376	-0.00537293	0.0672374	0.936312	6298
imputed	Association	rs12435376	0.0049501	0.0273127	0.856187	6298
genotyped	Interaction	rs12435857	-0.0462175	0.0616686	0.453615	6297
genotyped	Association	rs12435857	-0.00471832	0.0250213	0.850434	6297
genotyped	Interaction	rs12439022	-0.0658555	0.0647821	0.309398	6298
genotyped	Association	rs12439022	-0.0390924	0.0262934	0.137124	6298
genotyped	Interaction	rs12441519	-0.0333419	0.0664201	0.615696	6297
genotyped	Association	rs12441519	-0.00161046	0.0264601	0.95147	6297
imputed	Interaction	rs12441817	-0.112113	0.117839	0.341437	6298
imputed	Association	rs12441817	0.103088	0.0493157	0.0366255	6298
genotyped	Interaction	rs12442901	-0.076989	0.0686974	0.26246	6296
genotyped	Association	rs12442901	0.0128423	0.0278869	0.645163	6296
imputed	Interaction	rs12445705	-0.0989336	0.161259	0.539563	6298
imputed	Association	rs12445705	-0.0332596	0.0656384	0.612377	6298
imputed	Interaction	rs12445744	-0.0946672	0.0859576	0.270798	6298
imputed	Association	rs12445744	-0.0478758	0.035658	0.179438	6298
imputed	Interaction	rs12445823	-0.0947058	0.0859588	0.27061	6298
imputed	Association	rs12445823	-0.0478619	0.0356583	0.179568	6298
imputed	Interaction	rs12446008	-0.0944641	0.0992632	0.34131	6298
imputed	Association	rs12446008	-0.0709112	0.0409663	0.0835075	6298
imputed	Interaction	rs12447461	-0.0761337	0.0846039	0.368216	6298
imputed	Association	rs12447461	-0.0487202	0.0350097	0.164087	6298
imputed	Interaction	rs12448429	-0.0599645	0.0854238	0.482727	6298
imputed	Association	rs12448429	-0.0486039	0.0353505	0.169208	6298
genotyped	Interaction	rs12448667	0.0295631	0.0851099	0.728339	6298
genotyped	Association	rs12448667	-0.0247555	0.0344182	0.472009	6298
genotyped	Interaction	rs12449775	-0.132899	0.0835823	0.111877	6295
genotyped	Association	rs12449775	0.0094832	0.0343779	0.782671	6295
genotyped	Interaction	rs12454396	0.0748775	0.0642651	0.244009	6298
genotyped	Association	rs12454396	0.0260947	0.0258931	0.313597	6298
genotyped	Interaction	rs12462123	-0.138264	0.114912	0.228937	6298
genotyped	Association	rs12462123	-0.0534143	0.0474212	0.260047	6298
imputed	Interaction	rs12463523	0.121618	0.079998	0.128494	6298
imputed	Association	rs12463523	0.0194914	0.0318072	0.540032	6298
genotyped	Interaction	rs12476995	-0.086621	0.0606552	0.153316	6290
genotyped	Association	rs12476995	-0.0160433	0.0248219	0.518085	6290
imputed	Interaction	rs12486170	-0.0182094	0.0669141	0.785531	6298
imputed	Association	rs12486170	-0.039846	0.0276052	0.14895	6298
genotyped	Interaction	rs12486550	-0.0782813	0.0604116	0.195092	6297
genotyped	Association	rs12486550	0.0412361	0.024789	0.0962655	6297
imputed	Interaction	rs12487012	0.0293749	0.0741284	0.691919	6298
imputed	Association	rs12487012	0.051687	0.0299636	0.0845778	6298
imputed	Interaction	rs12488497	-0.109406	0.0909351	0.228974	6298
imputed	Association	rs12488497	-0.0245769	0.0372097	0.508959	6298
imputed	Interaction	rs12490265	-0.0151533	0.0666295	0.8201	6298
imputed	Association	rs12490265	-0.044031	0.0274863	0.109222	6298
genotyped	Interaction	rs12493410	-0.0934511	0.063232	0.139482	6294
genotyped	Association	rs12493410	0.0261115	0.0260551	0.316303	6294
imputed	Interaction	rs12493718	0.0263027	0.0740563	0.722473	6298
imputed	Association	rs12493718	0.0504813	0.0299775	0.0922361	6298
imputed	Interaction	rs12495364	0.0193795	0.0740848	0.79365	6298
imputed	Association	rs12495364	0.0484545	0.0300176	0.106534	6298
imputed	Interaction	rs12496005	0.0270754	0.0742257	0.715294	6298
imputed	Association	rs12496005	0.0469138	0.0300779	0.118871	6298
imputed	Interaction	rs12496413	-0.0272399	0.0650794	0.675549	6298
imputed	Association	rs12496413	-0.0398008	0.0268234	0.13791	6298
imputed	Interaction	rs12496505	0.0293747	0.0741284	0.691921	6298
imputed	Association	rs12496505	0.0516871	0.0299636	0.0845771	6298
imputed	Interaction	rs12497191	0.14565	0.0988326	0.140611	6298
imputed	Association	rs12497191	0.070983	0.0392511	0.0705869	6298
genotyped	Interaction	rs1249875	-0.015984	0.0609985	0.7933	6293
genotyped	Association	rs1249875	0.0401233	0.0250629	0.109448	6293
genotyped	Interaction	rs1249963	-0.000879901	0.064016	0.989034	6298
genotyped	Association	rs1249963	-0.0204116	0.0264129	0.439677	6298
genotyped	Interaction	rs12505957	0.0919743	0.1131	0.416126	6298
genotyped	Association	rs12505957	-0.000196352	0.0445487	0.996483	6298
genotyped	Interaction	rs12506516	-0.00343659	0.0851636	0.967813	6295
genotyped	Association	rs12506516	0.0633186	0.0345777	0.0671185	6295
genotyped	Interaction	rs12508232	0.0474298	0.122678	0.699051	6297
genotyped	Association	rs12508232	-0.0109968	0.0469209	0.814707	6297
genotyped	Interaction	rs12508463	-0.00898455	0.0793424	0.909846	6297
genotyped	Association	rs12508463	-0.00572343	0.0326709	0.86094	6297
genotyped	Interaction	rs12512968	0.0610625	0.122461	0.61806	6296
genotyped	Association	rs12512968	-0.0202734	0.0469053	0.665596	6296
genotyped	Interaction	rs12521901	-0.0530834	0.0633128	0.40182	6298
genotyped	Association	rs12521901	-0.00844712	0.025339	0.73887	6298
imputed	Interaction	rs12524161	0.206851	0.0628619	0.00100541	6298
imputed	Association	rs12524161	0.0213373	0.0256419	0.405369	6298
imputed	Interaction	rs12524841	0.0423937	0.122028	0.728294	6298
imputed	Association	rs12524841	-0.0490163	0.0508357	0.334978	6298
imputed	Interaction	rs12525289	0.225186	0.0650204	0.000537133	6298
imputed	Association	rs12525289	0.0279408	0.026522	0.292155	6298
imputed	Interaction	rs12526075	-0.427316	0.139168	0.00214618	6298
imputed	Association	rs12526075	0.0154848	0.0561914	0.782886	6298
imputed	Interaction	rs12528620	-0.376801	0.142196	0.0080723	6298
imputed	Association	rs12528620	0.00368531	0.0579763	0.949318	6298
genotyped	Interaction	rs12532878	0.0116347	0.075748	0.877933	6297
genotyped	Association	rs12532878	-0.0392227	0.0309263	0.204752	6297
genotyped	Interaction	rs12535934	-0.0116008	0.0779284	0.881666	6298
genotyped	Association	rs12535934	0.0179374	0.0315091	0.569189	6298
genotyped	Interaction	rs12538442	0.026342	0.0914508	0.773321	6298
genotyped	Association	rs12538442	-0.0076626	0.0364312	0.833416	6298
genotyped	Interaction	rs12540730	-0.00324514	0.0742345	0.965133	6297
genotyped	Association	rs12540730	-0.0149936	0.0298366	0.615317	6297
genotyped	Interaction	rs12554091	0.0124676	0.0888513	0.888412	6298
genotyped	Association	rs12554091	0.0651907	0.035724	0.0680724	6298
imputed	Interaction	rs1255977	-0.0228445	0.0685891	0.739097	6298
imputed	Association	rs1255977	0.00113324	0.027804	0.96749	6298
imputed	Interaction	rs1255978	-0.0228985	0.0764563	0.76457	6298
imputed	Association	rs1255978	-0.00754593	0.0307966	0.806445	6298
imputed	Interaction	rs1255979	0.0278663	0.0728838	0.702223	6298
imputed	Association	rs1255979	-0.00129006	0.0298113	0.965484	6298
imputed	Interaction	rs1255981	-0.0272711	0.165291	0.868959	6298
imputed	Association	rs1255981	0.0343848	0.0665753	0.605538	6298
imputed	Interaction	rs1255984	0.0133423	0.0659349	0.839645	6298
imputed	Association	rs1255984	-0.00579919	0.0268545	0.829035	6298
imputed	Interaction	rs1255986	0.00871551	0.0656093	0.894324	6298
imputed	Association	rs1255986	-0.00625586	0.0267392	0.815025	6298
imputed	Interaction	rs1255988	0.0144786	0.0654847	0.825023	6298
imputed	Association	rs1255988	-0.0057544	0.0266844	0.82927	6298
imputed	Interaction	rs1255990	-0.0227799	0.0666303	0.732449	6298
imputed	Association	rs1255990	0.0132804	0.0270455	0.623416	6298
imputed	Interaction	rs1255991	-0.0220878	0.0666308	0.740281	6298
imputed	Association	rs1255991	0.0128304	0.0270481	0.635263	6298
imputed	Interaction	rs1255992	-0.0181966	0.0668107	0.785354	6298
imputed	Association	rs1255992	0.0152751	0.0270969	0.572962	6298
imputed	Interaction	rs1255997	0.0563894	0.132088	0.669461	6298
imputed	Association	rs1255997	0.00649008	0.054176	0.904648	6298
imputed	Interaction	rs1255998	-0.0418831	0.105756	0.692092	6298
imputed	Association	rs1255998	-0.00169698	0.0435708	0.968933	6298
imputed	Interaction	rs1256028	0.0476912	0.13724	0.728226	6298
imputed	Association	rs1256028	0.0135932	0.0557789	0.807473	6298
imputed	Interaction	rs1256030	-0.0583155	0.0622393	0.348817	6298
imputed	Association	rs1256030	0.00574023	0.0250965	0.819089	6298
imputed	Interaction	rs1256031	-0.0505797	0.0624283	0.417853	6298
imputed	Association	rs1256031	0.00566036	0.0251594	0.822002	6298
imputed	Interaction	rs1256033	-0.050626	0.0624264	0.417413	6298
imputed	Association	rs1256033	0.00561167	0.0251588	0.823504	6298
imputed	Interaction	rs1256036	-0.0556463	0.0620959	0.370216	6298
imputed	Association	rs1256036	0.000375996	0.0250828	0.98804	6298
imputed	Interaction	rs1256037	-0.0556499	0.0620956	0.370182	6298
imputed	Association	rs1256037	0.000383531	0.0250825	0.987801	6298
imputed	Interaction	rs1256038	-0.0559467	0.062086	0.367561	6298
imputed	Association	rs1256038	0.000557866	0.0250809	0.982255	6298
imputed	Interaction	rs1256039	-0.0558087	0.0620845	0.368732	6298
imputed	Association	rs1256039	0.00047692	0.0250808	0.984829	6298
imputed	Interaction	rs1256040	-0.0515257	0.0623959	0.408957	6298
imputed	Association	rs1256040	0.0048426	0.0251512	0.847326	6298
imputed	Interaction	rs1256041	-0.0545249	0.0621558	0.380395	6298
imputed	Association	rs1256041	0.000333264	0.025101	0.989407	6298
imputed	Interaction	rs1256042	-0.0557031	0.0620863	0.369653	6298
imputed	Association	rs1256042	0.000359895	0.0250831	0.988553	6298
imputed	Interaction	rs1256043	-0.0570385	0.0620771	0.358218	6298
imputed	Association	rs1256043	0.000839515	0.0250812	0.973299	6298
imputed	Interaction	rs1256044	-0.0561241	0.0620821	0.366014	6298
imputed	Association	rs1256044	0.000533916	0.0250804	0.983016	6298
imputed	Interaction	rs1256045	-0.0563353	0.0621323	0.364601	6298
imputed	Association	rs1256045	-0.00147994	0.0251382	0.953056	6298
imputed	Interaction	rs1256046	-0.056933	0.0620409	0.358828	6298
imputed	Association	rs1256046	0.000395398	0.0250688	0.987416	6298
imputed	Interaction	rs1256047	-0.0408193	0.106394	0.701242	6298
imputed	Association	rs1256047	0.0020071	0.0439536	0.963579	6298
imputed	Interaction	rs1256048	-0.0487502	0.062725	0.437067	6298
imputed	Association	rs1256048	0.00243355	0.0253261	0.923453	6298
imputed	Interaction	rs1256050	-0.0179879	0.099732	0.856874	6298
imputed	Association	rs1256050	0.0212985	0.0410965	0.604298	6298
imputed	Interaction	rs1256051	0.0046501	0.0956354	0.961221	6298
imputed	Association	rs1256051	0.0316168	0.0396394	0.425126	6298
imputed	Interaction	rs1256052	0.0196684	0.141057	0.88911	6298
imputed	Association	rs1256052	0.00896308	0.0575507	0.876241	6298
imputed	Interaction	rs1256056	-0.0547767	0.0620155	0.377122	6298
imputed	Association	rs1256056	0.00362135	0.0250977	0.885276	6298
imputed	Interaction	rs1256059	-0.0480478	0.0620867	0.43903	6298
imputed	Association	rs1256059	0.00551419	0.0251458	0.826433	6298
genotyped	Interaction	rs1256061	-0.0566426	0.0613331	0.35577	6293
genotyped	Association	rs1256061	0.00349369	0.0249008	0.888424	6293
imputed	Interaction	rs1256062	0.00424717	0.100524	0.9663	6298
imputed	Association	rs1256062	0.0189346	0.0414796	0.648061	6298
imputed	Interaction	rs1256063	0.0611523	0.132236	0.643776	6298
imputed	Association	rs1256063	0.0256093	0.0542414	0.636846	6298
imputed	Interaction	rs1256064	-0.032985	0.105022	0.753473	6298
imputed	Association	rs1256064	-0.00122501	0.0433605	0.977462	6298
imputed	Interaction	rs1256065	-0.0512775	0.0625357	0.412264	6298
imputed	Association	rs1256065	0.00181387	0.0252783	0.942798	6298
imputed	Interaction	rs1256069	-0.0193269	0.107522	0.857356	6298
imputed	Association	rs1256069	0.00155724	0.0444132	0.972031	6298
imputed	Interaction	rs1256114	0.0411451	0.0906538	0.649937	6298
imputed	Association	rs1256114	0.0136946	0.0372229	0.712954	6298
imputed	Interaction	rs1256115	0.0228959	0.0900144	0.799227	6298
imputed	Association	rs1256115	0.00798138	0.0369901	0.829174	6298
imputed	Interaction	rs1256116	0.0301242	0.089168	0.735498	6298
imputed	Association	rs1256116	0.0152834	0.036579	0.676094	6298
imputed	Interaction	rs1256117	0.0292674	0.0891508	0.742703	6298
imputed	Association	rs1256117	0.0164704	0.0365743	0.65249	6298
imputed	Interaction	rs1256118	0.0292293	0.0891487	0.74302	6298
imputed	Association	rs1256118	0.0140585	0.0365573	0.700576	6298
imputed	Interaction	rs1256120	0.0102165	0.0891216	0.908738	6298
imputed	Association	rs1256120	0.0118401	0.03654	0.745925	6298
imputed	Interaction	rs1256121	0.023941	0.0924772	0.795732	6298
imputed	Association	rs1256121	0.00253838	0.0376619	0.946266	6298
genotyped	Interaction	rs12568930	-0.114252	0.0836448	0.172015	6296
genotyped	Association	rs12568930	-0.0398221	0.0333327	0.232254	6296
genotyped	Interaction	rs12569255	-0.0305031	0.0737347	0.679117	6295
genotyped	Association	rs12569255	0.0351944	0.0297723	0.237204	6295
imputed	Interaction	rs12569463	0.121698	0.101108	0.228776	6298
imputed	Association	rs12569463	0.0391958	0.04055	0.333779	6298
genotyped	Interaction	rs12570314	0.0102789	0.0610582	0.866317	6289
genotyped	Association	rs12570314	-0.0178943	0.0249344	0.472998	6289
imputed	Interaction	rs12570341	0.101404	0.0943073	0.282305	6298
imputed	Association	rs12570341	0.0487141	0.0379588	0.19942	6298
genotyped	Interaction	rs12574516	0.122631	0.0666132	0.0656775	6298
genotyped	Association	rs12574516	0.00243404	0.0273576	0.929108	6298
genotyped	Interaction	rs12581011	0.0458997	0.062489	0.462657	6298
genotyped	Association	rs12581011	-0.0119794	0.0249522	0.631177	6298
genotyped	Interaction	rs12586568	0.130724	0.116002	0.259823	6298
genotyped	Association	rs12586568	-0.031385	0.0496443	0.527281	6298
genotyped	Interaction	rs12586612	0.0601349	0.0829714	0.468623	6298
genotyped	Association	rs12586612	0.0248408	0.0341016	0.466375	6298
genotyped	Interaction	rs12587364	0.0884829	0.0683803	0.195719	6292
genotyped	Association	rs12587364	0.0701871	0.0277912	0.0115773	6292
genotyped	Interaction	rs12588746	0.081522	0.0616061	0.185792	6243
genotyped	Association	rs12588746	0.0168535	0.0252065	0.503764	6243
genotyped	Interaction	rs12589527	-0.0798098	0.0887218	0.368394	6293
genotyped	Association	rs12589527	-0.0218638	0.0369585	0.554155	6293
imputed	Interaction	rs12589834	0.0585172	0.0846329	0.489325	6298
imputed	Association	rs12589834	-0.0169512	0.0344162	0.622358	6298
imputed	Interaction	rs12591078	0.0871216	0.0688284	0.205639	6298
imputed	Association	rs12591078	-0.0134693	0.0276967	0.626761	6298
genotyped	Interaction	rs12592465	0.0536163	0.0774557	0.488825	6298
genotyped	Association	rs12592465	0.0248304	0.0320886	0.439074	6298
genotyped	Interaction	rs12597128	0.0788954	0.112944	0.484867	6298
genotyped	Association	rs12597128	0.082899	0.0462749	0.0732695	6298
genotyped	Interaction	rs12598291	-0.0528243	0.0738761	0.474612	6102
genotyped	Association	rs12598291	-0.0387827	0.0300578	0.197005	6102
genotyped	Interaction	rs12604302	0.0391964	0.0637872	0.538916	6295
genotyped	Association	rs12604302	-0.0121384	0.0256779	0.636432	6295
genotyped	Interaction	rs12608787	0.102438	0.0714404	0.151654	6296
genotyped	Association	rs12608787	0.0170985	0.0295975	0.563487	6296
genotyped	Interaction	rs12612396	-0.0404357	0.069457	0.560474	6282
genotyped	Association	rs12612396	0.0372054	0.0284682	0.19129	6282
genotyped	Interaction	rs12612477	0.0804139	0.0724747	0.267238	6298
genotyped	Association	rs12612477	-0.0243567	0.0292657	0.405293	6298
imputed	Interaction	rs12614965	0.167543	0.0957004	0.0800463	6298
imputed	Association	rs12614965	-0.0547711	0.0389662	0.159891	6298
imputed	Interaction	rs1262242	-0.0120834	0.0670865	0.857067	6298
imputed	Association	rs1262242	0.0172319	0.02719	0.526262	6298
imputed	Interaction	rs12623750	0.155205	0.0948108	0.101681	6298
imputed	Association	rs12623750	-0.0492732	0.0384809	0.200431	6298
imputed	Interaction	rs12629240	0.0309395	0.0743201	0.677205	6298
imputed	Association	rs12629240	0.0512992	0.0299852	0.087165	6298
imputed	Interaction	rs12629293	0.0307583	0.0743201	0.678989	6298
imputed	Association	rs12629293	0.0514398	0.0299857	0.0863067	6298
imputed	Interaction	rs12629337	-0.112322	0.0905543	0.214879	6298
imputed	Association	rs12629337	-0.0239486	0.0370023	0.517515	6298
imputed	Interaction	rs12629497	0.0346344	0.0741884	0.640628	6298
imputed	Association	rs12629497	0.0493135	0.0298698	0.0987986	6298
imputed	Interaction	rs12629751	0.00376362	0.128519	0.976639	6298
imputed	Association	rs12629751	0.0819187	0.0512888	0.110271	6298
imputed	Interaction	rs12629817	-0.141463	0.0772637	0.0671617	6298
imputed	Association	rs12629817	-0.00561024	0.0312979	0.857745	6298
imputed	Interaction	rs12629818	-0.141471	0.077263	0.0671433	6298
imputed	Association	rs12629818	-0.0056077	0.0312978	0.857808	6298
imputed	Interaction	rs12631028	0.0448531	0.0737613	0.543154	6298
imputed	Association	rs12631028	0.0499167	0.0296156	0.0919443	6298
imputed	Interaction	rs12631322	0.0259985	0.0740707	0.725603	6298
imputed	Association	rs12631322	0.0505293	0.0299914	0.0920787	6298
imputed	Interaction	rs12631389	0.0235282	0.0738317	0.749985	6298
imputed	Association	rs12631389	0.0516271	0.0299572	0.0848723	6298
imputed	Interaction	rs12634544	0.0309397	0.0743201	0.677202	6298
imputed	Association	rs12634544	0.051299	0.0299852	0.0871662	6298
genotyped	Interaction	rs12635120	-0.140412	0.0772506	0.0691707	6298
genotyped	Association	rs12635120	-0.00692497	0.0312912	0.824861	6298
imputed	Interaction	rs12636454	0.0193871	0.0740846	0.79357	6298
imputed	Association	rs12636454	0.0484566	0.0300175	0.106518	6298
imputed	Interaction	rs12636461	0.0420312	0.0737262	0.568631	6298
imputed	Association	rs12636461	0.047883	0.0296057	0.105851	6298
imputed	Interaction	rs12639094	0.0375355	0.0879009	0.669379	6298
imputed	Association	rs12639094	0.0177947	0.0353846	0.615056	6298
imputed	Interaction	rs12639162	0.0308835	0.0743311	0.677801	6298
imputed	Association	rs12639162	0.0514081	0.0299952	0.0866005	6298
genotyped	Interaction	rs12639920	-0.0202936	0.0677833	0.764653	6298
genotyped	Association	rs12639920	0.001851	0.0273341	0.946013	6298
genotyped	Interaction	rs12642085	0.0852018	0.061608	0.166724	6298
genotyped	Association	rs12642085	0.0103767	0.0246179	0.673398	6298
genotyped	Interaction	rs12644965	0.0525942	0.0724315	0.46779	6298
genotyped	Association	rs12644965	0.0135238	0.0299275	0.651368	6298
genotyped	Interaction	rs12646616	0.0250257	0.0673219	0.710105	6252
genotyped	Association	rs12646616	0.0160534	0.0271636	0.554548	6252
genotyped	Interaction	rs12651020	0.0421536	0.0642369	0.511706	6284
genotyped	Association	rs12651020	-0.00784885	0.0259098	0.761953	6284
genotyped	Interaction	rs12653412	-0.101527	0.11329	0.370198	6298
genotyped	Association	rs12653412	-0.0539015	0.0456959	0.238216	6298
genotyped	Interaction	rs1265507	0.0740525	0.0614455	0.228182	6297
genotyped	Association	rs1265507	0.101859	0.0248425	4.18049e-05	6297
genotyped	Interaction	rs12659209	-0.101527	0.11329	0.370198	6298
genotyped	Association	rs12659209	-0.0539015	0.0456959	0.238216	6298
genotyped	Interaction	rs12661088	-0.00261219	0.0608964	0.965786	6295
genotyped	Association	rs12661088	0.00478401	0.0247348	0.846642	6295
genotyped	Interaction	rs12665607	0.16801	0.113491	0.138821	6298
genotyped	Association	rs12665607	0.15872	0.0463121	0.00061382	6298
genotyped	Interaction	rs12668467	-0.0435717	0.0676248	0.519395	6298
genotyped	Association	rs12668467	-0.00999845	0.0274998	0.716182	6298
imputed	Interaction	rs1266927	-0.0144789	0.0657696	0.825764	6298
imputed	Association	rs1266927	0.00366446	0.0266086	0.890468	6298
genotyped	Interaction	rs12670654	0.0210169	0.0665459	0.752146	6295
genotyped	Association	rs12670654	-0.00976563	0.0274296	0.721833	6295
genotyped	Interaction	rs12676884	0.0587739	0.0613138	0.33781	6292
genotyped	Association	rs12676884	0.0336199	0.0246855	0.173269	6292
genotyped	Interaction	rs12678463	0.0361267	0.0783198	0.644619	6298
genotyped	Association	rs12678463	-0.0260734	0.0314355	0.406896	6298
genotyped	Interaction	rs1268331	0.0264779	0.0644697	0.681304	6296
genotyped	Association	rs1268331	0.0182886	0.0256593	0.47603	6296
imputed	Interaction	rs1269056	-0.0576962	0.0622058	0.353701	6298
imputed	Association	rs1269056	0.000283258	0.0251267	0.991006	6298
genotyped	Interaction	rs12694049	-0.0493515	0.0618806	0.425175	6293
genotyped	Association	rs12694049	0.0297429	0.0251303	0.236637	6293
genotyped	Interaction	rs12696667	0.049808	0.0709103	0.48245	6298
genotyped	Association	rs12696667	0.0323298	0.0287621	0.261038	6298
genotyped	Interaction	rs12698957	-0.0149143	0.0597351	0.802847	6298
genotyped	Association	rs12698957	-0.004031	0.0246958	0.870346	6298
genotyped	Interaction	rs12707339	0.0192743	0.0815243	0.813112	6298
genotyped	Association	rs12707339	0.00667574	0.0326981	0.838233	6298
genotyped	Interaction	rs12708064	0.0615354	0.0667086	0.35633	6298
genotyped	Association	rs12708064	0.000660341	0.027228	0.980652	6298
imputed	Interaction	rs1271028	-0.00028111	0.167961	0.998665	6298
imputed	Association	rs1271028	0.0579155	0.0673959	0.39019	6298
imputed	Interaction	rs12712574	0.0968502	0.0796095	0.223815	6298
imputed	Association	rs12712574	0.0246389	0.0315351	0.434645	6298
imputed	Interaction	rs12712575	-0.0609457	0.0634068	0.336496	6298
imputed	Association	rs12712575	0.0211574	0.0259956	0.415743	6298
imputed	Interaction	rs12712576	-0.0753973	0.0744976	0.31154	6298
imputed	Association	rs12712576	-0.0262926	0.0302232	0.384362	6298
imputed	Interaction	rs12714871	-0.0691446	0.0626983	0.270151	6298
imputed	Association	rs12714871	0.0221042	0.0255402	0.386815	6298
imputed	Interaction	rs1271572	-0.0257909	0.0681184	0.704984	6298
imputed	Association	rs1271572	-0.00184565	0.0273386	0.946177	6298
imputed	Interaction	rs1271573	-0.0533688	0.0621878	0.390822	6298
imputed	Association	rs1271573	-0.000323124	0.0251069	0.989732	6298
imputed	Interaction	rs1272715	0.00143188	0.0670189	0.982955	6298
imputed	Association	rs1272715	0.0132111	0.0271589	0.626676	6298
imputed	Interaction	rs1273196	-0.0996491	0.14716	0.498336	6298
imputed	Association	rs1273196	0.0308742	0.0589872	0.600711	6298
genotyped	Interaction	rs12734993	0.0597035	0.0876528	0.49581	6298
genotyped	Association	rs12734993	0.0198177	0.035307	0.574616	6298
genotyped	Interaction	rs12748039	-0.0790226	0.0742515	0.287254	6296
genotyped	Association	rs12748039	-0.0052536	0.0304015	0.862808	6296
genotyped	Interaction	rs12751896	0.0385928	0.0636911	0.544579	6297
genotyped	Association	rs12751896	-0.0242595	0.0262567	0.355557	6297
genotyped	Interaction	rs12758910	-0.0230878	0.0744148	0.756375	6293
genotyped	Association	rs12758910	0.0267525	0.0306103	0.382168	6293
imputed	Interaction	rs12762017	0.106699	0.0942731	0.25776	6298
imputed	Association	rs12762017	0.0373357	0.0379694	0.325492	6298
genotyped	Interaction	rs12762950	0.044468	0.0914545	0.626821	6291
genotyped	Association	rs12762950	-0.0118693	0.0379572	0.754518	6291
imputed	Interaction	rs12769156	0.00826777	0.0635732	0.89653	6298
imputed	Association	rs12769156	-0.00491403	0.0258366	0.849161	6298
genotyped	Interaction	rs12772292	-0.066955	0.0629977	0.287906	6297
genotyped	Association	rs12772292	-0.0267354	0.0258047	0.30021	6297
imputed	Interaction	rs12775790	-0.0274653	0.0730787	0.707054	6298
imputed	Association	rs12775790	-0.0188928	0.0297002	0.524722	6298
imputed	Interaction	rs12777723	0.121345	0.102735	0.237587	6298
imputed	Association	rs12777723	0.0444385	0.0410233	0.278739	6298
imputed	Interaction	rs12783952	-0.11346	0.0953422	0.234079	6298
imputed	Association	rs12783952	0.0617287	0.0384113	0.108095	6298
imputed	Interaction	rs12784633	-0.0890692	0.0768436	0.246461	6298
imputed	Association	rs12784633	0.0447295	0.0306609	0.144657	6298
genotyped	Interaction	rs12788335	0.0309214	0.0771526	0.688594	6298
genotyped	Association	rs12788335	-0.0302604	0.0309617	0.328434	6298
genotyped	Interaction	rs1282534	-0.0395137	0.0970203	0.683824	5391
genotyped	Association	rs1282534	-0.0246376	0.0383842	0.520987	5391
genotyped	Interaction	rs12829886	0.0229993	0.0628358	0.714361	6298
genotyped	Association	rs12829886	-0.0330175	0.0253851	0.193422	6298
genotyped	Interaction	rs12859446	-0.0309848	0.125175	0.804505	6298
genotyped	Association	rs12859446	-0.0350444	0.0491503	0.475869	6298
imputed	Interaction	rs12880680	0.239599	0.196036	0.221671	6298
imputed	Association	rs12880680	-0.0238535	0.0781107	0.760086	6298
genotyped	Interaction	rs12881700	0.070724	0.0728487	0.331668	6297
genotyped	Association	rs12881700	-0.0114616	0.0296358	0.698954	6297
genotyped	Interaction	rs12884186	-0.0464967	0.0617241	0.451298	6296
genotyped	Association	rs12884186	0.00263562	0.02484	0.915503	6296
genotyped	Interaction	rs12886144	0.0920397	0.0688989	0.181642	6296
genotyped	Association	rs12886144	0.0226249	0.0286708	0.430067	6296
genotyped	Interaction	rs12894314	-0.010235	0.0945225	0.913776	6298
genotyped	Association	rs12894314	-0.0353671	0.0380626	0.352831	6298
genotyped	Interaction	rs12898794	-0.0905195	0.0652599	0.165472	6297
genotyped	Association	rs12898794	0.0619041	0.0266775	0.0203479	6297
imputed	Interaction	rs12898997	0.104072	0.0650301	0.109567	6298
imputed	Association	rs12898997	-0.0194022	0.0265444	0.464847	6298
imputed	Interaction	rs12903541	0.0647607	0.0654879	0.322752	6298
imputed	Association	rs12903541	-0.0165389	0.0265162	0.532829	6298
imputed	Interaction	rs12903896	0.0909345	0.065073	0.162336	6298
imputed	Association	rs12903896	-0.0234368	0.0263749	0.374252	6298
imputed	Interaction	rs12905199	0.0803156	0.0652071	0.218108	6298
imputed	Association	rs12905199	-0.0211248	0.0265172	0.425686	6298
imputed	Interaction	rs12909307	0.0644926	0.0650121	0.321232	6298
imputed	Association	rs12909307	-0.0157523	0.0263566	0.550087	6298
imputed	Interaction	rs12914866	0.0804695	0.0656212	0.220142	6298
imputed	Association	rs12914866	-0.067714	0.0269675	0.0120658	6298
imputed	Interaction	rs12915975	0.00363327	0.131439	0.977948	6298
imputed	Association	rs12915975	-0.0902721	0.0541176	0.0953512	6298
imputed	Interaction	rs12934920	-0.132313	0.158422	0.403641	6298
imputed	Association	rs12934920	0.0154993	0.0660486	0.814477	6298
imputed	Interaction	rs12935321	-0.133499	0.16048	0.405514	6298
imputed	Association	rs12935321	0.0235254	0.0664967	0.723514	6298
genotyped	Interaction	rs12938667	0.147172	0.0619573	0.0175608	6288
genotyped	Association	rs12938667	0.0167295	0.0251984	0.506771	6288
genotyped	Interaction	rs12939024	-0.0926884	0.0932228	0.320131	6280
genotyped	Association	rs12939024	-0.0784078	0.0380687	0.0394744	6280
genotyped	Interaction	rs1294409	0.0756321	0.0629432	0.229566	6296
genotyped	Association	rs1294409	-0.0258694	0.025707	0.314301	6296
genotyped	Interaction	rs1294416	-0.0111374	0.0599025	0.852509	6295
genotyped	Association	rs1294416	0.0227165	0.0244477	0.352829	6295
genotyped	Interaction	rs1294433	0.0553064	0.0609423	0.364166	6298
genotyped	Association	rs1294433	-0.0203624	0.0246482	0.408768	6298
genotyped	Interaction	rs1294438	0.0845258	0.064156	0.187718	6296
genotyped	Association	rs1294438	-0.0300765	0.0259442	0.246387	6296
genotyped	Interaction	rs1295803	0.025881	0.0642591	0.687139	6296
genotyped	Association	rs1295803	0.00253888	0.0264532	0.923543	6296
genotyped	Interaction	rs12964162	-0.00490277	0.0661452	0.940916	6297
genotyped	Association	rs12964162	-0.0354229	0.0266254	0.183429	6297
genotyped	Interaction	rs12969696	0.222987	0.120531	0.064355	6244
genotyped	Association	rs12969696	0.0814572	0.0494675	0.0996744	6244
genotyped	Interaction	rs12988568	0.100961	0.0612732	0.0994607	6295
genotyped	Association	rs12988568	-0.0149947	0.0248554	0.546345	6295
genotyped	Interaction	rs12989241	-0.0878158	0.0613086	0.152092	6246
genotyped	Association	rs12989241	0.0121193	0.0249911	0.627732	6246
imputed	Interaction	rs12999317	-0.0734327	0.0750238	0.327721	6298
imputed	Association	rs12999317	-0.0119062	0.0304008	0.695335	6298
genotyped	Interaction	rs13001482	-0.00746186	0.0621329	0.904412	6296
genotyped	Association	rs13001482	0.0325982	0.0253364	0.198276	6296
genotyped	Interaction	rs13012316	-0.07262	0.0683385	0.287981	6297
genotyped	Association	rs13012316	-0.00459468	0.0278909	0.869156	6297
genotyped	Interaction	rs13015937	0.0907472	0.0712993	0.203149	6298
genotyped	Association	rs13015937	-0.0295646	0.0286234	0.301699	6298
genotyped	Interaction	rs13016877	0.157633	0.129492	0.223531	6298
genotyped	Association	rs13016877	0.0250162	0.0522108	0.631856	6298
[truncated: 5,759 more rows]

## Sheet: sq_da_geno
Supplementary Table 6b: beta estimates for interaction between SNPs and use of HRT on dense area (cm2) as well for association between SNP and dense area (cm2)
SNP type	Test	SNP	beta*	StdErr	P-value	N
genotyped	Interaction	c3_pos12302387	0.315322	0.130333	0.0155768	6274
genotyped	Association	c3_pos12302387	0.0491684	0.0521544	0.345847	6274
genotyped	Interaction	c3_pos12310198	0.117218	0.161486	0.467946	6297
genotyped	Association	c3_pos12310198	0.00461003	0.0661328	0.944428	6297
genotyped	Interaction	c3_pos12394366	-0.151816	0.141844	0.284524	6298
genotyped	Association	c3_pos12394366	-0.0901975	0.0586583	0.124178	6298
genotyped	Interaction	c3_pos12443410	-0.116167	0.127938	0.363915	6298
genotyped	Association	c3_pos12443410	-0.0089933	0.0512611	0.860739	6298
genotyped	Interaction	GA016114	0.0869792	0.120841	0.471686	6297
genotyped	Association	GA016114	0.0265982	0.0499829	0.594644	6297
genotyped	Interaction	GA030005	0.04593	0.107065	0.667944	6297
genotyped	Association	GA030005	-0.0127068	0.0438619	0.772055	6297
imputed	Interaction	rs10012	0.0644818	0.088881	0.468182	6298
imputed	Association	rs10012	-0.000548861	0.0359259	0.987811	6298
genotyped	Interaction	rs1001384	-0.09388	0.0956209	0.326239	6297
genotyped	Association	rs1001384	-0.0429045	0.0390163	0.271525	6297
genotyped	Interaction	rs10021406	0.0734653	0.105615	0.486706	6297
genotyped	Association	rs10021406	0.00590739	0.0425624	0.889618	6297
genotyped	Interaction	rs10034692	0.156642	0.0881168	0.0755072	6290
genotyped	Association	rs10034692	-0.127825	0.0362491	0.000424437	6290
genotyped	Interaction	rs10038674	-0.015238	0.0929176	0.869741	6297
genotyped	Association	rs10038674	-0.00152225	0.0376068	0.967713	6297
genotyped	Interaction	rs10038877	0.0660868	0.0895629	0.460614	6298
genotyped	Association	rs10038877	-0.0279162	0.0365943	0.445578	6298
genotyped	Interaction	rs10042443	-0.0825996	0.0827771	0.318388	6295
genotyped	Association	rs10042443	-0.017322	0.0339077	0.609469	6295
imputed	Interaction	rs100461	-0.159697	0.0813405	0.0496537	6298
imputed	Association	rs100461	0.0282844	0.0330593	0.392272	6298
imputed	Interaction	rs100489	-0.249855	0.0820175	0.0023259	6298
imputed	Association	rs100489	0.0380692	0.0331965	0.251515	6298
genotyped	Interaction	rs10063964	-0.00491272	0.0827448	0.952658	6295
genotyped	Association	rs10063964	-0.0210891	0.0341734	0.537177	6295
genotyped	Interaction	rs10066478	0.0158948	0.100392	0.874204	6298
genotyped	Association	rs10066478	0.00427219	0.0407263	0.916458	6298
genotyped	Interaction	rs10068864	0.154546	0.118732	0.193088	6298
genotyped	Association	rs10068864	0.0539688	0.0470535	0.251439	6298
genotyped	Interaction	rs10069443	-0.0851729	0.0956827	0.373414	6250
genotyped	Association	rs10069443	-0.0607126	0.038336	0.113313	6250
genotyped	Interaction	rs10071420	0.0399896	0.080587	0.619751	6298
genotyped	Association	rs10071420	0.0310898	0.032499	0.338786	6298
genotyped	Interaction	rs1008618	-0.0991641	0.0886369	0.263282	6298
genotyped	Association	rs1008618	-0.0134473	0.0366184	0.713462	6298
genotyped	Interaction	rs10087833	-0.000770724	0.0813362	0.99244	6289
genotyped	Association	rs10087833	0.0123609	0.0333027	0.710525	6289
genotyped	Interaction	rs10097813	-0.0346958	0.0815162	0.670392	6298
genotyped	Association	rs10097813	-0.0261609	0.0333191	0.432389	6298
genotyped	Interaction	rs1009930	0.00679802	0.0800201	0.932301	6297
genotyped	Association	rs1009930	0.0319786	0.0326612	0.327568	6297
genotyped	Interaction	rs10104973	0.0397868	0.0969514	0.681542	6298
genotyped	Association	rs10104973	0.00277763	0.0396349	0.944132	6298
genotyped	Interaction	rs10110722	0.031822	0.0935419	0.733725	6298
genotyped	Association	rs10110722	0.0125256	0.0383833	0.744185	6298
genotyped	Interaction	rs10114264	-0.198498	0.100427	0.0481375	6298
genotyped	Association	rs10114264	0.00158484	0.0399567	0.968362	6298
genotyped	Interaction	rs10115710	0.05508	0.0867863	0.525672	6296
genotyped	Association	rs10115710	-0.0460003	0.0355044	0.195153	6296
genotyped	Interaction	rs10116579	-0.0561865	0.117219	0.631721	6296
genotyped	Association	rs10116579	0.0180568	0.0471679	0.701867	6296
genotyped	Interaction	rs1012052	0.0659852	0.088426	0.455563	6296
genotyped	Association	rs1012052	-0.0287995	0.0357746	0.420835	6296
genotyped	Interaction	rs10122810	-0.0568249	0.124885	0.649112	6260
genotyped	Association	rs10122810	0.0271326	0.0511345	0.595706	6260
genotyped	Interaction	rs10127837	0.227714	0.0828436	0.00599995	6297
genotyped	Association	rs10127837	0.0330612	0.0328146	0.313726	6297
genotyped	Interaction	rs10133795	0.112734	0.0802805	0.160294	6298
genotyped	Association	rs10133795	-0.0852322	0.0322867	0.00831478	6298
imputed	Interaction	rs10136822	0.144533	0.133077	0.277483	6298
imputed	Association	rs10136822	0.00912688	0.0541726	0.866213	6298
imputed	Interaction	rs10137185	0.146998	0.134895	0.275877	6298
imputed	Association	rs10137185	-0.000421823	0.054905	0.99387	6298
genotyped	Interaction	rs10137745	-0.0353618	0.156694	0.821462	6298
genotyped	Association	rs10137745	-0.109847	0.0622788	0.0778153	6298
imputed	Interaction	rs10142498	0.133941	0.149398	0.37	6298
imputed	Association	rs10142498	0.0732264	0.0623526	0.240282	6298
imputed	Interaction	rs10142766	-0.0721128	0.082597	0.382659	6298
imputed	Association	rs10142766	0.0159281	0.03324	0.631824	6298
imputed	Interaction	rs10142856	0.179688	0.134107	0.180331	6298
imputed	Association	rs10142856	0.016864	0.0547718	0.758171	6298
imputed	Interaction	rs10143616	-0.0120176	0.0821384	0.883682	6298
imputed	Association	rs10143616	-0.0104111	0.033134	0.75337	6298
imputed	Interaction	rs10144225	0.2175	0.153694	0.157075	6298
imputed	Association	rs10144225	0.0465684	0.0639967	0.466843	6298
genotyped	Interaction	rs10144278	0.169507	0.0801251	0.0344238	6298
genotyped	Association	rs10144278	-0.0559655	0.0324095	0.0842486	6298
imputed	Interaction	rs10146107	0.162647	0.138305	0.239637	6298
imputed	Association	rs10146107	-0.0124052	0.0565743	0.826446	6298
genotyped	Interaction	rs10146149	-0.0103565	0.115761	0.928716	6297
genotyped	Association	rs10146149	0.0366371	0.0474733	0.440296	6297
imputed	Interaction	rs10146464	0.177056	0.136458	0.194502	6298
imputed	Association	rs10146464	-0.00532883	0.0557278	0.923823	6298
genotyped	Interaction	rs10146772	0.0163171	0.0816188	0.841551	6296
genotyped	Association	rs10146772	-0.0461529	0.0328772	0.160429	6296
imputed	Interaction	rs10148269	-0.0479452	0.0822183	0.559817	6298
imputed	Association	rs10148269	0.00823784	0.0332191	0.804154	6298
genotyped	Interaction	rs10152918	-0.102664	0.0817688	0.209329	6297
genotyped	Association	rs10152918	-0.0255912	0.0331825	0.440602	6297
imputed	Interaction	rs10162323	0.088185	0.0890082	0.321845	6298
imputed	Association	rs10162323	0.00467968	0.0361781	0.897084	6298
genotyped	Interaction	rs10165221	0.0664885	0.0865937	0.442622	6296
genotyped	Association	rs10165221	-0.00481022	0.0355378	0.892335	6296
genotyped	Interaction	rs10169258	0.0533521	0.0810061	0.510165	6298
genotyped	Association	rs10169258	-0.0212856	0.0330518	0.519596	6298
imputed	Interaction	rs10169939	0.0196199	0.0812996	0.809309	6298
imputed	Association	rs10169939	0.0158835	0.0332866	0.633255	6298
genotyped	Interaction	rs10171904	0.116457	0.0802449	0.146756	6298
genotyped	Association	rs10171904	0.0131345	0.0329894	0.690538	6298
genotyped	Interaction	rs10175338	0.0610397	0.0889438	0.492566	6298
genotyped	Association	rs10175338	0.00368528	0.0359278	0.918304	6298
genotyped	Interaction	rs10175368	0.06535	0.0889862	0.462742	6297
genotyped	Association	rs10175368	0.0015758	0.0359574	0.965046	6297
imputed	Interaction	rs10175472	0.0643589	0.0889798	0.469524	6298
imputed	Association	rs10175472	0.00174885	0.0359509	0.961203	6298
imputed	Interaction	rs10176577	0.101718	0.103424	0.325399	6298
imputed	Association	rs10176577	0.00247719	0.0416062	0.952525	6298
imputed	Interaction	rs10178134	0.0597012	0.0892189	0.503422	6298
imputed	Association	rs10178134	0.000499369	0.0360205	0.988939	6298
genotyped	Interaction	rs1018788	-0.0584709	0.0815515	0.473412	6298
genotyped	Association	rs1018788	-0.0136595	0.0326764	0.675944	6298
genotyped	Interaction	rs10187928	0.0708265	0.0868968	0.415067	6297
genotyped	Association	rs10187928	0.0421932	0.0354705	0.234276	6297
genotyped	Interaction	rs1019173	-0.0843018	0.0836808	0.313772	6291
genotyped	Association	rs1019173	0.00710916	0.0340298	0.834525	6291
genotyped	Interaction	rs10192788	0.11615	0.081764	0.155498	6298
genotyped	Association	rs10192788	0.00669996	0.0335938	0.841925	6298
genotyped	Interaction	rs10193252	0.128847	0.104467	0.217483	6297
genotyped	Association	rs10193252	-0.00820883	0.0425177	0.846911	6297
imputed	Interaction	rs10201389	0.0872859	0.0935613	0.350894	6298
imputed	Association	rs10201389	-0.00920276	0.037705	0.807183	6298
imputed	Interaction	rs10204598	0.237918	0.118344	0.0444319	6298
imputed	Association	rs10204598	-0.010375	0.0479982	0.828875	6298
genotyped	Interaction	rs10208541	-0.284833	0.162392	0.0794814	6298
genotyped	Association	rs10208541	-0.0188605	0.0647378	0.770804	6298
genotyped	Interaction	rs1020863	0.154019	0.127178	0.22592	6298
genotyped	Association	rs1020863	0.0456401	0.0500889	0.362235	6298
imputed	Interaction	rs10211237	0.153833	0.107099	0.150949	6298
imputed	Association	rs10211237	0.0166599	0.0429633	0.698199	6298
imputed	Interaction	rs10212146	-0.00272039	0.120757	0.982028	6298
imputed	Association	rs10212146	0.089628	0.0493455	0.0693667	6298
genotyped	Interaction	rs10216009	0.0325715	0.0948225	0.731234	6241
genotyped	Association	rs10216009	0.0412627	0.0386627	0.285902	6241
genotyped	Interaction	rs10227107	-0.023655	0.0837722	0.777667	6151
genotyped	Association	rs10227107	-0.0088268	0.0338653	0.794375	6151
genotyped	Interaction	rs10242811	-0.140666	0.0866672	0.104627	6193
genotyped	Association	rs10242811	0.0169123	0.034911	0.628091	6193
genotyped	Interaction	rs10251847	0.10973	0.0842421	0.192773	6297
genotyped	Association	rs10251847	0.0124255	0.0344837	0.718613	6297
genotyped	Interaction	rs1025435	0.181828	0.0919274	0.0479792	6104
genotyped	Association	rs1025435	0.0170976	0.0372572	0.646317	6104
genotyped	Interaction	rs10255892	-0.00308505	0.0829721	0.970341	6298
genotyped	Association	rs10255892	-0.00308766	0.0336235	0.926836	6298
genotyped	Interaction	rs10260667	0.0844079	0.0890875	0.343435	6298
genotyped	Association	rs10260667	-0.0561357	0.0354218	0.113067	6298
genotyped	Interaction	rs1028012	0.08017	0.0889623	0.367534	6269
genotyped	Association	rs1028012	-0.0183997	0.0364922	0.614131	6269
genotyped	Interaction	rs1029863	-0.0899185	0.104795	0.390903	6296
genotyped	Association	rs1029863	0.0509063	0.0426255	0.232418	6296
genotyped	Interaction	rs1030889	-0.0237082	0.130134	0.855445	6298
genotyped	Association	rs1030889	0.0164208	0.0546429	0.763797	6298
genotyped	Interaction	rs1033440	-0.027127	0.10215	0.790587	6295
genotyped	Association	rs1033440	-0.0349105	0.041662	0.402093	6295
genotyped	Interaction	rs10399931	-0.0673984	0.0916477	0.462119	6298
genotyped	Association	rs10399931	0.0382657	0.0377374	0.310621	6298
genotyped	Interaction	rs10400813	-0.237646	0.177514	0.180701	6298
genotyped	Association	rs10400813	-0.0973306	0.0747801	0.193116	6298
genotyped	Interaction	rs1041052	0.0204577	0.0814375	0.801662	6292
genotyped	Association	rs1041052	0.0428799	0.0326878	0.189636	6292
genotyped	Interaction	rs10412204	-0.0243555	0.0942148	0.796022	6297
genotyped	Association	rs10412204	-0.0446836	0.0385378	0.246307	6297
genotyped	Interaction	rs10417561	-0.0834397	0.115742	0.470992	6297
genotyped	Association	rs10417561	-0.106371	0.0480712	0.0269484	6297
genotyped	Interaction	rs1041981	0.120459	0.0846255	0.154658	6297
genotyped	Association	rs1041981	0.0457429	0.0348649	0.189567	6297
imputed	Interaction	rs1042157	-0.0879609	0.111343	0.429559	6298
imputed	Association	rs1042157	-0.0489744	0.0462115	0.289281	6298
genotyped	Interaction	rs10423902	0.00908125	0.0816247	0.911417	6293
genotyped	Association	rs10423902	0.0271621	0.0333601	0.415556	6293
genotyped	Interaction	rs10431282	-0.0413684	0.0894504	0.643758	6195
genotyped	Association	rs10431282	-0.0360139	0.0364795	0.323566	6195
genotyped	Interaction	rs1043789	0.0284635	0.0863145	0.741588	6296
genotyped	Association	rs1043789	0.0261143	0.0351267	0.457248	6296
imputed	Interaction	rs10440120	0.0309714	0.111441	0.781085	6298
imputed	Association	rs10440120	-0.00747617	0.0455561	0.869651	6298
genotyped	Interaction	rs10451238	-0.0713744	0.121846	0.558048	6295
genotyped	Association	rs10451238	-0.0146376	0.0496435	0.768115	6295
genotyped	Interaction	rs10451557	0.0457702	0.10464	0.661833	6264
genotyped	Association	rs10451557	0.0571734	0.0433705	0.187467	6264
genotyped	Interaction	rs10456324	0.111194	0.0811388	0.170604	6297
genotyped	Association	rs10456324	0.0338009	0.0330564	0.306573	6297
genotyped	Interaction	rs10456425	0.0782822	0.0822231	0.341098	6297
genotyped	Association	rs10456425	0.0133095	0.0330181	0.686891	6297
genotyped	Interaction	rs1045902	0.013995	0.0815955	0.863823	6293
genotyped	Association	rs1045902	0.0205775	0.0326087	0.528035	6293
genotyped	Interaction	rs10460808	-0.12558	0.153051	0.411958	6298
genotyped	Association	rs10460808	-0.02951	0.0606103	0.62636	6298
genotyped	Interaction	rs10460824	0.124085	0.0961015	0.196687	6298
genotyped	Association	rs10460824	-0.0516827	0.0396874	0.192881	6298
genotyped	Interaction	rs10479915	0.0491783	0.0817363	0.547415	6298
genotyped	Association	rs10479915	0.0154459	0.0331929	0.641705	6298
imputed	Interaction	rs1048315	-0.00324622	0.142054	0.981769	6298
imputed	Association	rs1048315	0.053291	0.0586132	0.363281	6298
genotyped	Interaction	rs10483512	0.0476732	0.0808889	0.555637	6298
genotyped	Association	rs10483512	0.0224918	0.0324432	0.488168	6298
imputed	Interaction	rs10490619	0.0892091	0.199495	0.654765	6298
imputed	Association	rs10490619	-0.0816266	0.0818292	0.318549	6298
imputed	Interaction	rs10490620	-0.141462	0.175836	0.421131	6298
imputed	Association	rs10490620	-0.0769966	0.0687733	0.26294	6298
imputed	Interaction	rs10490621	-0.121232	0.178478	0.497001	6298
imputed	Association	rs10490621	-0.0630882	0.0695034	0.364072	6298
genotyped	Interaction	rs10492367	-0.0713454	0.102112	0.484766	6298
genotyped	Association	rs10492367	0.0575618	0.0416052	0.166554	6298
genotyped	Interaction	rs10495589	0.0418772	0.0833861	0.615538	6298
genotyped	Association	rs10495589	-0.0264039	0.0334061	0.429329	6298
genotyped	Interaction	rs10495941	0.078408	0.0894706	0.380871	6297
genotyped	Association	rs10495941	-0.000249311	0.0365626	0.99456	6297
genotyped	Interaction	rs10497280	-0.0638592	0.0969659	0.510194	6221
genotyped	Association	rs10497280	-0.0224783	0.0387239	0.561614	6221
genotyped	Interaction	rs10497444	-0.203913	0.17883	0.254222	6298
genotyped	Association	rs10497444	-0.0227905	0.0730968	0.755214	6298
genotyped	Interaction	rs10499338	0.0890573	0.0871295	0.306761	6298
genotyped	Association	rs10499338	0.0355761	0.0355099	0.316448	6298
genotyped	Interaction	rs10499586	-0.00755082	0.110275	0.945411	6298
genotyped	Association	rs10499586	0.0153994	0.0449415	0.731871	6298
genotyped	Interaction	rs10501576	-0.0637138	0.0852599	0.454917	6298
genotyped	Association	rs10501576	0.0293916	0.0350227	0.401381	6298
genotyped	Interaction	rs10509328	-0.0517971	0.134437	0.700036	6298
genotyped	Association	rs10509328	0.024307	0.0560991	0.664821	6298
imputed	Interaction	rs10510410	0.0817304	0.0983165	0.405836	6298
imputed	Association	rs10510410	0.0622147	0.0395859	0.116085	6298
imputed	Interaction	rs10510411	0.0818345	0.0983666	0.405478	6298
imputed	Association	rs10510411	0.0622767	0.0396269	0.116099	6298
imputed	Interaction	rs10510412	0.0696739	0.0984999	0.479375	6298
imputed	Association	rs10510412	0.0639394	0.03975	0.107768	6298
imputed	Interaction	rs10510417	0.0650453	0.0981429	0.507508	6298
imputed	Association	rs10510417	0.0602594	0.0397484	0.129565	6298
imputed	Interaction	rs10510418	-0.00264557	0.0882084	0.976074	6298
imputed	Association	rs10510418	-0.0454893	0.036442	0.21198	6298
imputed	Interaction	rs10510419	0.225382	0.118127	0.0564411	6298
imputed	Association	rs10510419	0.0513137	0.0469777	0.274743	6298
genotyped	Interaction	rs10511351	0.0761746	0.104024	0.464026	6257
genotyped	Association	rs10511351	0.040737	0.0418715	0.330638	6257
genotyped	Interaction	rs10511974	-0.0820002	0.0925486	0.375639	6298
genotyped	Association	rs10511974	0.0292881	0.0372474	0.431714	6298
genotyped	Interaction	rs10512836	-0.130662	0.0967328	0.176825	6297
genotyped	Association	rs10512836	0.0447603	0.0398977	0.261958	6297
genotyped	Interaction	rs10517639	0.104058	0.102369	0.309428	6226
genotyped	Association	rs10517639	-0.0365331	0.0418392	0.382599	6226
genotyped	Interaction	rs10518389	0.00293814	0.0817879	0.971344	6297
genotyped	Association	rs10518389	0.0360879	0.0332497	0.277804	6297
genotyped	Interaction	rs10518585	-0.0760413	0.0817162	0.352121	6292
genotyped	Association	rs10518585	-0.00311966	0.0333082	0.925382	6292
genotyped	Interaction	rs10519566	0.0943131	0.0845657	0.26478	6297
genotyped	Association	rs10519566	-0.0210051	0.0340493	0.537321	6297
genotyped	Interaction	rs10519672	0.0237126	0.107998	0.826217	6297
genotyped	Association	rs10519672	0.0328387	0.0434788	0.450109	6297
imputed	Interaction	rs10521145	0.142677	0.21374	0.504461	6298
imputed	Association	rs10521145	0.0820533	0.0877895	0.35	6298
genotyped	Interaction	rs1052238	0.0633747	0.0824121	0.441923	6278
genotyped	Association	rs1052238	0.000722133	0.0331002	0.982595	6278
imputed	Interaction	rs1052248	-0.0686029	0.0959233	0.474522	6298
imputed	Association	rs1052248	-0.034605	0.038779	0.372233	6298
genotyped	Interaction	rs1055335	-0.0400322	0.0840416	0.63385	6296
genotyped	Association	rs1055335	0.0192871	0.0339007	0.569424	6296
genotyped	Interaction	rs1056720	-0.00303935	0.0925187	0.973794	6298
genotyped	Association	rs1056720	-0.0460784	0.038024	0.225626	6298
imputed	Interaction	rs1056827	0.0654349	0.0889457	0.461958	6298
imputed	Association	rs1056827	-2.96586e-05	0.0359664	0.999342	6298
genotyped	Interaction	rs1056836	-0.153741	0.0794819	0.0531225	6294
genotyped	Association	rs1056836	0.00257885	0.0326227	0.936995	6294
genotyped	Interaction	rs1056837	-0.150453	0.0794149	0.0582027	6296
genotyped	Association	rs1056837	0.00282498	0.0326292	0.93101	6296
genotyped	Interaction	rs1057890	0.0512242	0.0854709	0.548983	6298
genotyped	Association	rs1057890	0.0266232	0.0344227	0.439304	6298
imputed	Interaction	rs1059491	-0.0360301	0.113477	0.750867	6298
imputed	Association	rs1059491	-0.0527758	0.0470867	0.262407	6298
genotyped	Interaction	rs1060974	0.0978892	0.0843823	0.246066	6143
genotyped	Association	rs1060974	0.00501255	0.0347769	0.885399	6143
genotyped	Interaction	rs10734622	0.0356173	0.0908819	0.69514	6296
genotyped	Association	rs10734622	-0.0204535	0.0368817	0.579207	6296
genotyped	Interaction	rs10738432	-0.139197	0.0833818	0.0950893	6294
genotyped	Association	rs10738432	0.0119141	0.0338199	0.72464	6294
genotyped	Interaction	rs10743612	-0.0894127	0.0946295	0.344761	6297
genotyped	Association	rs10743612	0.00692015	0.0380908	0.855844	6297
genotyped	Interaction	rs10743623	-0.0110809	0.0805065	0.890529	6297
genotyped	Association	rs10743623	-0.0363017	0.03308	0.272513	6297
genotyped	Interaction	rs10745340	0.0767222	0.0848539	0.365941	6297
genotyped	Association	rs10745340	-0.0879978	0.0339913	0.0096525	6297
genotyped	Interaction	rs10745734	0.0982172	0.0997658	0.324919	6279
genotyped	Association	rs10745734	0.0490245	0.0402456	0.223219	6279
imputed	Interaction	rs1074629	-0.221275	0.308011	0.472537	6298
imputed	Association	rs1074629	-0.0511008	0.124757	0.682112	6298
imputed	Interaction	rs1074631	-0.0614539	0.114825	0.592534	6298
imputed	Association	rs1074631	-0.0349065	0.0477246	0.464552	6298
genotyped	Interaction	rs10746956	0.0450306	0.147684	0.760444	6298
genotyped	Association	rs10746956	0.0332767	0.0611633	0.586417	6298
genotyped	Interaction	rs10756267	-0.0265086	0.11455	0.816999	6298
genotyped	Association	rs10756267	0.0620633	0.045829	0.17571	6298
genotyped	Interaction	rs1076110	-0.029904	0.0870142	0.731108	6298
genotyped	Association	rs1076110	-0.0396865	0.0354582	0.263079	6298
genotyped	Interaction	rs10771444	-0.00874634	0.0827056	0.915782	6298
genotyped	Association	rs10771444	-0.0160577	0.0339057	0.635803	6298
genotyped	Interaction	rs10772627	-0.0133486	0.0900314	0.882138	6298
genotyped	Association	rs10772627	-0.00612607	0.0369957	0.868486	6298
genotyped	Interaction	rs10773327	0.136557	0.0818702	0.0953729	6293
genotyped	Association	rs10773327	0.0175856	0.0335001	0.599643	6293
genotyped	Interaction	rs10773898	0.0663241	0.0805932	0.410568	6298
genotyped	Association	rs10773898	0.0181866	0.0330608	0.582273	6298
genotyped	Interaction	rs10776775	0.0702395	0.0848668	0.407904	6297
genotyped	Association	rs10776775	-0.0882614	0.0339931	0.00944127	6297
genotyped	Interaction	rs10784735	-0.0659575	0.0859529	0.442892	6297
genotyped	Association	rs10784735	0.0216547	0.0346571	0.532108	6297
genotyped	Interaction	rs10786068	0.117707	0.0864978	0.173623	6298
genotyped	Association	rs10786068	0.0221075	0.0358672	0.537673	6298
genotyped	Interaction	rs10788432	-0.0375224	0.0827056	0.65007	6298
genotyped	Association	rs10788432	-0.00199107	0.0337206	0.952917	6298
imputed	Interaction	rs10795254	0.0244949	0.130901	0.851568	6298
imputed	Association	rs10795254	-0.0184558	0.0538641	0.731883	6298
imputed	Interaction	rs10795255	0.00192736	0.137448	0.988813	6298
imputed	Association	rs10795255	-0.003028	0.0547863	0.955926	6298
imputed	Interaction	rs10795256	-0.00930695	0.137248	0.945938	6298
imputed	Association	rs10795256	-0.00670147	0.0547368	0.902562	6298
imputed	Interaction	rs10797300	0.118888	0.208642	0.568821	6298
imputed	Association	rs10797300	0.0879896	0.0857945	0.305127	6298
genotyped	Interaction	rs10803420	0.0258342	0.0830254	0.75569	6298
genotyped	Association	rs10803420	-0.00754942	0.0333347	0.820841	6298
genotyped	Interaction	rs10803421	-0.0348576	0.0808102	0.666228	6297
genotyped	Association	rs10803421	0.0133662	0.0327895	0.683555	6297
genotyped	Interaction	rs10809860	-0.0213409	0.0866893	0.805553	6297
genotyped	Association	rs10809860	-0.0329998	0.034844	0.343639	6297
genotyped	Interaction	rs10814930	-0.131379	0.0878398	0.134792	6298
genotyped	Association	rs10814930	0.0561316	0.0353622	0.112488	6298
genotyped	Interaction	rs10816459	0.00852403	0.0955966	0.928952	6298
genotyped	Association	rs10816459	-0.0358599	0.0392927	0.361469	6298
genotyped	Interaction	rs10818508	0.0688956	0.0862064	0.424209	6298
genotyped	Association	rs10818508	-0.0753334	0.035299	0.0328693	6298
genotyped	Interaction	rs10821228	-0.205771	0.0830339	0.0132323	6298
genotyped	Association	rs10821228	-0.00624912	0.0335492	0.852241	6298
genotyped	Interaction	rs10821746	0.0694663	0.0822255	0.39824	6298
genotyped	Association	rs10821746	0.0251454	0.0336432	0.454841	6298
genotyped	Interaction	rs10821753	0.0757383	0.0807749	0.348463	6298
genotyped	Association	rs10821753	-0.00169456	0.0328493	0.95886	6298
genotyped	Interaction	rs10823149	0.0368726	0.0815643	0.651236	6095
genotyped	Association	rs10823149	0.018194	0.0332995	0.584828	6095
genotyped	Interaction	rs10832567	0.0150416	0.0796931	0.850299	6297
genotyped	Association	rs10832567	0.0096669	0.0323539	0.765113	6297
genotyped	Interaction	rs10843247	0.0940393	0.0887901	0.289586	6279
genotyped	Association	rs10843247	0.0110721	0.0366186	0.762386	6279
genotyped	Interaction	rs10850192	-0.21734	0.0879048	0.0134453	6298
genotyped	Association	rs10850192	0.0326999	0.0361123	0.365233	6298
genotyped	Interaction	rs10851873	-0.0201169	0.129833	0.87687	6298
genotyped	Association	rs10851873	0.00925082	0.0546952	0.865697	6298
genotyped	Interaction	rs10853926	-0.065703	0.107899	0.542594	6290
genotyped	Association	rs10853926	-0.0850428	0.0443797	0.0553781	6290
imputed	Interaction	rs10865134	0.276003	0.126021	0.0285512	6298
imputed	Association	rs10865134	-0.00723562	0.0504261	0.885908	6298
genotyped	Interaction	rs10865430	-0.0551123	0.0891588	0.536508	6298
genotyped	Association	rs10865430	-0.0107726	0.0355321	0.761763	6298
imputed	Interaction	rs10865709	-0.248123	0.102441	0.0154595	6298
imputed	Association	rs10865709	0.036173	0.0414967	0.3834	6298
imputed	Interaction	rs10865710	0.0711716	0.0982304	0.468762	6298
imputed	Association	rs10865710	0.0638632	0.0397057	0.107795	6298
imputed	Interaction	rs10865711	0.0675621	0.0981604	0.491301	6298
imputed	Association	rs10865711	0.0618475	0.0397466	0.119749	6298
genotyped	Interaction	rs10875148	-0.0401317	0.0956894	0.674942	6298
genotyped	Association	rs10875148	-0.0362774	0.0391208	0.353798	6298
genotyped	Interaction	rs10885625	-0.112763	0.120358	0.348845	6298
genotyped	Association	rs10885625	-0.00383614	0.0479397	0.936224	6298
genotyped	Interaction	rs10897198	0.0189801	0.0838923	0.821019	6298
genotyped	Association	rs10897198	-0.0176884	0.0339479	0.602355	6298
genotyped	Interaction	rs10898524	0.100336	0.0830204	0.226875	6298
genotyped	Association	rs10898524	0.0047577	0.0333728	0.886641	6298
genotyped	Interaction	rs10902583	-0.168414	0.117546	0.151981	6298
genotyped	Association	rs10902583	-0.139217	0.0466273	0.00283977	6298
genotyped	Interaction	rs10903541	0.0238839	0.0975778	0.806644	6298
genotyped	Association	rs10903541	-0.0334562	0.0398304	0.40096	6298
imputed	Interaction	rs10904432	-0.0488068	0.0821876	0.552637	6298
imputed	Association	rs10904432	-0.0220348	0.0336578	0.512703	6298
imputed	Interaction	rs10904435	-0.00196189	0.0842238	0.981417	6298
imputed	Association	rs10904435	-0.00199692	0.0342555	0.953516	6298
imputed	Interaction	rs10904436	-0.00197836	0.0842002	0.981255	6298
imputed	Association	rs10904436	-0.00217461	0.0342495	0.949376	6298
imputed	Interaction	rs10904437	-0.0513342	0.0812289	0.52743	6298
imputed	Association	rs10904437	-0.00821635	0.0333881	0.805623	6298
imputed	Interaction	rs10904438	-0.0460942	0.081163	0.570109	6298
imputed	Association	rs10904438	-0.00988191	0.033331	0.766875	6298
imputed	Interaction	rs10904439	-0.00254533	0.0842319	0.975894	6298
imputed	Association	rs10904439	-0.00191782	0.0342743	0.955379	6298
imputed	Interaction	rs10904440	-0.000721912	0.137601	0.995814	6298
imputed	Association	rs10904440	-0.00285415	0.0548217	0.958481	6298
imputed	Interaction	rs10904442	-0.0692054	0.128021	0.588816	6298
imputed	Association	rs10904442	0.0349998	0.0518464	0.499658	6298
imputed	Interaction	rs10904445	0.106355	0.15502	0.492693	6298
imputed	Association	rs10904445	0.0238807	0.0636653	0.707601	6298
genotyped	Interaction	rs10914827	-0.19145	0.148365	0.196962	6298
genotyped	Association	rs10914827	0.0575398	0.0612193	0.347307	6298
genotyped	Interaction	rs10915373	-0.0352874	0.0814076	0.664691	6297
genotyped	Association	rs10915373	-0.0288308	0.0331727	0.384818	6297
genotyped	Interaction	rs10916	-0.0969538	0.0923426	0.293788	6296
genotyped	Association	rs10916	0.00388255	0.0383028	0.919264	6296
genotyped	Interaction	rs10918342	-0.0117342	0.0877221	0.893592	6298
genotyped	Association	rs10918342	0.000481883	0.0351646	0.989067	6298
genotyped	Interaction	rs10924245	-0.0905806	0.165375	0.583897	6298
genotyped	Association	rs10924245	-0.0499834	0.0663953	0.451589	6298
genotyped	Interaction	rs10928826	0.0474457	0.0824636	0.565073	6298
genotyped	Association	rs10928826	-0.0514753	0.0332143	0.121242	6298
genotyped	Interaction	rs10928827	0.0197941	0.0826527	0.810738	6149
genotyped	Association	rs10928827	0.054706	0.033686	0.104427	6149
imputed	Interaction	rs10946545	-0.158765	0.210723	0.45122	6298
imputed	Association	rs10946545	0.0547296	0.0872685	0.53059	6298
imputed	Interaction	rs10946546	0.2044	0.0866862	0.0184079	6298
imputed	Association	rs10946546	0.0375563	0.0353038	0.287459	6298
genotyped	Interaction	rs10950917	0.118977	0.0811554	0.142688	6296
genotyped	Association	rs10950917	0.0408167	0.0338711	0.228226	6296
genotyped	Interaction	rs10952364	-0.0730171	0.0969217	0.451261	6298
genotyped	Association	rs10952364	0.0851983	0.0394172	0.0306985	6298
genotyped	Interaction	rs10967952	0.0343515	0.098141	0.726334	6298
genotyped	Association	rs10967952	0.0165862	0.0404287	0.68163	6298
genotyped	Interaction	rs10971441	-0.157398	0.108677	0.147583	6240
genotyped	Association	rs10971441	-0.0059472	0.0442436	0.893075	6240
genotyped	Interaction	rs10971452	-0.0712512	0.112006	0.524709	6297
genotyped	Association	rs10971452	-0.00140697	0.0456353	0.975405	6297
genotyped	Interaction	rs10974453	-0.142984	0.0900677	0.112446	6298
genotyped	Association	rs10974453	0.0277066	0.0362517	0.444727	6298
genotyped	Interaction	rs10981863	-0.0175775	0.0810135	0.828239	6298
genotyped	Association	rs10981863	-0.00653101	0.0329239	0.842764	6298
genotyped	Interaction	rs10982234	0.0510959	0.137351	0.709898	6297
genotyped	Association	rs10982234	-0.0384905	0.0563604	0.494673	6297
genotyped	Interaction	rs10985140	0.0105885	0.0807396	0.895666	6298
genotyped	Association	rs10985140	0.015808	0.0331115	0.633082	6298
genotyped	Interaction	rs10987574	0.0443989	0.0991463	0.654305	6296
genotyped	Association	rs10987574	-0.0341764	0.0405827	0.39974	6296
genotyped	Interaction	rs10987585	0.0339784	0.104813	0.745812	6298
genotyped	Association	rs10987585	0.0141113	0.042598	0.740454	6298
genotyped	Interaction	rs10987794	-0.0682465	0.0845492	0.419593	6276
genotyped	Association	rs10987794	-0.0360914	0.0340822	0.289663	6276
genotyped	Interaction	rs10995190	0.232169	0.113011	0.0399791	6297
genotyped	Association	rs10995190	-0.235142	0.0461676	3.62291e-07	6297
genotyped	Interaction	rs10997975	0.0239898	0.0813226	0.768007	6297
genotyped	Association	rs10997975	-0.00412643	0.0329338	0.900294	6297
genotyped	Interaction	rs11007825	-0.000957644	0.0876537	0.991283	6260
genotyped	Association	rs11007825	-0.0584545	0.0354436	0.0991522	6260
genotyped	Interaction	rs11011878	0.0317868	0.0804984	0.692949	6298
genotyped	Association	rs11011878	0.0361261	0.0330881	0.274957	6298
genotyped	Interaction	rs11023727	0.0252273	0.0812468	0.75619	6298
genotyped	Association	rs11023727	-0.033515	0.0327555	0.306259	6298
genotyped	Interaction	rs11023882	-0.059714	0.0816577	0.46464	6239
genotyped	Association	rs11023882	-0.00937643	0.0328962	0.77563	6239
genotyped	Interaction	rs11025602	0.082935	0.104229	0.426237	6294
genotyped	Association	rs11025602	0.0344305	0.0422054	0.414654	6294
genotyped	Interaction	rs1105721	0.00924688	0.0840497	0.9124	6296
genotyped	Association	rs1105721	0.00753438	0.0346536	0.827888	6296
genotyped	Interaction	rs11061973	0.108556	0.115335	0.346629	6298
genotyped	Association	rs11061973	-0.14315	0.0464982	0.00208872	6298
genotyped	Interaction	rs11062040	0.0954483	0.079235	0.228394	6298
genotyped	Association	rs11062040	-0.0237878	0.0327866	0.468153	6298
genotyped	Interaction	rs1106423	0.0100578	0.085334	0.906179	6297
genotyped	Association	rs1106423	0.0234399	0.0349652	0.502641	6297
genotyped	Interaction	rs11069458	0.0575839	0.102516	0.574337	6297
genotyped	Association	rs11069458	0.0573694	0.0418693	0.170673	6297
genotyped	Interaction	rs11070664	-0.0180372	0.0817478	0.825377	6297
genotyped	Association	rs11070664	-0.0182574	0.0335582	0.586425	6297
imputed	Interaction	rs11072499	-0.0871373	0.15519	0.574484	6298
imputed	Association	rs11072499	0.052447	0.0642453	0.414328	6298
imputed	Interaction	rs11072500	-0.0244427	0.11933	0.83771	6298
imputed	Association	rs11072500	0.0767858	0.0492529	0.119045	6298
imputed	Interaction	rs11072502	0.178352	0.0913666	0.0509775	6298
imputed	Association	rs11072502	-0.000712045	0.036755	0.984544	6298
imputed	Interaction	rs11072504	0.178618	0.0913885	0.0506872	6298
imputed	Association	rs11072504	-0.000353895	0.0367622	0.99232	6298
imputed	Interaction	rs11072505	0.171202	0.0906245	0.0589192	6298
imputed	Association	rs11072505	0.00139094	0.03651	0.969611	6298
imputed	Interaction	rs11072506	0.161317	0.0898236	0.0725544	6298
imputed	Association	rs11072506	-0.00480172	0.0361175	0.894239	6298
imputed	Interaction	rs11072507	0.169373	0.085876	0.0486193	6298
imputed	Association	rs11072507	-0.00894707	0.03483	0.797281	6298
imputed	Interaction	rs11072508	0.153449	0.0860674	0.0746525	6298
imputed	Association	rs11072508	-0.00176422	0.0349199	0.959708	6298
imputed	Interaction	rs11074904	-0.262209	0.212205	0.216639	6298
imputed	Association	rs11074904	-0.0548061	0.0851618	0.519889	6298
imputed	Interaction	rs11074905	0.0255337	0.115845	0.825556	6298
imputed	Association	rs11074905	0.0277408	0.0483789	0.566389	6298
imputed	Interaction	rs11074907	-0.0747163	0.114124	0.51269	6298
imputed	Association	rs11074907	-0.0690403	0.0473671	0.145012	6298
imputed	Interaction	rs11074908	0.141567	0.21019	0.500643	6298
imputed	Association	rs11074908	0.0975398	0.0861516	0.257599	6298
imputed	Interaction	rs11074911	-0.0334957	0.112168	0.765238	6298
imputed	Association	rs11074911	-0.0506042	0.0464195	0.275689	6298
genotyped	Interaction	rs11076522	-0.0720183	0.0863658	0.404383	6297
genotyped	Association	rs11076522	-0.0383408	0.0356928	0.282779	6297
imputed	Interaction	rs1107822	0.0607693	0.200019	0.761277	6298
imputed	Association	rs1107822	-0.0286712	0.0793548	0.717884	6298
genotyped	Interaction	rs11078275	0.00175366	0.096149	0.985449	6258
genotyped	Association	rs11078275	0.0484107	0.0389966	0.214501	6258
genotyped	Interaction	rs11080292	-0.0877333	0.103071	0.394697	6297
genotyped	Association	rs11080292	0.0265181	0.0403442	0.511014	6297
genotyped	Interaction	rs1108460	0.227909	0.107751	0.0344564	6298
genotyped	Association	rs1108460	-0.0171398	0.0438523	0.695919	6298
genotyped	Interaction	rs11086368	-0.0759116	0.130854	0.561853	6298
genotyped	Association	rs11086368	-0.0433332	0.0526646	0.410644	6298
genotyped	Interaction	rs1108959	0.00895265	0.090461	0.921168	6296
genotyped	Association	rs1108959	0.0478569	0.0364485	0.189232	6296
imputed	Interaction	rs1109056	0.231705	0.17126	0.176123	6298
imputed	Association	rs1109056	0.0166261	0.0715095	0.816156	6298
genotyped	Interaction	rs11102370	0.148036	0.0844617	0.0797025	6296
genotyped	Association	rs11102370	-0.00637916	0.0340966	0.851595	6296
genotyped	Interaction	rs11108310	0.0892396	0.0994586	0.369618	6295
genotyped	Association	rs11108310	0.0466679	0.0401864	0.24557	6295
genotyped	Interaction	rs11117762	-0.0618614	0.0807007	0.443376	6297
genotyped	Association	rs11117762	-0.051879	0.0330621	0.116665	6297
imputed	Interaction	rs11124631	0.200062	0.07935	0.011718	6298
imputed	Association	rs11124631	0.000559139	0.0324776	0.986265	6298
imputed	Interaction	rs11124632	0.11801	0.0821952	0.151129	6298
imputed	Association	rs11124632	0.00591498	0.0337199	0.860759	6298
imputed	Interaction	rs11124634	-0.122525	0.0962097	0.202882	6298
imputed	Association	rs11124634	-0.0055685	0.0390261	0.886542	6298
genotyped	Interaction	rs11128181	-0.065835	0.0800293	0.410746	6297
genotyped	Association	rs11128181	-0.0280858	0.0325867	0.388787	6297
imputed	Interaction	rs11128592	-0.2687	0.119494	0.0245688	6298
imputed	Association	rs11128592	0.0186441	0.0487898	0.702377	6298
imputed	Interaction	rs11128593	-0.249012	0.10256	0.0152116	6298
imputed	Association	rs11128593	0.0372799	0.0415231	0.36932	6298
imputed	Interaction	rs11128594	-0.249283	0.102486	0.0150281	6298
imputed	Association	rs11128594	0.0371171	0.0415206	0.371386	6298
imputed	Interaction	rs11128595	-0.248156	0.102445	0.0154487	6298
imputed	Association	rs11128595	0.0361214	0.0415002	0.38412	6298
imputed	Interaction	rs11128596	0.0923684	0.0977863	0.344902	6298
imputed	Association	rs11128596	0.0619068	0.0392738	0.11501	6298
imputed	Interaction	rs11128597	0.0946756	0.0976624	0.332375	6298
imputed	Association	rs11128597	0.0621156	0.0392698	0.113753	6298
imputed	Interaction	rs11128598	0.0711698	0.09823	0.468772	6298
imputed	Association	rs11128598	0.0638615	0.0397056	0.107804	6298
imputed	Interaction	rs11128599	0.0677236	0.0981607	0.490266	6298
imputed	Association	rs11128599	0.0618258	0.0397469	0.119881	6298
imputed	Interaction	rs11128600	0.0650391	0.098142	0.507544	6298
imputed	Association	rs11128600	0.0603336	0.0397482	0.129091	6298
imputed	Interaction	rs11128601	0.0617971	0.0982008	0.52918	6298
imputed	Association	rs11128601	0.059057	0.0397688	0.137592	6298
imputed	Interaction	rs11128602	0.0624071	0.098198	0.52511	6298
imputed	Association	rs11128602	0.0585043	0.0397644	0.141268	6298
imputed	Interaction	rs11128603	-0.178407	0.126309	0.157864	6298
imputed	Association	rs11128603	0.0409495	0.0511257	0.423187	6298
genotyped	Interaction	rs11128627	0.0765166	0.0851986	0.369168	6295
genotyped	Association	rs11128627	0.0133204	0.0345182	0.699587	6295
genotyped	Interaction	rs11135327	-0.125204	0.0927719	0.177197	6298
genotyped	Association	rs11135327	-0.00262256	0.037022	0.943529	6298
imputed	Interaction	rs11138419	-0.0485554	0.112432	0.665854	6298
imputed	Association	rs111384198	-0.0471336	0.0468084	0.313999	6298
imputed	Interaction	rs11148221	0.298877	0.133059	0.0247265	6298
imputed	Association	rs111482219	0.0700437	0.0529338	0.185806	6298
genotyped	Interaction	rs11149412	0.00627156	0.081478	0.938648	6298
genotyped	Association	rs11149412	0.0409389	0.0326003	0.209242	6298
genotyped	Interaction	rs11149582	0.054853	0.10101	0.587119	6248
genotyped	Association	rs11149582	0.0196688	0.0408947	0.630561	6248
genotyped	Interaction	rs11152081	-0.0784463	0.0849341	0.355723	6298
genotyped	Association	rs11152081	-0.017691	0.0350312	0.613572	6298
genotyped	Interaction	rs11155287	-0.0666664	0.0906011	0.461865	6298
genotyped	Association	rs11155287	-0.0240197	0.0373131	0.519772	6298
genotyped	Interaction	rs11157637	0.00188862	0.113278	0.986699	6289
genotyped	Association	rs11157637	0.0379773	0.0457058	0.406057	6289
genotyped	Interaction	rs11160179	0.0257641	0.0846908	0.760975	6298
genotyped	Association	rs11160179	0.0287654	0.0344808	0.404175	6298
genotyped	Interaction	rs11161341	0.0234899	0.0807929	0.771258	6298
genotyped	Association	rs11161341	-0.0103744	0.0330045	0.753279	6298
genotyped	Interaction	rs11161622	-0.145072	0.0815837	0.0754203	6297
genotyped	Association	rs11161622	0.0232692	0.0338613	0.491988	6297
genotyped	Interaction	rs11163354	0.0472514	0.12832	0.712714	6298
genotyped	Association	rs11163354	0.0383526	0.051852	0.459538	6298
imputed	Interaction	rs11169358	-0.0323167	0.112129	0.773195	6298
imputed	Association	rs111693583	-0.0515696	0.0463976	0.266408	6298
imputed	Interaction	rs11172862	0.295153	0.134181	0.0278671	6298
imputed	Association	rs111728624	0.063564	0.0537797	0.237277	6298
imputed	Interaction	rs11179342	-0.0265487	0.138728	0.84824	6298
imputed	Association	rs111793429	-0.00589258	0.055324	0.915181	6298
genotyped	Interaction	rs11180474	-0.00611973	0.0840438	0.941955	6162
genotyped	Association	rs11180474	-0.0047691	0.0339735	0.888367	6162
imputed	Interaction	rs11182034	-0.0752394	0.132032	0.568794	6298
imputed	Association	rs111820348	-0.0814385	0.0544116	0.134519	6298
imputed	Interaction	rs11193271	-0.084865	0.103768	0.413482	6298
imputed	Association	rs111932715	-0.0291382	0.0436046	0.504008	6298
genotyped	Interaction	rs11195125	0.170286	0.156726	0.277291	6294
genotyped	Association	rs11195125	-0.0553671	0.0609242	0.363498	6294
genotyped	Interaction	rs11196926	-0.0281978	0.118603	0.812084	6298
genotyped	Association	rs11196926	0.00376452	0.0467577	0.935833	6298
genotyped	Interaction	rs11202661	-0.156252	0.108892	0.151358	6298
genotyped	Association	rs11202661	-0.0156174	0.0440928	0.723206	6298
imputed	Interaction	rs11204775	-0.0294169	0.112024	0.792872	6298
imputed	Association	rs112047757	-0.0506394	0.0463728	0.274872	6298
imputed	Interaction	rs1121800	0.0957898	0.0887279	0.280366	6298
imputed	Association	rs1121800	0.0151697	0.0349374	0.66416	6298
imputed	Interaction	rs11219104	-0.0296196	0.112171	0.791744	6298
imputed	Association	rs112191041	-0.0511595	0.0464025	0.27028	6298
genotyped	Interaction	rs11219682	0.0383741	0.0941533	0.683603	6298
genotyped	Association	rs11219682	-0.0330358	0.0389132	0.395935	6298
genotyped	Interaction	rs11221163	0.034911	0.0807608	0.665555	6298
genotyped	Association	rs11221163	-0.0297573	0.0331225	0.369007	6298
genotyped	Interaction	rs11222496	0.0105175	0.0828224	0.898954	6293
genotyped	Association	rs11222496	-0.00827449	0.0339312	0.807347	6293
genotyped	Interaction	rs11224348	0.149724	0.158559	0.345063	6298
genotyped	Association	rs11224348	0.022657	0.0671166	0.735694	6298
genotyped	Interaction	rs11226057	-0.0143496	0.0810974	0.859559	6297
genotyped	Association	rs11226057	0.0155	0.0326931	0.63544	6297
imputed	Interaction	rs1122648	0.065598	0.0981309	0.503856	6298
imputed	Association	rs1122648	0.0596875	0.0397461	0.133221	6298
imputed	Interaction	rs11229267	0.147324	0.213213	0.489608	6298
imputed	Association	rs112292679	0.00537976	0.0837331	0.948774	6298
genotyped	Interaction	rs11231073	0.0119021	0.082151	0.884809	6297
genotyped	Association	rs11231073	0.0281641	0.0332438	0.396916	6297
genotyped	Interaction	rs11234201	0.0217019	0.0819684	0.791203	6297
genotyped	Association	rs11234201	-0.0242935	0.0330671	0.462567	6297
imputed	Interaction	rs11235353	-0.302651	0.191015	0.113145	6298
imputed	Association	rs112353533	0.0468794	0.0791081	0.55347	6298
imputed	Interaction	rs11236600	-0.0901544	0.114811	0.432342	6298
imputed	Association	rs112366001	-0.040046	0.0478098	0.402281	6298
genotyped	Interaction	rs11238782	0.0224524	0.0850252	0.791737	6233
genotyped	Association	rs11238782	-0.00671956	0.0343087	0.844729	6233
imputed	Interaction	rs1123886	0.0721456	0.0900666	0.423147	6298
imputed	Association	rs1123886	-0.00673612	0.0367653	0.854632	6298
imputed	Interaction	rs11240929	-0.000912283	0.16202	0.995508	6298
imputed	Association	rs112409291	-0.0229603	0.0639206	0.719458	6298
genotyped	Interaction	rs11242622	0.00637643	0.114717	0.955675	6298
genotyped	Association	rs11242622	0.0143388	0.047109	0.760853	6298
imputed	Interaction	rs11243115	0.179334	0.137681	0.192783	6298
imputed	Association	rs112431151	0.0351456	0.0573207	0.539806	6298
imputed	Interaction	rs11245545	-0.0849975	0.103776	0.412791	6298
imputed	Association	rs112455458	-0.0292149	0.0436051	0.50289	6298
genotyped	Interaction	rs11248540	-0.0432227	0.0915535	0.636869	6294
genotyped	Association	rs11248540	-0.00863393	0.0368731	0.814874	6294
imputed	Interaction	rs11253015	-0.00902197	0.0841991	0.914673	6298
imputed	Association	rs11253015	-0.0029292	0.0342049	0.931758	6298
genotyped	Interaction	rs11253016	-0.00969215	0.084178	0.908339	6298
genotyped	Association	rs11253016	-0.00391003	0.0342081	0.909003	6298
genotyped	Interaction	rs11253018	-0.00650375	0.0841557	0.938401	6298
genotyped	Association	rs11253018	-0.0036046	0.0342106	0.916089	6298
imputed	Interaction	rs11253019	-0.0150519	0.0838197	0.857492	6298
imputed	Association	rs11253019	-0.00398003	0.0341291	0.907167	6298
imputed	Interaction	rs11253020	-0.00976645	0.0842584	0.907727	6298
imputed	Association	rs11253020	-0.00191879	0.0342438	0.955317	6298
imputed	Interaction	rs11253021	-0.00977463	0.0842586	0.90765	6298
imputed	Association	rs11253021	-0.00191235	0.0342441	0.955467	6298
imputed	Interaction	rs11253022	-0.00978939	0.0842584	0.907511	6298
imputed	Association	rs11253022	-0.00191081	0.034244	0.955503	6298
imputed	Interaction	rs11253024	-0.0471299	0.0824927	0.567801	6298
imputed	Association	rs11253024	-0.0223284	0.0338013	0.508907	6298
imputed	Interaction	rs11253036	-0.00202863	0.0841959	0.980778	6298
imputed	Association	rs11253036	-0.00221381	0.0342475	0.948461	6298
genotyped	Interaction	rs11253038	0.0470935	0.0809663	0.560828	6298
genotyped	Association	rs11253038	0.0131318	0.033251	0.692909	6298
imputed	Interaction	rs11253039	-0.0107092	0.0845627	0.899228	6298
imputed	Association	rs11253039	-0.00252836	0.0343699	0.94136	6298
imputed	Interaction	rs11253042	0.111214	0.084631	0.18886	6298
imputed	Association	rs11253042	-0.0533433	0.0344149	0.12119	6298
imputed	Interaction	rs11253045	-0.00674247	0.0979076	0.945099	6298
imputed	Association	rs11253045	-0.0883513	0.039704	0.0260997	6298
genotyped	Interaction	rs11253046	0.009569	0.0799114	0.904689	6298
genotyped	Association	rs11253046	-0.0185023	0.0324715	0.568832	6298
genotyped	Interaction	rs11253048	-0.0937166	0.0995765	0.346663	6298
genotyped	Association	rs11253048	-0.0207818	0.0417292	0.618491	6298
imputed	Interaction	rs11253050	-0.0109675	0.128983	0.93224	6298
imputed	Association	rs11253050	0.0392102	0.0523595	0.453967	6298
imputed	Interaction	rs11253051	-0.0150839	0.137807	0.912844	6298
imputed	Association	rs11253051	-0.00513032	0.0550061	0.925694	6298
imputed	Interaction	rs11253052	-0.0150759	0.137807	0.91289	6298
imputed	Association	rs11253052	-0.005133	0.0550064	0.925655	6298
imputed	Interaction	rs11253053	-0.0150834	0.137807	0.912846	6298
imputed	Association	rs11253053	-0.00513067	0.0550062	0.925689	6298
imputed	Interaction	rs11253054	-0.015235	0.137834	0.911991	6298
imputed	Association	rs11253054	-0.00515294	0.055019	0.925384	6298
imputed	Interaction	rs11253056	-0.0152496	0.137835	0.911908	6298
imputed	Association	rs11253056	-0.00514419	0.0550194	0.925511	6298
imputed	Interaction	rs11253057	-0.0156073	0.137909	0.909899	6298
imputed	Association	rs11253057	-0.00516792	0.0550518	0.925212	6298
imputed	Interaction	rs11253058	-0.0156113	0.137916	0.90988	6298
imputed	Association	rs11253058	-0.00516721	0.055056	0.925228	6298
imputed	Interaction	rs11253059	-0.0157056	0.137938	0.909352	6298
imputed	Association	rs11253059	-0.00517389	0.0550655	0.925145	6298
imputed	Interaction	rs11253060	-0.0274969	0.138319	0.84243	6298
imputed	Association	rs11253060	-0.00729605	0.055137	0.894731	6298
imputed	Interaction	rs11253066	-0.0161477	0.145018	0.911343	6298
imputed	Association	rs11253066	0.00931637	0.0579191	0.872216	6298
imputed	Interaction	rs11253067	-0.0170021	0.145055	0.906697	6298
imputed	Association	rs11253067	0.00941649	0.057936	0.870892	6298
genotyped	Interaction	rs11255267	0.0489918	0.0850861	0.564777	6298
genotyped	Association	rs11255267	-0.02334	0.0345017	0.498755	6298
genotyped	Interaction	rs1126368	0.195896	0.145812	0.179165	6298
genotyped	Association	rs1126368	0.0493239	0.0605972	0.415696	6298
genotyped	Interaction	rs11263858	0.0731229	0.0954528	0.443667	6298
genotyped	Association	rs11263858	0.0216336	0.0389225	0.578359	6298
imputed	Interaction	rs1126446	-0.155752	0.124428	0.210712	6298
imputed	Association	rs1126446	-0.0434262	0.0518132	0.401989	6298
imputed	Interaction	rs1126447	-0.0996473	0.116599	0.392795	6298
imputed	Association	rs1126447	-0.0604876	0.0483197	0.210682	6298
imputed	Interaction	rs11269736	0.048134	0.197771	0.807717	6298
imputed	Association	rs112697364	0.0583523	0.0818598	0.475976	6298
imputed	Interaction	rs11282636	0.187206	0.209008	0.370452	6298
imputed	Association	rs112826367	0.06126	0.0851609	0.471956	6298
imputed	Interaction	rs11283177	-0.00676263	0.114508	0.952907	6298
imputed	Association	rs112831778	-0.0436817	0.0474099	0.356896	6298
imputed	Interaction	rs11290046	0.128732	0.186065	0.489047	6298
imputed	Association	rs112900467	-0.000875319	0.0753089	0.990727	6298
imputed	Interaction	rs11292397	0.068497	0.140794	0.626625	6298
imputed	Association	rs112923971	0.046465	0.0580438	0.423442	6298
imputed	Interaction	rs11293864	-0.078235	0.112522	0.486901	6298
imputed	Association	rs112938642	0.00746058	0.0458344	0.870703	6298
imputed	Interaction	rs11296191	0.173451	0.136687	0.204499	6298
imputed	Association	rs112961916	-0.000508255	0.0559014	0.992746	6298
genotyped	Interaction	rs1131364	0.136825	0.0817222	0.0941274	6296
genotyped	Association	rs1131364	0.00675321	0.0334471	0.839996	6296
imputed	Interaction	rs11317327	-0.174653	0.112196	0.1196	6298
imputed	Association	rs113173279	0.0505762	0.046879	0.280689	6298
imputed	Interaction	rs11320833	-0.0354403	0.111472	0.750549	6298
imputed	Association	rs113208333	-0.0617826	0.0461899	0.181082	6298
imputed	Interaction	rs11325658	0.381201	0.144958	0.00856592	6298
imputed	Association	rs113256582	0.0349759	0.0579223	0.54597	6298
imputed	Interaction	rs11329419	0.154789	0.0937595	0.0988059	6298
imputed	Association	rs113294190	0.000331794	0.0380437	0.993042	6298
imputed	Interaction	rs11339493	-0.0736323	0.126392	0.560203	6298
imputed	Association	rs113394930	0.101743	0.0509128	0.0457189	6298
imputed	Interaction	rs11360280	0.00350737	0.157923	0.982282	6298
imputed	Association	rs113602804	-0.0289942	0.0618582	0.639286	6298
imputed	Interaction	rs11360778	0.175103	0.136732	0.200372	6298
imputed	Association	rs113607780	-0.00114568	0.0559328	0.983659	6298
imputed	Interaction	rs11365220	0.239981	0.122378	0.0499255	6298
imputed	Association	rs113652208	0.0518028	0.048948	0.289949	6298
imputed	Interaction	rs1136703	0.00673625	0.129254	0.958438	6298
imputed	Association	rs1136703	-0.0350484	0.0534835	0.512291	6298
imputed	Interaction	rs11367816	-0.165293	0.15763	0.294397	6298
imputed	Association	rs113678169	0.0737992	0.0633965	0.244432	6298
imputed	Interaction	rs11369229	0.174504	0.182785	0.339768	6298
imputed	Association	rs113692291	-0.0411731	0.0739621	0.577767	6298
imputed	Interaction	rs11376017	0.184244	0.212184	0.385253	6298
imputed	Association	rs113760175	0.126332	0.0830691	0.128357	6298
imputed	Interaction	rs11376365	-0.00138264	0.13319	0.991718	6298
imputed	Association	rs113763657	0.0226554	0.0562475	0.687123	6298
imputed	Interaction	rs11380566	0.264289	0.163615	0.106293	6298
imputed	Association	rs113805668	0.0304869	0.0688388	0.657873	6298
imputed	Interaction	rs11401	0.0204041	0.174466	0.906902	6298
imputed	Association	rs11401	0.0448216	0.0718688	0.532874	6298
imputed	Interaction	rs11401954	-0.0129433	0.158638	0.934976	6298
imputed	Association	rs114019549	-0.0223065	0.0620067	0.719051	6298
imputed	Interaction	rs11404283	-0.104851	0.102478	0.306272	6298
imputed	Association	rs114042836	0.0158263	0.041037	0.699762	6298
imputed	Interaction	rs11405096	0.0962828	0.123196	0.434513	6298
imputed	Association	rs114050967	0.0120214	0.0572383	0.833656	6298
imputed	Interaction	rs11407514	-0.0141565	0.0849438	0.867645	6298
imputed	Association	rs114075146	-0.0245716	0.0355611	0.489611	6298
imputed	Interaction	rs11408966	0.179131	0.107536	0.0958088	6298
imputed	Association	rs114089668	0.0776614	0.0438309	0.0764695	6298
imputed	Interaction	rs11409542	-0.017576	0.0848525	0.835911	6298
imputed	Association	rs114095420	-0.0222833	0.0355614	0.530935	6298
imputed	Interaction	rs11410165	0.0297844	0.0842968	0.723855	6298
imputed	Association	rs114101658	-0.0188017	0.0341608	0.582074	6298
imputed	Interaction	rs11411242	0.307162	0.133767	0.0216946	6298
imputed	Association	rs114112421	0.0790854	0.0533153	0.138031	6298
imputed	Interaction	rs11413829	0.291602	0.134476	0.0301631	6298
imputed	Association	rs114138298	0.0627111	0.0534581	0.240805	6298
imputed	Interaction	rs11413967	0.104103	0.0852028	0.22182	6298
imputed	Association	rs114139676	0.0219762	0.0338976	0.516807	6298
imputed	Interaction	rs11414550	-0.17262	0.0989987	0.0812681	6298
imputed	Association	rs114145508	0.017652	0.0406284	0.663959	6298
imputed	Interaction	rs11418990	0.149204	0.164813	0.365348	6298
imputed	Association	rs114189907	0.0186127	0.0683701	0.78545	6298
imputed	Interaction	rs11419505	-0.0206607	0.083592	0.804792	6298
imputed	Association	rs114195058	-0.0411403	0.0351644	0.242069	6298
imputed	Interaction	rs11420994	-0.00375323	0.159082	0.981178	6298
imputed	Association	rs114209943	-0.028168	0.0623559	0.65148	6298
imputed	Interaction	rs11426844	-0.114423	0.102324	0.263506	6298
imputed	Association	rs114268448	0.0150262	0.0410546	0.714373	6298
imputed	Interaction	rs11432745	0.0463232	0.0995486	0.64171	6298
imputed	Association	rs114327456	0.0359155	0.0440587	0.415004	6298
imputed	Interaction	rs11433053	-0.167516	0.0954312	0.0792473	6298
imputed	Association	rs114330539	-0.00494541	0.0387447	0.898437	6298
imputed	Interaction	rs11440315	-0.0824485	0.0929645	0.375177	6298
imputed	Association	rs114403156	0.0328083	0.0368562	0.373409	6298
imputed	Interaction	rs11442485	-0.0134851	0.158711	0.932291	6298
imputed	Association	rs114424858	-0.0200683	0.0620185	0.746262	6298
imputed	Interaction	rs11446099	-0.0318394	0.140949	0.821291	6298
imputed	Association	rs114460993	0.065879	0.0556869	0.236844	6298
imputed	Interaction	rs11446566	0.105017	0.0854852	0.219313	6298
imputed	Association	rs114465669	0.0215639	0.0339348	0.525157	6298
imputed	Interaction	rs11449211	-0.0323434	0.121487	0.790072	6298
imputed	Association	rs114492112	-0.0997236	0.0487996	0.0410416	6298
imputed	Interaction	rs11455881	-0.0891493	0.0932106	0.338892	6298
imputed	Association	rs114558811	0.0257744	0.0369621	0.485628	6298
imputed	Interaction	rs11456395	-0.00669329	0.0846989	0.937016	6298
imputed	Association	rs114563954	-0.023392	0.035455	0.509427	6298
genotyped	Interaction	rs1145789	0.173578	0.101944	0.0886794	6298
genotyped	Association	rs1145789	-0.0458594	0.0416546	0.270962	6298
imputed	Interaction	rs11459592	-0.108287	0.102434	0.290489	6298
imputed	Association	rs114595926	0.0155027	0.0410451	0.705667	6298
imputed	Interaction	rs11468685	-0.260044	0.208944	0.21334	6298
imputed	Association	rs114686853	0.0256129	0.0850436	0.763292	6298
imputed	Interaction	rs11470323	-0.113437	0.102292	0.267494	6298
imputed	Association	rs114703231	0.0150064	0.0410438	0.714663	6298
imputed	Interaction	rs11470994	-0.108279	0.102434	0.290528	6298
imputed	Association	rs114709943	0.015506	0.0410452	0.705609	6298
imputed	Interaction	rs11471524	0.0203487	0.0917081	0.82441	6298
imputed	Association	rs114715246	-0.0337779	0.0388891	0.385116	6298
imputed	Interaction	rs11473581	0.293398	0.168341	0.0814049	6298
imputed	Association	rs114735810	0.0864545	0.0683038	0.205655	6298
imputed	Interaction	rs11476786	-0.0269126	0.103716	0.795271	6298
imputed	Association	rs114767863	-0.00336157	0.0451235	0.940617	6298
imputed	Interaction	rs11477657	-0.117901	0.102174	0.248577	6298
imputed	Association	rs114776579	0.0145447	0.0410316	0.722994	6298
imputed	Interaction	rs11478100	-0.11522	0.102267	0.259932	6298
imputed	Association	rs114781006	0.0148221	0.0410412	0.717998	6298
imputed	Interaction	rs11480048	-0.108138	0.102437	0.291167	6298
imputed	Association	rs114800489	0.0155173	0.0410451	0.705402	6298
imputed	Interaction	rs11482019	-0.0172438	0.158764	0.913513	6298
imputed	Association	rs114820193	-0.0399488	0.0633351	0.528225	6298
imputed	Interaction	rs11483951	-0.11062	0.111286	0.320254	6298
imputed	Association	rs114839516	-0.0647512	0.0447658	0.148103	6298
imputed	Interaction	rs11489513	-0.0173832	0.158757	0.912813	6298
imputed	Association	rs114895130	-0.0399794	0.0633318	0.527888	6298
imputed	Interaction	rs11489930	-0.0887586	0.0885213	0.316054	6298
imputed	Association	rs114899308	-0.0460611	0.0372136	0.215856	6298
imputed	Interaction	rs11491068	0.156868	0.0806782	0.0518958	6298
imputed	Association	rs114910689	-0.00564275	0.0331165	0.864708	6298
imputed	Interaction	rs11491619	-0.00339308	0.123047	0.978002	6298
imputed	Association	rs114916196	0.00910922	0.0483903	0.850691	6298
imputed	Interaction	rs11492967	-0.0324893	0.0826096	0.69412	6298
imputed	Association	rs11492967	-0.0283883	0.0337657	0.400524	6298
imputed	Interaction	rs11492968	-0.03492	0.0850626	0.681438	6298
imputed	Association	rs11492968	-0.00864138	0.0350963	0.805521	6298
imputed	Interaction	rs11494599	-0.0562263	0.100115	0.574396	6298
imputed	Association	rs114945990	-0.00834447	0.0407833	0.837888	6298
imputed	Interaction	rs11494944	-0.105327	0.102507	0.304219	6298
imputed	Association	rs114949441	0.0179323	0.0410872	0.662528	6298
imputed	Interaction	rs11498001	-0.102833	0.129993	0.428933	6298
imputed	Association	rs114980010	-0.0333304	0.0524068	0.524803	6298
imputed	Interaction	rs11498229	0.294888	0.134965	0.0289318	6298
imputed	Association	rs114982299	0.0621534	0.0537022	0.247165	6298
imputed	Interaction	rs11502002	-0.0144777	0.158748	0.927337	6298
imputed	Association	rs115020029	-0.0224481	0.0620548	0.717554	6298
imputed	Interaction	rs11505263	-0.0463288	0.103554	0.654612	6298
imputed	Association	rs115052633	0.00460412	0.0448219	0.918188	6298
imputed	Interaction	rs11505479	-0.265566	0.103641	0.0104195	6298
imputed	Association	rs115054796	0.00938218	0.04194	0.822995	6298
imputed	Interaction	rs11509010	-0.0977836	0.113671	0.389692	6298
imputed	Association	rs115090101	-0.0706077	0.0456726	0.122166	6298
imputed	Interaction	rs11509458	-0.0127648	0.158625	0.935865	6298
imputed	Association	rs115094585	-0.0223069	0.0620007	0.719021	6298
imputed	Interaction	rs11510240	0.00186921	0.192984	0.992272	6298
imputed	Association	rs115102400	0.00252113	0.0757667	0.973456	6298
imputed	Interaction	rs11511661	-0.0472847	0.0823247	0.565739	6298
imputed	Association	rs11511661	-0.0236673	0.0336904	0.482397	6298
imputed	Interaction	rs11511664	-0.0489615	0.0822167	0.551519	6298
imputed	Association	rs11511664	-0.0222201	0.0336767	0.509402	6298
imputed	Interaction	rs11515779	-0.108259	0.1115	0.331622	6298
imputed	Association	rs115157798	-0.0725873	0.0448541	0.105648	6298
imputed	Interaction	rs11515883	-0.0460645	0.161281	0.775182	6298
imputed	Association	rs115158830	-0.01752	0.0640834	0.78456	6298
imputed	Interaction	rs11516075	-0.114594	0.102286	0.262619	6298
imputed	Association	rs115160751	0.0148821	0.0410425	0.716914	6298
imputed	Interaction	rs11516271	0.196016	0.114027	0.0856585	6298
imputed	Association	rs115162711	0.0822423	0.046779	0.0787788	6298
imputed	Interaction	rs1151987	-0.0495704	0.0862462	0.565478	6298
imputed	Association	rs1151987	0.00884445	0.0351331	0.801249	6298
imputed	Interaction	rs1151988	-0.0623862	0.0838017	0.456632	6298
imputed	Association	rs1151988	0.00368521	0.0341233	0.914002	6298
imputed	Interaction	rs1151989	-0.00576018	0.0907523	0.949393	6298
imputed	Association	rs1151989	0.0160655	0.0366173	0.660865	6298
imputed	Interaction	rs1151996	0.0511951	0.0838072	0.54131	6298
imputed	Association	rs1151996	0.0445864	0.034245	0.192971	6298
imputed	Interaction	rs1151997	-0.0640967	0.0822375	0.435768	6298
imputed	Association	rs1151997	0.0122028	0.0332805	0.713881	6298
imputed	Interaction	rs1151998	-0.0629103	0.0822726	0.444505	6298
imputed	Association	rs1151998	0.0126032	0.0332925	0.705027	6298
imputed	Interaction	rs1151999	0.0639678	0.0822445	0.436731	6298
imputed	Association	rs1151999	-0.0122181	0.0332859	0.713583	6298
genotyped	Interaction	rs1152001	0.0595841	0.0968533	0.538445	6297
genotyped	Association	rs1152001	-0.0110577	0.0399628	0.782019	6297
genotyped	Interaction	rs1152002	-0.107401	0.0798458	0.178642	6297
genotyped	Association	rs1152002	-0.0336678	0.0331969	0.310533	6297
imputed	Interaction	rs1152003	-0.13248	0.092358	0.151503	6298
imputed	Association	rs1152003	-0.0317775	0.0372891	0.39414	6298
imputed	Interaction	rs1152004	-0.168714	0.108649	0.120515	6298
imputed	Association	rs1152004	0.000784614	0.0440062	0.985775	6298
genotyped	Interaction	rs1152005	0.00401243	0.133401	0.976006	6287
genotyped	Association	rs1152005	-0.0664588	0.0555521	0.231612	6287
imputed	Interaction	rs1152006	0.0180507	0.0942459	0.848118	6298
imputed	Association	rs1152006	0.00779891	0.0387231	0.840391	6298
imputed	Interaction	rs1152007	0.0687286	0.0929881	0.459867	6298
imputed	Association	rs1152007	0.0264277	0.0379856	0.486624	6298
imputed	Interaction	rs1152008	0.127903	0.0874764	0.143752	6298
imputed	Association	rs1152008	0.0334195	0.0352705	0.343411	6298
imputed	Interaction	rs11522362	-0.0863321	0.101453	0.394826	6298
imputed	Association	rs115223623	0.0109593	0.041298	0.790733	6298
imputed	Interaction	rs11524375	-0.0395487	0.0824562	0.631505	6298
imputed	Association	rs11524375	-0.0202109	0.0337948	0.549829	6298
imputed	Interaction	rs1152576	-0.0223955	0.139118	0.872113	6298
imputed	Association	rs1152576	0.0554416	0.0573019	0.333314	6298
imputed	Interaction	rs1152577	-0.0137438	0.0832227	0.868835	6298
imputed	Association	rs1152577	0.0115135	0.0336483	0.732233	6298
imputed	Interaction	rs1152578	-0.0148192	0.083253	0.858727	6298
imputed	Association	rs1152578	0.00724493	0.0336192	0.829385	6298
imputed	Interaction	rs1152579	0.00469214	0.0844652	0.955701	6298
imputed	Association	rs1152579	0.0133145	0.0341337	0.696498	6298
imputed	Interaction	rs1152582	-0.0179806	0.0835846	0.829682	6298
imputed	Association	rs1152582	0.00916624	0.0338255	0.78641	6298
imputed	Interaction	rs1152583	-0.00444955	0.142325	0.975061	6298
imputed	Association	rs1152583	0.054192	0.0587779	0.356574	6298
imputed	Interaction	rs1152584	-0.0394143	0.096282	0.682287	6298
imputed	Association	rs1152584	0.0158175	0.0386355	0.682258	6298
imputed	Interaction	rs1152586	0.00279215	0.0848225	0.973741	6298
imputed	Association	rs1152586	0.0153622	0.034317	0.654416	6298
imputed	Interaction	rs1152587	-0.0233601	0.145997	0.872883	6298
imputed	Association	rs1152587	0.0500797	0.0606768	0.409204	6298
imputed	Interaction	rs1152588	-0.00732873	0.0836665	0.930202	6298
imputed	Association	rs1152588	0.0119146	0.0338243	0.724662	6298
imputed	Interaction	rs1152589	0.0813541	0.0849341	0.338176	6298
imputed	Association	rs1152589	0.0176192	0.034605	0.610664	6298
imputed	Interaction	rs1152590	0.0465136	0.0882236	0.598057	6298
imputed	Association	rs1152590	0.0103235	0.0356291	0.772018	6298
imputed	Interaction	rs1152591	0.0954958	0.0863081	0.268573	6298
imputed	Association	rs1152591	0.020253	0.0351252	0.564234	6298
imputed	Interaction	rs1152592	0.0840098	0.0887829	0.344064	6298
imputed	Association	rs1152592	0.02373	0.0359337	0.509032	6298
imputed	Interaction	rs1152593	0.0888986	0.090385	0.325372	6298
imputed	Association	rs1152593	0.0323093	0.0366699	0.378305	6298
imputed	Interaction	rs1152594	0.068694	0.0882449	0.436335	6298
imputed	Association	rs1152594	0.0185015	0.0357204	0.60451	6298
imputed	Interaction	rs1152595	0.138812	0.0854235	0.104217	6298
imputed	Association	rs1152595	0.00951983	0.0349	0.785035	6298
imputed	Interaction	rs1152597	-0.34582	0.212989	0.104501	6298
imputed	Association	rs1152597	0.150512	0.0857534	0.0792778	6298
imputed	Interaction	rs1152601	0.02729	0.0878534	0.756092	6298
imputed	Association	rs1152601	0.0259369	0.0355768	0.466005	6298
imputed	Interaction	rs11527286	0.11128	0.0850219	0.190636	6298
imputed	Association	rs115272866	0.0511208	0.0349961	0.144133	6298
imputed	Interaction	rs11528618	-0.0111245	0.110857	0.92007	6298
imputed	Association	rs11528618	0.00487006	0.0454707	0.914711	6298
imputed	Interaction	rs11528619	0.00289687	0.120144	0.980764	6298
imputed	Association	rs11528619	-0.00608272	0.0490901	0.901391	6298
imputed	Interaction	rs11530176	-0.0904637	0.118793	0.446372	6298
imputed	Association	rs115301760	-0.0493433	0.0479647	0.303641	6298
imputed	Interaction	rs11530584	0.207576	0.161302	0.198183	6298
imputed	Association	rs115305849	0.0261379	0.0655066	0.689898	6298
imputed	Interaction	rs11532911	-0.101523	0.102495	0.32196	6298
imputed	Association	rs115329117	0.016816	0.0410566	0.682128	6298
imputed	Interaction	rs11533141	-0.111663	0.101982	0.273591	6298
imputed	Association	rs115331410	0.0226831	0.0408732	0.57894	6298
imputed	Interaction	rs11533172	0.116038	0.0848999	0.17175	6298
imputed	Association	rs115331722	0.0497034	0.0349413	0.154936	6298
imputed	Interaction	rs11535905	-0.012767	0.158195	0.93568	6298
imputed	Association	rs115359053	-0.0229976	0.061793	0.709778	6298
imputed	Interaction	rs11536963	-0.112812	0.101116	0.264603	6298
imputed	Association	rs115369635	0.0143077	0.0406797	0.725063	6298
imputed	Interaction	rs11537079	-0.0510344	0.101924	0.616592	6298
imputed	Association	rs115370798	0.000766708	0.0406238	0.984943	6298
genotyped	Interaction	rs1154130	-0.0570986	0.126228	0.651035	6298
genotyped	Association	rs1154130	0.0350973	0.050546	0.48748	6298
imputed	Interaction	rs11546890	-0.0135083	0.0848111	0.873457	6298
imputed	Association	rs115468903	-0.0248179	0.0355413	0.485026	6298
imputed	Interaction	rs11547248	0.118369	0.0849903	0.16375	6298
imputed	Association	rs115472486	0.0547462	0.035035	0.118193	6298
imputed	Interaction	rs11549716	-0.110468	0.102868	0.282916	6298
imputed	Association	rs115497160	0.0161683	0.0411704	0.694542	6298
imputed	Interaction	rs11550160	-0.100611	0.114074	0.37782	6298
imputed	Association	rs115501604	-0.0415114	0.0459765	0.366622	6298
imputed	Interaction	rs11551557	-0.00663146	0.0846999	0.937597	6298
imputed	Association	rs115515572	-0.023422	0.0354533	0.508864	6298
imputed	Interaction	rs11553665	-0.00344267	0.123077	0.977686	6298
imputed	Association	rs115536653	0.00901619	0.0484004	0.852229	6298
imputed	Interaction	rs11554278	0.25188	0.165687	0.128507	6298
imputed	Association	rs115542788	0.0542492	0.0671441	0.419149	6298
imputed	Interaction	rs11557561	-0.10491	0.102478	0.306002	6298
imputed	Association	rs115575615	0.0158271	0.0410374	0.699751	6298
imputed	Interaction	rs1155931	0.0477734	0.082111	0.560712	6298
imputed	Association	rs1155931	0.0222544	0.0336183	0.508014	6298
imputed	Interaction	rs11560420	0.00410035	0.112426	0.970908	6298
imputed	Association	rs115604209	0.00412753	0.0461448	0.928729	6298
imputed	Interaction	rs11561648	-0.0907909	0.088467	0.304804	6298
imputed	Association	rs115616488	-0.045485	0.037189	0.221347	6298
imputed	Interaction	rs11561956	-0.00732211	0.0848409	0.931228	6298
imputed	Association	rs115619566	-0.021877	0.0355118	0.537885	6298
imputed	Interaction	rs11563652	0.00848562	0.104189	0.935091	6298
imputed	Association	rs115636521	0.00587033	0.0460273	0.898517	6298
imputed	Interaction	rs11564181	0.166607	0.177372	0.347608	6298
imputed	Association	rs115641815	0.0777757	0.0741801	0.294462	6298
imputed	Interaction	rs1156546	-0.191814	0.115019	0.0954302	6298
imputed	Association	rs1156546	-0.0246434	0.047537	0.604194	6298
imputed	Interaction	rs11567019	-0.0212758	0.158714	0.893367	6298
imputed	Association	rs115670196	-0.0385744	0.0632925	0.54224	6298
imputed	Interaction	rs11567266	0.106207	0.12413	0.392247	6298
imputed	Association	rs115672668	0.0114628	0.0577202	0.842588	6298
imputed	Interaction	rs11567623	-0.003611	0.192467	0.985032	6298
imputed	Association	rs115676233	0.0119562	0.0756081	0.874357	6298
imputed	Interaction	rs11568912	-0.108279	0.102434	0.290528	6298
imputed	Association	rs115689124	0.015506	0.0410452	0.705609	6298
imputed	Interaction	rs1157184	0.044428	0.083043	0.592669	6298
imputed	Association	rs1157184	0.0050439	0.033797	0.881368	6298
imputed	Interaction	rs1157185	0.040452	0.0830363	0.626161	6298
imputed	Association	rs1157185	0.0036089	0.0338086	0.914995	6298
genotyped	Interaction	rs11572404	0.182872	0.116122	0.115347	6298
genotyped	Association	rs11572404	0.0637228	0.0467782	0.173174	6298
imputed	Interaction	rs11575836	-0.0960183	0.123148	0.435599	6298
imputed	Association	rs11575836	-0.0735524	0.0492189	0.135123	6298
imputed	Interaction	rs11575842	-0.0855439	0.120165	0.476562	6298
imputed	Association	rs11575842	-0.0638326	0.0484724	0.187926	6298
genotyped	Interaction	rs1157606	-0.10091	0.0880691	0.251919	6296
genotyped	Association	rs1157606	-0.0185189	0.0360295	0.607276	6296
genotyped	Interaction	rs11576516	0.0280027	0.0896563	0.754797	6293
genotyped	Association	rs11576516	0.0101839	0.0368681	0.782384	6293
imputed	Interaction	rs11577245	-0.0540991	0.094641	0.567597	6298
imputed	Association	rs115772457	-0.0619488	0.0379272	0.102444	6298
imputed	Interaction	rs11577702	-0.115583	0.102255	0.258379	6298
imputed	Association	rs115777028	0.0147789	0.04104	0.718777	6298
imputed	Interaction	rs11577841	-0.305878	0.111918	0.00629276	6298
imputed	Association	rs115778413	0.0104271	0.045597	0.819126	6298
genotyped	Interaction	rs11578753	-0.115435	0.0875123	0.187194	6297
genotyped	Association	rs11578753	-0.0707738	0.035209	0.0444627	6297
genotyped	Interaction	rs1158044	0.0122119	0.118902	0.9182	6298
genotyped	Association	rs1158044	-0.073619	0.0478768	0.124178	6298
imputed	Interaction	rs11584413	-0.0165732	0.0812917	0.838459	6298
imputed	Association	rs115844131	0.0553028	0.0331767	0.0955804	6298
imputed	Interaction	rs11585569	-0.226043	0.111311	0.0423232	6298
imputed	Association	rs115855698	-0.0427286	0.0473121	0.366496	6298
imputed	Interaction	rs11585737	-0.0138652	0.193986	0.943022	6298
imputed	Association	rs115857379	0.000165553	0.0755951	0.998253	6298
imputed	Interaction	rs11591287	0.0771638	0.163113	0.636181	6298
imputed	Association	rs115912876	0.00927047	0.0666103	0.889317	6298
imputed	Interaction	rs11591916	-0.0199774	0.145056	0.890465	6298
imputed	Association	rs11591916	0.0090663	0.0579539	0.875691	6298
imputed	Interaction	rs11592046	-0.0206322	0.159177	0.896873	6298
imputed	Association	rs11592046	-0.02338	0.062292	0.707429	6298
imputed	Interaction	rs11592483	-0.0877994	0.0935152	0.347829	6298
imputed	Association	rs115924833	0.0255595	0.0370253	0.490016	6298
genotyped	Interaction	rs11592680	0.0961023	0.125376	0.443401	6296
genotyped	Association	rs11592680	0.021412	0.0511238	0.675358	6296
imputed	Interaction	rs11592738	0.00735553	0.1582	0.962917	6298
imputed	Association	rs11592738	-0.0264785	0.062028	0.669482	6298
imputed	Interaction	rs11592833	-0.0539425	0.165209	0.744049	6298
imputed	Association	rs11592833	-0.0191899	0.0652964	0.768852	6298
imputed	Interaction	rs11594236	-0.119525	0.178394	0.50288	6298
imputed	Association	rs115942368	-0.063608	0.0694558	0.359804	6298
genotyped	Interaction	rs11594321	0.0294897	0.0862899	0.732549	6297
genotyped	Association	rs11594321	-0.00113399	0.0344869	0.97377	6297
imputed	Interaction	rs11594428	-0.0752095	0.0932016	0.419723	6298
imputed	Association	rs11594428	-0.0339028	0.0381282	0.373942	6298
imputed	Interaction	rs11594438	0.228766	0.214802	0.286913	6298
imputed	Association	rs115944384	0.0156738	0.085075	0.853835	6298
imputed	Interaction	rs11594448	-0.0674039	0.0930247	0.468737	6298
imputed	Association	rs11594448	-0.0299961	0.0380982	0.431116	6298
imputed	Interaction	rs11594520	-0.0315395	0.161767	0.845423	6298
imputed	Association	rs11594520	-0.0270488	0.0632347	0.668846	6298
imputed	Interaction	rs11595024	0.00526805	0.158641	0.97351	6298
imputed	Association	rs11595024	0.0264152	0.0628392	0.674236	6298
imputed	Interaction	rs11595025	-0.0205971	0.161397	0.898456	6298
imputed	Association	rs11595025	0.0174456	0.0638178	0.784581	6298
imputed	Interaction	rs11595029	-0.00539985	0.160305	0.97313	6298
imputed	Association	rs11595029	0.0174921	0.0635756	0.783219	6298
imputed	Interaction	rs11595629	-0.114514	0.102288	0.262961	6298
imputed	Association	rs115956290	0.0148918	0.0410428	0.71674	6298
imputed	Interaction	rs11595920	-0.0289418	0.166172	0.86174	6298
imputed	Association	rs11595920	-0.0281069	0.0649269	0.665102	6298
imputed	Interaction	rs11596429	-0.0658886	0.093044	0.478882	6298
imputed	Association	rs11596429	-0.0303806	0.0381061	0.425328	6298
imputed	Interaction	rs11596630	-0.0237798	0.158204	0.880524	6298
imputed	Association	rs11596630	-0.0224198	0.0617017	0.71635	6298
imputed	Interaction	rs11597152	-0.0533114	0.164106	0.745299	6298
imputed	Association	rs11597152	-0.0243595	0.0647634	0.706833	6298
imputed	Interaction	rs11597641	0.00897489	0.157313	0.954506	6298
imputed	Association	rs11597641	-0.0192259	0.0615093	0.754618	6298
imputed	Interaction	rs11597812	-0.0198285	0.145049	0.891271	6298
imputed	Association	rs11597812	0.009045	0.0579519	0.875977	6298
imputed	Interaction	rs11597849	-0.456961	0.183966	0.0130197	6298
imputed	Association	rs115978492	-0.0325867	0.0777834	0.675273	6298
imputed	Interaction	rs11597910	-0.0494975	0.164373	0.763326	6298
imputed	Association	rs11597910	-0.0237756	0.0647913	0.713664	6298
imputed	Interaction	rs11598244	-0.0151228	0.137807	0.91262	6298
imputed	Association	rs11598244	-0.00511902	0.0550062	0.925857	6298
imputed	Interaction	rs11599363	-0.0227945	0.160852	0.887313	6298
imputed	Association	rs11599363	0.0177945	0.0637241	0.780067	6298
imputed	Interaction	rs11599365	-0.012664	0.179338	0.943706	6298
imputed	Association	rs11599365	0.00118602	0.0691143	0.986309	6298
imputed	Interaction	rs11599367	-0.00583687	0.160296	0.970954	6298
imputed	Association	rs11599367	0.0176652	0.0635714	0.781114	6298
imputed	Interaction	rs11599760	-0.00502534	0.193234	0.979253	6298
imputed	Association	rs115997608	0.0184947	0.075951	0.80762	6298
imputed	Interaction	rs11599840	0.289402	0.135187	0.0323332	6298
imputed	Association	rs115998405	0.0719095	0.0538585	0.181873	6298
imputed	Interaction	rs11599875	-0.0676935	0.162344	0.67671	6298
imputed	Association	rs11599875	-0.0427645	0.0642727	0.505845	6298
imputed	Interaction	rs11603869	-0.117149	0.102202	0.251735	6298
imputed	Association	rs116038699	0.0146193	0.0410347	0.721653	6298
imputed	Interaction	rs11606075	0.0825283	0.0860806	0.33773	6298
imputed	Association	rs116060750	0.0177331	0.0341149	0.603217	6298
genotyped	Interaction	rs11606685	0.0965152	0.118377	0.414918	6298
genotyped	Association	rs11606685	-0.0393685	0.047281	0.405074	6298
imputed	Interaction	rs11607134	-0.173318	0.0989108	0.0797771	6298
imputed	Association	rs116071349	0.0176433	0.0406011	0.663902	6298
imputed	Interaction	rs11607565	-0.0295722	0.140544	0.833353	6298
imputed	Association	rs116075656	0.0721543	0.0555405	0.193947	6298
imputed	Interaction	rs11610116	-0.3393	0.142759	0.0174969	6298
imputed	Association	rs116101165	-0.0228309	0.0586438	0.697056	6298
imputed	Interaction	rs11616065	-0.0435392	0.160091	0.785657	6298
imputed	Association	rs116160653	-0.0267531	0.0623102	0.667681	6298
genotyped	Interaction	rs11616761	-0.0785834	0.1465	0.591698	6298
genotyped	Association	rs11616761	0.17547	0.0609607	0.00401036	6298
imputed	Interaction	rs11617074	-0.101337	0.11152	0.363549	6298
imputed	Association	rs116170747	-0.0686857	0.0448848	0.126001	6298
imputed	Interaction	rs11617212	-0.0887843	0.093313	0.341404	6298
imputed	Association	rs116172126	0.0257234	0.036986	0.486773	6298
imputed	Interaction	rs11618079	-0.0363592	0.083203	0.662131	6298
imputed	Association	rs116180797	-0.0397992	0.0334763	0.234533	6298
imputed	Interaction	rs11618738	0.214616	0.16332	0.188867	6298
imputed	Association	rs116187384	0.0583541	0.0659262	0.376113	6298
imputed	Interaction	rs11619087	0.00833014	0.107492	0.938232	6298
imputed	Association	rs116190878	0.0118709	0.0420836	0.777892	6298
genotyped	Interaction	rs11622493	-0.112314	0.0815573	0.168525	6296
genotyped	Association	rs11622493	-0.0672791	0.0332387	0.0430002	6296
imputed	Interaction	rs11622580	0.103627	0.0822109	0.207536	6298
imputed	Association	rs116225804	0.0387776	0.0340243	0.254453	6298
imputed	Interaction	rs11624458	0.0380749	0.105927	0.719274	6298
imputed	Association	rs116244580	0.0242563	0.0468215	0.604435	6298
imputed	Interaction	rs11628416	-0.0168584	0.0836813	0.840345	6298
imputed	Association	rs116284162	-0.0422384	0.0352148	0.230399	6298
imputed	Interaction	rs11629317	0.147381	0.190152	0.438326	6298
imputed	Association	rs116293175	-0.0721367	0.0777384	0.353474	6298
imputed	Interaction	rs11629885	-0.0542981	0.121118	0.653947	6298
imputed	Association	rs116298854	-0.0783559	0.0486453	0.107282	6298
imputed	Interaction	rs11632414	0.155434	0.0861422	0.071219	6298
imputed	Association	rs11632414	-0.00014679	0.0349292	0.996647	6298
imputed	Interaction	rs11633670	0.220699	0.163012	0.175822	6298
imputed	Association	rs116336708	0.059391	0.0659206	0.367651	6298
imputed	Interaction	rs11635664	0.189137	0.0872625	0.030238	6298
imputed	Association	rs11635664	-0.00204461	0.03566	0.954279	6298
imputed	Interaction	rs11636713	-0.0228695	0.158549	0.885314	6298
imputed	Association	rs116367134	-0.0407806	0.0632254	0.518948	6298
imputed	Interaction	rs11636856	-0.0123492	0.158599	0.937939	6298
imputed	Association	rs116368562	-0.0223038	0.0619892	0.719007	6298
imputed	Interaction	rs11637440	-0.0127132	0.0851627	0.881337	6298
imputed	Association	rs116374404	-0.0238182	0.0357059	0.504753	6298
imputed	Interaction	rs11639574	0.297642	0.132089	0.0242715	6298
imputed	Association	rs116395747	0.0714047	0.0526753	0.175287	6298
imputed	Interaction	rs11641853	0.157728	0.213672	0.460433	6298
imputed	Association	rs11641853	0.0798545	0.0875804	0.361917	6298
genotyped	Interaction	rs11643994	-0.0147206	0.0808508	0.855533	6296
genotyped	Association	rs11643994	0.0228743	0.0325783	0.482622	6296
imputed	Interaction	rs11644395	-0.108589	0.102495	0.289436	6298
imputed	Association	rs116443953	0.0163649	0.0410564	0.690205	6298
imputed	Interaction	rs11644791	0.124771	0.213831	0.559576	6298
imputed	Association	rs11644791	0.093754	0.0878942	0.286162	6298
imputed	Interaction	rs11645206	0.298362	0.13486	0.0269764	6298
imputed	Association	rs116452066	0.0678061	0.0537179	0.206901	6298
imputed	Interaction	rs11645338	0.389563	0.297429	0.190322	6298
imputed	Association	rs11645338	0.0952082	0.120437	0.429254	6298
imputed	Interaction	rs11647881	0.129957	0.21381	0.543334	6298
imputed	Association	rs11647881	0.0911794	0.0878956	0.299608	6298
imputed	Interaction	rs11647975	-0.102946	0.106947	0.335794	6298
imputed	Association	rs116479752	0.0142593	0.0429661	0.739995	6298
imputed	Interaction	rs11648114	-0.109694	0.106865	0.304712	6298
imputed	Association	rs116481148	0.0131341	0.0429894	0.75998	6298
imputed	Interaction	rs11648192	0.0319921	0.114384	0.779724	6298
imputed	Association	rs11648192	0.0420914	0.0471184	0.371725	6298
imputed	Interaction	rs11648998	0.366982	0.294795	0.213227	6298
imputed	Association	rs11648998	-0.0705032	0.119548	0.55538	6298
imputed	Interaction	rs11650694	-0.11435	0.102293	0.263669	6298
imputed	Association	rs116506945	0.0149069	0.0410432	0.716468	6298
imputed	Interaction	rs11653672	-0.108018	0.118929	0.363777	6298
imputed	Association	rs116536729	-0.00535016	0.047553	0.910423	6298
genotyped	Interaction	rs11654964	-0.116024	0.0985342	0.239039	6297
genotyped	Association	rs11654964	0.0418706	0.0387817	0.280339	6297
imputed	Interaction	rs11655186	-0.0887632	0.0933166	0.341537	6298
imputed	Association	rs116551862	0.0257211	0.0369868	0.486822	6298
genotyped	Interaction	rs11659132	0.0542616	0.0812555	0.504292	6287
genotyped	Association	rs11659132	0.0149084	0.0328103	0.64957	6287
imputed	Interaction	rs11659404	-0.0160437	0.0836822	0.847967	6298
imputed	Association	rs116594045	-0.0425425	0.035206	0.226943	6298
genotyped	Interaction	rs11660193	0.0933445	0.124107	0.452003	6298
genotyped	Association	rs11660193	-0.0362322	0.0493	0.462408	6298
genotyped	Interaction	rs11661134	-0.032618	0.173295	0.850709	6271
genotyped	Association	rs11661134	0.0119763	0.0729258	0.869559	6271
genotyped	Interaction	rs11661849	0.0366124	0.0822857	0.656376	6283
genotyped	Association	rs11661849	0.0190432	0.0328081	0.561639	6283
imputed	Interaction	rs11663400	-0.0824484	0.0929625	0.375167	6298
imputed	Association	rs116634007	0.0328079	0.0368557	0.373407	6298
imputed	Interaction	rs11663610	-0.00777215	0.0848521	0.927022	6298
imputed	Association	rs116636107	-0.0218692	0.0355184	0.538106	6298
imputed	Interaction	rs11664143	-0.0116932	0.158531	0.941204	6298
imputed	Association	rs116641436	-0.0221899	0.0619586	0.72025	6298
imputed	Interaction	rs11664257	-0.117229	0.102199	0.251396	6298
imputed	Association	rs116642576	0.0146153	0.0410343	0.721722	6298
imputed	Interaction	rs11666406	-0.0269066	0.103714	0.795311	6298
imputed	Association	rs116664060	-0.00340533	0.0451231	0.939845	6298
imputed	Interaction	rs11666424	-0.0973133	0.114375	0.394899	6298
imputed	Association	rs116664241	-0.0423711	0.0461042	0.358116	6298
imputed	Interaction	rs11666527	0.10564	0.0850609	0.214306	6298
imputed	Association	rs116665275	0.0221223	0.0338186	0.513042	6298
imputed	Interaction	rs11670118	-0.0878004	0.0935151	0.347823	6298
imputed	Association	rs116701180	0.0255606	0.0370253	0.489997	6298
imputed	Interaction	rs11670690	0.104772	0.0849778	0.217646	6298
imputed	Association	rs116706902	0.0256689	0.0338446	0.448219	6298
imputed	Interaction	rs11673668	-0.0823311	0.09297	0.375886	6298
imputed	Association	rs116736686	0.032763	0.0368567	0.374075	6298
imputed	Interaction	rs11674584	0.0185426	0.0816306	0.820312	6298
imputed	Association	rs11674584	0.0160542	0.0334221	0.630997	6298
imputed	Interaction	rs11674918	-0.344784	0.142789	0.0157793	6298
imputed	Association	rs116749187	-0.0142129	0.0587263	0.808774	6298
genotyped	Interaction	rs11675886	-0.106643	0.0835167	0.201683	6296
genotyped	Association	rs11675886	-0.00231858	0.0337713	0.945266	6296
genotyped	Interaction	rs11676221	-0.0892724	0.086393	0.30149	6290
genotyped	Association	rs11676221	-0.0159214	0.0354714	0.653555	6290
imputed	Interaction	rs11676989	0.282795	0.126169	0.0250352	6298
imputed	Association	rs11676989	-0.00589394	0.0503561	0.906828	6298
imputed	Interaction	rs11678477	-0.121389	0.178333	0.496094	6298
imputed	Association	rs116784774	-0.0627417	0.0694324	0.366223	6298
imputed	Interaction	rs11679131	0.0372937	0.105919	0.724778	6298
imputed	Association	rs116791319	0.0244954	0.0468231	0.60089	6298
imputed	Interaction	rs11680325	-0.118189	0.0960245	0.218437	6298
imputed	Association	rs11680325	-0.00458107	0.0389555	0.906391	6298
genotyped	Interaction	rs11680872	0.0174122	0.0913104	0.848773	6297
genotyped	Association	rs11680872	0.0376405	0.0374314	0.314653	6297
imputed	Interaction	rs11682627	-0.057958	0.0948275	0.541093	6298
imputed	Association	rs116826274	-0.0643343	0.0379923	0.0904383	6298
imputed	Interaction	rs11682846	-0.117053	0.102204	0.252134	6298
imputed	Association	rs116828464	0.0146301	0.041035	0.721457	6298
imputed	Interaction	rs11684053	-0.0278941	0.112564	0.804292	6298
imputed	Association	rs116840534	-0.03732	0.0467189	0.424425	6298
imputed	Interaction	rs11686096	0.0495063	0.125235	0.69263	6298
imputed	Association	rs116860961	-0.0731518	0.0526916	0.165095	6298
genotyped	Interaction	rs11688437	0.0350625	0.0867577	0.686122	6298
genotyped	Association	rs11688437	0.0411492	0.0350207	0.240042	6298
genotyped	Interaction	rs11689167	0.142725	0.168731	0.397656	6298
genotyped	Association	rs11689167	0.0385216	0.0700274	0.582275	6298
imputed	Interaction	rs11694118	0.358235	0.24601	0.145392	6298
imputed	Association	rs116941184	0.0158413	0.0988178	0.872643	6298
imputed	Interaction	rs11694683	-0.0119115	0.158552	0.940116	6298
imputed	Association	rs116946831	-0.0222401	0.0619687	0.719687	6298
imputed	Interaction	rs11700527	-0.331577	0.167149	0.0473308	6298
imputed	Association	rs117005276	0.0364022	0.0692596	0.599191	6298
genotyped	Interaction	rs11703382	-0.124218	0.0924665	0.179198	6295
genotyped	Association	rs11703382	-0.00808348	0.0377778	0.830574	6295
imputed	Interaction	rs11707114	0.108009	0.126981	0.39503	6298
imputed	Association	rs117071142	-0.0671352	0.0540434	0.214192	6298
imputed	Interaction	rs11709077	-0.146832	0.127646	0.25006	6298
imputed	Association	rs11709077	0.0500377	0.0515212	0.331483	6298
imputed	Interaction	rs11710969	0.0907208	0.0977057	0.353179	6298
imputed	Association	rs11710969	0.0614803	0.0392392	0.11721	6298
imputed	Interaction	rs11712037	-0.150066	0.127726	0.240077	6298
imputed	Association	rs11712037	0.0461758	0.0515403	0.370332	6298
imputed	Interaction	rs11714483	0.0263826	0.106539	0.804426	6298
imputed	Association	rs11714483	-0.00959616	0.0436778	0.826109	6298
imputed	Interaction	rs11714623	-0.164747	0.119717	0.168829	6298
imputed	Association	rs117146235	-0.014948	0.0499583	0.76479	6298
imputed	Interaction	rs11715016	0.0712022	0.0982289	0.468565	6298
imputed	Association	rs11715016	0.0638627	0.0397055	0.107795	6298
imputed	Interaction	rs11715073	0.0711686	0.0982299	0.46878	6298
imputed	Association	rs11715073	0.063862	0.0397055	0.1078	6298
imputed	Interaction	rs11715234	-0.170548	0.166655	0.306177	6298
imputed	Association	rs11715234	0.0477215	0.0680963	0.483458	6298
imputed	Interaction	rs11715261	-0.170236	0.16665	0.307047	6298
imputed	Association	rs11715261	0.0478154	0.0680961	0.482596	6298
imputed	Interaction	rs11716727	-0.0736184	0.0996259	0.459966	6298
imputed	Association	rs11716727	-0.0163694	0.0402388	0.684165	6298
imputed	Interaction	rs11716748	0.0739171	0.0970069	0.446102	6298
imputed	Association	rs11716748	0.0598934	0.0389862	0.124522	6298
imputed	Interaction	rs11717551	0.243935	0.143451	0.089091	6298
imputed	Association	rs117175517	-0.0294402	0.0586287	0.615582	6298
imputed	Interaction	rs11718656	0.0327589	0.102572	0.749454	6298
imputed	Association	rs11718656	0.0111372	0.041367	0.787761	6298
imputed	Interaction	rs11719187	0.0672078	0.0983947	0.494605	6298
imputed	Association	rs11719187	0.0657902	0.0398264	0.0986003	6298
imputed	Interaction	rs11721237	-0.233657	0.103828	0.024457	6298
imputed	Association	rs11721237	0.0324245	0.042001	0.440147	6298
imputed	Interaction	rs11729223	-0.048511	0.103245	0.638468	6298
imputed	Association	rs117292237	-0.0288754	0.0432861	0.504744	6298
imputed	Interaction	rs11731066	-0.088575	0.103841	0.393697	6298
imputed	Association	rs117310669	-0.0272835	0.0436716	0.532163	6298
imputed	Interaction	rs11731328	0.000843257	0.133407	0.994957	6298
imputed	Association	rs117313280	-0.0513653	0.0547308	0.34802	6298
genotyped	Interaction	rs11738024	0.0377038	0.092924	0.684941	6298
genotyped	Association	rs11738024	0.0388759	0.037478	0.299636	6298
imputed	Interaction	rs11738637	0.146205	0.143748	0.30915	6298
imputed	Association	rs117386374	-0.00112979	0.0589069	0.984699	6298
genotyped	Interaction	rs11745068	-0.0756881	0.101627	0.456444	6296
genotyped	Association	rs11745068	0.00759524	0.0409554	0.852881	6296
imputed	Interaction	rs11746431	-0.40871	0.160131	0.0107235	6298
imputed	Association	rs117464319	0.0304338	0.0664384	0.646914	6298
imputed	Interaction	rs11748824	-0.14317	0.116053	0.217375	6298
imputed	Association	rs117488242	-0.0177067	0.0486454	0.715875	6298
imputed	Interaction	rs11751016	0.172071	0.144512	0.233813	6298
imputed	Association	rs117510166	-0.0235016	0.0591096	0.690944	6298
imputed	Interaction	rs11752992	-0.021692	0.190372	0.909285	6298
imputed	Association	rs117529923	0.00880211	0.0785456	0.910777	6298
imputed	Interaction	rs1175378	-0.0773983	0.084597	0.360276	6298
imputed	Association	rs1175378	0.00495682	0.0344962	0.885749	6298
imputed	Interaction	rs11754178	0.0485469	0.0860746	0.572768	6298
imputed	Association	rs11754178	0.0369734	0.0350368	0.291342	6298
imputed	Interaction	rs1175540	-0.0361717	0.0849896	0.670413	6298
imputed	Association	rs1175540	-0.0449474	0.0345915	0.193862	6298
genotyped	Interaction	rs1175541	-0.0436848	0.0850165	0.607383	6296
genotyped	Association	rs1175541	-0.0460246	0.0345547	0.182929	6296
imputed	Interaction	rs1175542	0.0623031	0.0828491	0.452075	6298
imputed	Association	rs1175542	-0.0146326	0.0334968	0.662246	6298
imputed	Interaction	rs1175543	-0.030444	0.0859206	0.723106	6298
imputed	Association	rs1175543	-0.0499683	0.0349606	0.152975	6298
imputed	Interaction	rs1175544	-0.0100258	0.0878223	0.909114	6298
imputed	Association	rs1175544	-0.0464047	0.0359457	0.196763	6298
imputed	Interaction	rs11760060	-0.055409	0.10384	0.593636	6298
imputed	Association	rs117600605	-0.0294896	0.0435182	0.498026	6298
genotyped	Interaction	rs11763760	0.0875342	0.101815	0.389967	6296
genotyped	Association	rs11763760	0.0256023	0.0409931	0.532288	6296
genotyped	Interaction	rs11764061	-0.181228	0.120775	0.133523	6298
genotyped	Association	rs11764061	0.103982	0.0487276	0.0328862	6298
genotyped	Interaction	rs11768129	-0.0984085	0.109425	0.368517	6298
genotyped	Association	rs11768129	0.0254682	0.0445715	0.567748	6298
genotyped	Interaction	rs11768465	0.0435951	0.0958366	0.649204	6297
genotyped	Association	rs11768465	-0.0259994	0.0394165	0.50953	6297
genotyped	Interaction	rs11770192	0.0397278	0.0831244	0.632715	6297
genotyped	Association	rs11770192	0.0159033	0.0340139	0.640121	6297
imputed	Interaction	rs1177809	-0.039815	0.0860298	0.643521	6298
imputed	Association	rs1177809	-0.0511291	0.0350585	0.144783	6298
imputed	Interaction	rs11782564	-0.533278	0.191277	0.00531959	6298
imputed	Association	rs117825643	0.0184375	0.0725498	0.799399	6298
imputed	Interaction	rs11784912	-0.164747	0.119717	0.168829	6298
imputed	Association	rs117849125	-0.014948	0.0499583	0.76479	6298
genotyped	Interaction	rs11785649	0.0261344	0.0799255	0.743691	6298
genotyped	Association	rs11785649	0.0239556	0.0328622	0.466047	6298
genotyped	Interaction	rs11786147	0.056744	0.0830547	0.494498	6205
genotyped	Association	rs11786147	-0.00591957	0.0337183	0.860646	6205
imputed	Interaction	rs11795414	0.229376	0.161604	0.155841	6298
imputed	Association	rs117954149	-0.0459145	0.0650078	0.480033	6298
genotyped	Interaction	rs11807320	-0.0598775	0.131178	0.648074	6298
genotyped	Association	rs11807320	-0.0896356	0.0552004	0.104465	6298
genotyped	Interaction	rs11810751	-0.157595	0.110692	0.154576	6297
genotyped	Association	rs11810751	-0.0626996	0.0441197	0.15533	6297
genotyped	Interaction	rs11810998	-0.0660236	0.117752	0.575022	6298
genotyped	Association	rs11810998	-0.0499411	0.0474793	0.292908	6298
imputed	Interaction	rs11814640	-0.021187	0.145114	0.883924	6298
imputed	Association	rs11814640	0.00930111	0.0579759	0.872547	6298
imputed	Interaction	rs1181795	0.0233004	0.133848	0.861808	6298
imputed	Association	rs1181795	0.0679328	0.0556556	0.222286	6298
genotyped	Interaction	rs11833881	-0.211889	0.0914187	0.0204929	6297
genotyped	Association	rs11833881	0.0482594	0.0373528	0.196409	6297
genotyped	Interaction	rs11835157	0.0307467	0.150013	0.83761	6298
genotyped	Association	rs11835157	0.00426566	0.0628124	0.945859	6298
imputed	Interaction	rs1184332	0.00531178	0.134489	0.968496	6298
imputed	Association	rs1184332	0.0497461	0.0559	0.373548	6298
genotyped	Interaction	rs11846102	0.0319326	0.0965004	0.740726	6296
genotyped	Association	rs11846102	-0.0348623	0.0391786	0.373591	6296
genotyped	Interaction	rs11849372	0.0577732	0.163557	0.723928	6294
genotyped	Association	rs11849372	-0.0254568	0.0655799	0.697896	6294
genotyped	Interaction	rs11851031	-0.079187	0.0859789	0.357083	6298
genotyped	Association	rs11851031	-0.00626618	0.0345755	0.856191	6298
genotyped	Interaction	rs11851155	0.105491	0.12527	0.399761	6296
genotyped	Association	rs11851155	-0.008653	0.0510447	0.865395	6296
imputed	Interaction	rs11854147	0.203177	0.0905212	0.0248334	6298
imputed	Association	rs11854147	-0.00354501	0.036318	0.922245	6298
imputed	Interaction	rs11857376	0.0735515	0.0855635	0.390035	6298
imputed	Association	rs11857376	-0.0370822	0.035333	0.293986	6298
imputed	Interaction	rs1185783	0.0041338	0.134162	0.97542	6298
imputed	Association	rs1185783	0.0962622	0.0557529	0.0842909	6298
imputed	Interaction	rs1185784	-0.0273011	0.134178	0.838775	6298
imputed	Association	rs1185784	0.0231022	0.0549939	0.674437	6298
imputed	Interaction	rs1186464	-0.00752513	0.135289	0.955644	6298
imputed	Association	rs1186464	0.0274194	0.0552946	0.619998	6298
genotyped	Interaction	rs11873322	0.0876727	0.0852175	0.303608	6296
genotyped	Association	rs11873322	0.016552	0.0345079	0.631487	6296
genotyped	Interaction	rs11877408	-0.0532315	0.0828018	0.520327	6298
genotyped	Association	rs11877408	0.0178272	0.0335381	0.595057	6298
imputed	Interaction	rs11885386	0.103139	0.197074	0.600751	6298
imputed	Association	rs11885386	-0.0781751	0.0810257	0.334673	6298
imputed	Interaction	rs11886662	-0.121388	0.0962253	0.207175	6298
imputed	Association	rs11886662	-0.0112211	0.0390554	0.773883	6298
imputed	Interaction	rs11886702	-0.121445	0.0962172	0.206924	6298
imputed	Association	rs11886702	-0.0112241	0.0390541	0.773817	6298
genotyped	Interaction	rs11888210	0.0277476	0.125039	0.82439	6298
genotyped	Association	rs11888210	0.0374545	0.0504323	0.45771	6298
imputed	Interaction	rs11891536	0.112614	0.10767	0.29564	6298
imputed	Association	rs11891536	0.0068998	0.0428787	0.872166	6298
genotyped	Interaction	rs11895988	0.0214748	0.0805111	0.789685	6232
genotyped	Association	rs11895988	0.0532624	0.0331868	0.108561	6232
genotyped	Interaction	rs11896627	-0.103571	0.0865956	0.231729	6213
genotyped	Association	rs11896627	-0.101626	0.0346499	0.00337011	6213
imputed	Interaction	rs11901988	0.112739	0.107673	0.295119	6298
imputed	Association	rs11901988	0.00680485	0.042879	0.873911	6298
genotyped	Interaction	rs11909342	-0.113402	0.099742	0.255603	6278
genotyped	Association	rs11909342	-0.039107	0.0401503	0.330086	6278
imputed	Interaction	rs11917039	-0.0803126	0.121574	0.50889	6298
imputed	Association	rs11917039	0.0547314	0.049141	0.265423	6298
genotyped	Interaction	rs11927308	0.0161743	0.0802289	0.840235	6297
genotyped	Association	rs11927308	0.0113956	0.0327618	0.727979	6297
genotyped	Interaction	rs11935679	-0.0660254	0.103858	0.524979	6298
genotyped	Association	rs11935679	-0.00825914	0.042421	0.845638	6298
genotyped	Interaction	rs11949857	0.00925306	0.0976745	0.924529	6298
genotyped	Association	rs11949857	0.0429789	0.039368	0.274997	6298
genotyped	Interaction	rs11970080	0.0864401	0.138135	0.531492	6297
genotyped	Association	rs11970080	-0.0448363	0.0545492	0.411141	6297
imputed	Interaction	rs11970435	-0.198063	0.19458	0.308764	6298
imputed	Association	rs11970435	0.0811321	0.0803567	0.312702	6298
genotyped	Interaction	rs12032672	-0.0299975	0.0839239	0.720777	6296
genotyped	Association	rs12032672	0.00323213	0.0345294	0.925426	6296
genotyped	Interaction	rs12058835	0.0251496	0.0896443	0.779066	6298
genotyped	Association	rs12058835	0.00799895	0.0368602	0.828209	6298
genotyped	Interaction	rs1205892	-0.0419875	0.101094	0.677913	6295
genotyped	Association	rs1205892	-0.0366242	0.0410897	0.37279	6295
imputed	Interaction	rs1205893	0.162645	0.0807537	0.0440428	6298
imputed	Association	rs1205893	0.0539396	0.0330694	0.102918	6298
imputed	Interaction	rs1205894	0.162488	0.0807321	0.0441904	6298
imputed	Association	rs1205894	0.0536297	0.0330587	0.104799	6298
genotyped	Interaction	rs1205896	-0.0753776	0.080891	0.351454	6298
genotyped	Association	rs1205896	-0.0310845	0.0330383	0.346811	6298
imputed	Interaction	rs1205897	0.0246046	0.102231	0.809814	6298
imputed	Association	rs1205897	0.0344277	0.0417019	0.409081	6298
imputed	Interaction	rs1205898	0.0245933	0.102282	0.809993	6298
imputed	Association	rs1205898	0.0344436	0.0417224	0.409095	6298
imputed	Interaction	rs1205899	0.16731	0.0809248	0.0387301	6298
imputed	Association	rs1205899	0.0562307	0.0330751	0.0891634	6298
imputed	Interaction	rs1205900	-0.194479	0.150717	0.196974	6298
imputed	Association	rs1205900	-0.0243854	0.0613499	0.691026	6298
imputed	Interaction	rs1205945	-0.167531	0.158059	0.289218	6298
imputed	Association	rs1205945	-0.0269324	0.0642149	0.674931	6298
genotyped	Interaction	rs12059481	0.0305203	0.0799258	0.70258	6172
genotyped	Association	rs12059481	-0.0292014	0.0327217	0.372204	6172
imputed	Interaction	rs1205950	-0.146887	0.159232	0.356317	6298
imputed	Association	rs1205950	-0.0311101	0.0646938	0.630617	6298
imputed	Interaction	rs1205952	-0.150449	0.157679	0.340045	6298
imputed	Association	rs1205952	-0.0434335	0.0641405	0.498329	6298
imputed	Interaction	rs1205953	-0.135934	0.152954	0.374184	6298
imputed	Association	rs1205953	0.0199818	0.0623407	0.748581	6298
imputed	Interaction	rs1205954	-0.064433	0.115285	0.576249	6298
imputed	Association	rs1205954	0.0287704	0.0468316	0.539015	6298
imputed	Interaction	rs1205955	-0.121565	0.109068	0.265073	6298
imputed	Association	rs1205955	0.0346556	0.0447982	0.4392	6298
imputed	Interaction	rs1205956	0.0194905	0.100142	0.84569	6298
imputed	Association	rs1205956	0.0749786	0.040416	0.0636186	6298
imputed	Interaction	rs1205957	0.0447338	0.102427	0.662317	6298
imputed	Association	rs1205957	0.0685731	0.0412743	0.0966836	6298
imputed	Interaction	rs1205958	-0.176562	0.142888	0.216627	6298
imputed	Association	rs1205958	0.0384373	0.0580721	0.508066	6298
imputed	Interaction	rs1205959	0.0257106	0.0996685	0.796445	6298
imputed	Association	rs1205959	0.0724993	0.0400718	0.0704626	6298
imputed	Interaction	rs1205960	-0.131747	0.109915	0.230721	6298
imputed	Association	rs1205960	0.023265	0.0450347	0.605452	6298
imputed	Interaction	rs1205961	-0.00706077	0.1021	0.944868	6298
imputed	Association	rs1205961	0.0394988	0.0413928	0.339997	6298
imputed	Interaction	rs1209598	-0.168739	0.172379	0.327673	6298
imputed	Association	rs1209598	0.0124054	0.0693647	0.858066	6298
imputed	Interaction	rs12101211	-0.0524622	0.0842194	0.533358	6298
imputed	Association	rs12101211	-0.00244564	0.0338682	0.942437	6298
genotyped	Interaction	rs12107668	-0.028265	0.091042	0.75622	6298
genotyped	Association	rs12107668	0.0817847	0.0372622	0.0282117	6298
genotyped	Interaction	rs12109259	-0.149077	0.118625	0.208907	6298
genotyped	Association	rs12109259	-0.0328783	0.0475671	0.489467	6298
imputed	Interaction	rs12111546	-0.118573	0.171771	0.490034	6298
imputed	Association	rs12111546	0.0996758	0.0694816	0.151461	6298
genotyped	Interaction	rs12129062	-0.19353	0.130244	0.137354	6298
genotyped	Association	rs12129062	-0.0652604	0.0529232	0.217578	6298
genotyped	Interaction	rs1213402	-0.168046	0.144517	0.24495	6294
genotyped	Association	rs1213402	-0.0399876	0.0594424	0.501156	6294
genotyped	Interaction	rs12141977	-0.0320406	0.0871682	0.713205	6293
genotyped	Association	rs12141977	0.00572952	0.0348917	0.869572	6293
genotyped	Interaction	rs12144781	-0.0483973	0.161413	0.764313	6298
genotyped	Association	rs12144781	-0.0114731	0.063387	0.856373	6298
genotyped	Interaction	rs12151822	0.149017	0.10407	0.152225	6296
genotyped	Association	rs12151822	-0.0028514	0.0430276	0.947166	6296
genotyped	Interaction	rs1216192	-0.0411011	0.103622	0.691642	6298
genotyped	Association	rs1216192	-0.0463107	0.0414488	0.263909	6298
genotyped	Interaction	rs12187650	-0.0553435	0.08047	0.491634	6297
genotyped	Association	rs12187650	-0.0567156	0.0327199	0.0830798	6297
imputed	Interaction	rs12191980	0.1351	0.188735	0.47413	6298
imputed	Association	rs12191980	-0.0296408	0.0745919	0.691106	6298
imputed	Interaction	rs12198474	-0.157381	0.0865801	0.0691504	6298
imputed	Association	rs12198474	-0.0396389	0.0355676	0.265122	6298
imputed	Interaction	rs12199382	0.206087	0.0862172	0.0168629	6298
imputed	Association	rs12199382	0.0365994	0.0351572	0.297907	6298
imputed	Interaction	rs12200160	0.0971749	0.0956148	0.309518	6298
imputed	Association	rs12200160	0.0212722	0.0391481	0.586888	6298
imputed	Interaction	rs12202693	-0.176718	0.10651	0.0971326	6298
imputed	Association	rs12202693	-0.0631512	0.043563	0.147205	6298
imputed	Interaction	rs12202764	-0.144349	0.106475	0.175241	6298
imputed	Association	rs12202764	-0.0543281	0.0435563	0.212331	6298
genotyped	Interaction	rs12205684	-0.103056	0.0881582	0.242455	6192
genotyped	Association	rs12205684	0.042742	0.0358694	0.233464	6192
imputed	Interaction	rs12206344	0.157211	0.190132	0.408353	6298
imputed	Association	rs12206344	-0.0661883	0.0776448	0.393997	6298
imputed	Interaction	rs12208975	0.103898	0.189096	0.582718	6298
imputed	Association	rs12208975	-0.0359307	0.0747821	0.630909	6298
imputed	Interaction	rs12210179	-0.16015	0.102228	0.117261	6298
imputed	Association	rs12210179	-0.0586516	0.0419806	0.162429	6298
genotyped	Interaction	rs12233123	0.221037	0.107957	0.0406551	6298
genotyped	Association	rs12233123	-0.0306707	0.0449101	0.494673	6298
imputed	Interaction	rs12240608	-0.0193212	0.145206	0.894149	6298
imputed	Association	rs12240608	0.00928139	0.0579741	0.872811	6298
imputed	Interaction	rs12243692	-0.0152577	0.137836	0.911862	6298
imputed	Association	rs12243692	-0.00515494	0.05502	0.925357	6298
imputed	Interaction	rs12245676	0.0201142	0.142551	0.887794	6298
imputed	Association	rs12245676	4.8338e-05	0.0565689	0.999318	6298
imputed	Interaction	rs12245742	-0.0155654	0.137882	0.910122	6298
imputed	Association	rs12245742	-0.00514579	0.0550397	0.925515	6298
imputed	Interaction	rs12247748	0.0956961	0.119201	0.422113	6298
imputed	Association	rs12247748	0.0418061	0.0482816	0.386589	6298
imputed	Interaction	rs12253074	-0.0187077	0.145501	0.897699	6298
imputed	Association	rs12253074	-0.00833253	0.0577384	0.885256	6298
imputed	Interaction	rs12253078	-0.0186907	0.14551	0.897798	6298
imputed	Association	rs12253078	-0.00832811	0.0577409	0.885322	6298
genotyped	Interaction	rs12257319	-0.100831	0.0984477	0.305779	6297
genotyped	Association	rs12257319	-0.0539868	0.0396574	0.173458	6297
genotyped	Interaction	rs12258125	-0.0453313	0.0832413	0.586064	6297
genotyped	Association	rs12258125	0.0986172	0.0341932	0.00393852	6297
imputed	Interaction	rs12258997	-0.0507159	0.100773	0.614792	6298
imputed	Association	rs12258997	0.0612479	0.0402223	0.127876	6298
imputed	Interaction	rs12260226	-0.0229544	0.145078	0.874287	6298
imputed	Association	rs12260226	0.00822772	0.0579359	0.887073	6298
imputed	Interaction	rs12265359	-0.00211532	0.158859	0.989376	6298
imputed	Association	rs12265359	-0.0124606	0.0622057	0.841242	6298
imputed	Interaction	rs12265975	-0.0176775	0.145118	0.90305	6298
imputed	Association	rs12265975	0.00937811	0.057946	0.871435	6298
imputed	Interaction	rs12266035	-0.0219378	0.14516	0.879879	6298
imputed	Association	rs12266035	0.00868019	0.0579511	0.880939	6298
imputed	Interaction	rs12267307	-0.0187063	0.145501	0.897706	6298
imputed	Association	rs12267307	-0.00833364	0.0577385	0.885241	6298
genotyped	Interaction	rs12269559	0.0446303	0.0811046	0.582147	6298
genotyped	Association	rs12269559	0.00996198	0.0333081	0.764885	6298
genotyped	Interaction	rs12274130	-0.0200905	0.102253	0.844242	6298
genotyped	Association	rs12274130	0.0692557	0.042098	0.0999976	6298
genotyped	Interaction	rs12291798	-0.00972402	0.081795	0.905372	6197
genotyped	Association	rs12291798	0.0150472	0.0334539	0.652879	6197
genotyped	Interaction	rs1230428	-0.0782875	0.0790324	0.321932	6298
genotyped	Association	rs1230428	-0.0614975	0.0326933	0.0600123	6298
genotyped	Interaction	rs12313192	0.170433	0.139007	0.220219	6298
genotyped	Association	rs12313192	-0.0671829	0.0564129	0.233732	6298
imputed	Interaction	rs12323439	0.146959	0.134897	0.276014	6298
imputed	Association	rs12323439	-0.000484277	0.0549037	0.992963	6298
imputed	Interaction	rs12323665	0.00653577	0.0893538	0.941693	6298
imputed	Association	rs12323665	-0.00511479	0.0359278	0.886798	6298
genotyped	Interaction	rs12324292	0.0723142	0.0880026	0.411263	6296
genotyped	Association	rs12324292	-0.0362515	0.0355033	0.307259	6296
imputed	Interaction	rs12330874	-0.246775	0.102515	0.0161036	6298
imputed	Association	rs12330874	0.0360954	0.0415311	0.384816	6298
genotyped	Interaction	rs12336107	-0.0283223	0.0894577	0.751558	6297
genotyped	Association	rs12336107	0.0215639	0.0363036	0.552542	6297
genotyped	Interaction	rs1233727	0.00580902	0.119366	0.961187	6297
genotyped	Association	rs1233727	0.00943429	0.0500853	0.850597	6297
genotyped	Interaction	rs12350437	-0.00178178	0.111293	0.987227	6297
genotyped	Association	rs12350437	0.0149171	0.0449918	0.74024	6297
imputed	Interaction	rs12354416	-0.009835	0.0842595	0.907083	6298
imputed	Association	rs12354416	-0.0018828	0.034245	0.956156	6298
imputed	Interaction	rs12355837	-0.0454603	0.0823611	0.580994	6298
imputed	Association	rs12355837	-0.0234159	0.0336851	0.486994	6298
imputed	Interaction	rs12355966	-0.048295	0.0822315	0.55702	6298
imputed	Association	rs12355966	-0.0216573	0.0336928	0.520386	6298
imputed	Interaction	rs12356304	-0.0490178	0.0822139	0.551048	6298
imputed	Association	rs12356304	-0.022238	0.0336753	0.509043	6298
imputed	Interaction	rs12357445	-0.00990467	0.0842142	0.906378	6298
imputed	Association	rs12357445	-0.00321399	0.0342071	0.925146	6298
imputed	Interaction	rs12357449	-0.0179894	0.0843828	0.831188	6298
imputed	Association	rs12357449	0.00173647	0.0343609	0.959697	6298
imputed	Interaction	rs12359896	-0.0090588	0.0841962	0.914323	6298
imputed	Association	rs12359896	-0.00289968	0.0342031	0.93244	6298
imputed	Interaction	rs12360316	-0.0667509	0.0828466	0.420437	6298
imputed	Association	rs12360316	-0.00664887	0.0340679	0.84527	6298
imputed	Interaction	rs12360480	-0.00585798	0.0843027	0.944604	6298
imputed	Association	rs12360480	-0.002466	0.0342429	0.942592	6298
genotyped	Interaction	rs12361243	-0.144437	0.081337	0.0758176	6297
genotyped	Association	rs12361243	0.010137	0.032713	0.756665	6297
genotyped	Interaction	rs12362064	-0.013008	0.0860239	0.879812	6297
genotyped	Association	rs12362064	-0.00774954	0.0354826	0.827122	6297
genotyped	Interaction	rs12401678	0.0862514	0.0813744	0.289216	6298
genotyped	Association	rs12401678	0.0105369	0.0330225	0.749674	6298
genotyped	Interaction	rs12403862	-0.102949	0.152359	0.499257	6246
genotyped	Association	rs12403862	-0.0232972	0.0622415	0.708191	6246
genotyped	Interaction	rs12425425	-0.177187	0.128214	0.167033	6298
genotyped	Association	rs12425425	-0.0236774	0.0518588	0.647993	6298
imputed	Interaction	rs12432029	0.2129	0.145259	0.142793	6298
imputed	Association	rs12432029	-0.0236004	0.0591245	0.689786	6298
genotyped	Interaction	rs12432533	0.0797582	0.083194	0.337746	6298
genotyped	Association	rs12432533	0.00881013	0.0336995	0.793768	6298
imputed	Interaction	rs12434245	0.235486	0.14387	0.101723	6298
imputed	Association	rs12434245	-0.0294822	0.0587836	0.616011	6298
imputed	Interaction	rs12435284	0.166267	0.143762	0.247504	6298
imputed	Association	rs12435284	-0.0228364	0.0588567	0.698029	6298
imputed	Interaction	rs12435376	0.0873889	0.0890978	0.32672	6298
imputed	Association	rs12435376	0.00464379	0.0361955	0.897918	6298
genotyped	Interaction	rs12435857	-0.035853	0.0817248	0.660892	6297
genotyped	Association	rs12435857	-0.0160315	0.0331579	0.628765	6297
genotyped	Interaction	rs12439022	-0.099558	0.0858438	0.246192	6298
genotyped	Association	rs12439022	-0.0594039	0.0348427	0.0882593	6298
genotyped	Interaction	rs12441519	-0.06131	0.0880185	0.486105	6297
genotyped	Association	rs12441519	0.0191738	0.035065	0.584531	6297
imputed	Interaction	rs12441817	-0.156435	0.156195	0.316607	6298
imputed	Association	rs12441817	0.0851979	0.0653682	0.192502	6298
genotyped	Interaction	rs12442901	-0.196902	0.0910141	0.0305465	6296
genotyped	Association	rs12442901	-0.0131867	0.0369562	0.721239	6296
imputed	Interaction	rs12445705	-0.14042	0.213705	0.511158	6298
imputed	Association	rs12445705	-0.0313838	0.0869864	0.718269	6298
imputed	Interaction	rs12445744	-0.027959	0.113931	0.806153	6298
imputed	Association	rs12445744	-0.0460601	0.047258	0.32977	6298
imputed	Interaction	rs12445823	-0.0279969	0.113933	0.805898	6298
imputed	Association	rs12445823	-0.0460374	0.0472584	0.330013	6298
imputed	Interaction	rs12446008	-0.0528235	0.131565	0.688065	6298
imputed	Association	rs12446008	-0.0749994	0.0542942	0.16722	6298
imputed	Interaction	rs12447461	-0.0323036	0.112132	0.77329	6298
imputed	Association	rs12447461	-0.0515836	0.0463983	0.266285	6298
imputed	Interaction	rs12448429	-0.0135518	0.113216	0.904726	6298
imputed	Association	rs12448429	-0.0506219	0.04685	0.279957	6298
genotyped	Interaction	rs12448667	-0.0440293	0.11279	0.69628	6298
genotyped	Association	rs12448667	-0.0297447	0.0456121	0.514346	6298
genotyped	Interaction	rs12449775	-0.175637	0.110762	0.112853	6295
genotyped	Association	rs12449775	-0.00848563	0.0455568	0.852243	6295
genotyped	Interaction	rs12454396	0.0947052	0.0851708	0.266204	6298
genotyped	Association	rs12454396	0.0205687	0.0343159	0.548934	6298
genotyped	Interaction	rs12462123	-0.191633	0.152295	0.208328	6298
genotyped	Association	rs12462123	-0.0320539	0.0628487	0.610058	6298
imputed	Interaction	rs12463523	0.141242	0.106023	0.182846	6298
imputed	Association	rs12463523	0.006918	0.0421528	0.869644	6298
genotyped	Interaction	rs12476995	-0.184594	0.0803347	0.0216053	6290
genotyped	Association	rs12476995	-0.00736637	0.0328838	0.822755	6290
imputed	Interaction	rs12486170	0.00742391	0.0886791	0.933284	6298
imputed	Association	rs12486170	-0.0480901	0.036584	0.188723	6298
genotyped	Interaction	rs12486550	-0.074384	0.0800536	0.352833	6297
genotyped	Association	rs12486550	0.0699986	0.0328466	0.033122	6297
imputed	Interaction	rs12487012	0.0706749	0.0982369	0.471901	6298
imputed	Association	rs12487012	0.0636735	0.0397097	0.10888	6298
imputed	Interaction	rs12488497	-0.247426	0.120486	0.0400592	6298
imputed	Association	rs12488497	0.0147147	0.0493125	0.76541	6298
imputed	Interaction	rs12490265	0.00984841	0.0883021	0.911199	6298
imputed	Association	rs12490265	-0.0534285	0.0364267	0.142497	6298
genotyped	Interaction	rs12493410	-0.0273685	0.083837	0.744096	6294
genotyped	Association	rs12493410	0.0230743	0.0345397	0.504125	6294
imputed	Interaction	rs12493718	0.0677581	0.0981415	0.48996	6298
imputed	Association	rs12493718	0.0618872	0.0397281	0.119339	6298
imputed	Interaction	rs12495364	0.0578331	0.0981794	0.555846	6298
imputed	Association	rs12495364	0.0598431	0.0397811	0.132552	6298
imputed	Interaction	rs12496005	0.064169	0.0983654	0.514197	6298
imputed	Association	rs12496005	0.0586076	0.0398607	0.141529	6298
imputed	Interaction	rs12496413	0.0121653	0.086247	0.887833	6298
imputed	Association	rs12496413	-0.0505352	0.0355475	0.155185	6298
imputed	Interaction	rs12496505	0.0706749	0.0982369	0.471901	6298
imputed	Association	rs12496505	0.0636735	0.0397097	0.10888	6298
imputed	Interaction	rs12497191	0.33098	0.130956	0.0115148	6298
imputed	Association	rs12497191	0.0501511	0.0520262	0.335103	6298
genotyped	Interaction	rs1249875	0.0326749	0.0808338	0.686063	6293
genotyped	Association	rs1249875	0.0783727	0.033213	0.0183203	6293
genotyped	Interaction	rs1249963	0.0594162	0.0848262	0.483674	6298
genotyped	Association	rs1249963	-0.0425703	0.0350005	0.223926	6298
genotyped	Interaction	rs12505957	0.105622	0.149883	0.481026	6298
genotyped	Association	rs12505957	0.0187889	0.0590365	0.750298	6298
genotyped	Interaction	rs12506516	0.0443225	0.112878	0.694586	6295
genotyped	Association	rs12506516	0.0361208	0.0458309	0.430649	6295
genotyped	Interaction	rs12508232	0.0344692	0.162576	0.832099	6297
genotyped	Association	rs12508232	-0.00614623	0.0621802	0.921264	6297
genotyped	Interaction	rs12508463	0.130708	0.10513	0.213805	6297
genotyped	Association	rs12508463	0.00258382	0.043295	0.952413	6297
genotyped	Interaction	rs12512968	0.0541466	0.162291	0.738663	6296
genotyped	Association	rs12512968	-0.0196402	0.06216	0.752042	6296
genotyped	Interaction	rs12521901	-0.111384	0.0838946	0.184337	6298
genotyped	Association	rs12521901	-0.0206783	0.033579	0.538042	6298
imputed	Interaction	rs12524161	0.209688	0.0833371	0.0118896	6298
imputed	Association	rs12524161	0.0242249	0.0339817	0.475947	6298
imputed	Interaction	rs12524841	0.0264019	0.161723	0.870324	6298
imputed	Association	rs12524841	-0.0347822	0.0673722	0.605684	6298
imputed	Interaction	rs12525289	0.226178	0.0862023	0.00871642	6298
imputed	Association	rs12525289	0.0354026	0.0351479	0.313855	6298
imputed	Interaction	rs12526075	-0.613892	0.184406	0.000876527	6298
imputed	Association	rs12526075	0.00438832	0.0744665	0.95301	6298
imputed	Interaction	rs12528620	-0.506533	0.188437	0.00720558	6298
imputed	Association	rs12528620	-0.0129544	0.0768313	0.86611	6298
genotyped	Interaction	rs12532878	0.0369959	0.100386	0.712484	6297
genotyped	Association	rs12532878	-0.0375937	0.0409857	0.359052	6297
genotyped	Interaction	rs12535934	-0.014844	0.103263	0.885703	6298
genotyped	Association	rs12535934	0.0511234	0.0417526	0.220834	6298
genotyped	Interaction	rs12538442	0.0136066	0.121194	0.910612	6298
genotyped	Association	rs12538442	0.00146166	0.0482796	0.975849	6298
genotyped	Interaction	rs12540730	0.0770434	0.098378	0.433576	6297
genotyped	Association	rs12540730	-0.000556863	0.0395424	0.988764	6297
genotyped	Interaction	rs12554091	0.00731518	0.117753	0.950467	6298
genotyped	Association	rs12554091	0.0792618	0.0473443	0.0941496	6298
imputed	Interaction	rs1255977	-0.00530417	0.0908927	0.953467	6298
imputed	Association	rs1255977	0.0271172	0.0368449	0.461768	6298
imputed	Interaction	rs1255978	0.0435403	0.10132	0.667407	6298
imputed	Association	rs1255978	0.0165819	0.040812	0.684537	6298
imputed	Interaction	rs1255979	0.0558153	0.0965851	0.563361	6298
imputed	Association	rs1255979	0.0118238	0.0395063	0.764729	6298
imputed	Interaction	rs1255981	-0.298895	0.218984	0.172329	6298
imputed	Association	rs1255981	0.127264	0.0882143	0.149164	6298
imputed	Interaction	rs1255984	0.0592881	0.0873748	0.497448	6298
imputed	Association	rs1255984	0.0138333	0.0355879	0.697506	6298
imputed	Interaction	rs1255986	0.0591241	0.0869433	0.496511	6298
imputed	Association	rs1255986	0.0121504	0.0354352	0.731692	6298
imputed	Interaction	rs1255988	0.0625135	0.0867779	0.471314	6298
imputed	Association	rs1255988	0.0132286	0.0353625	0.708353	6298
imputed	Interaction	rs1255990	0.0257876	0.088298	0.770256	6298
imputed	Association	rs1255990	0.0267206	0.0358404	0.45597	6298
imputed	Interaction	rs1255991	0.0264134	0.0882986	0.764845	6298
imputed	Association	rs1255991	0.0262925	0.0358438	0.463263	6298
imputed	Interaction	rs1255992	0.0286225	0.088536	0.746489	6298
imputed	Association	rs1255992	0.0304897	0.0359082	0.395857	6298
imputed	Interaction	rs1255997	0.102493	0.175044	0.558216	6298
imputed	Association	rs1255997	-0.00132341	0.0717954	0.985294	6298
imputed	Interaction	rs1255998	-0.0343652	0.140142	0.806296	6298
imputed	Association	rs1255998	0.0533129	0.057737	0.355847	6298
imputed	Interaction	rs1256028	0.0745266	0.181873	0.681988	6298
imputed	Association	rs1256028	0.00452705	0.0739198	0.951168	6298
imputed	Interaction	rs1256030	-0.0631662	0.0824829	0.443819	6298
imputed	Association	rs1256030	0.00730183	0.0332584	0.82623	6298
imputed	Interaction	rs1256031	-0.0513746	0.0827331	0.534644	6298
imputed	Association	rs1256031	0.00863004	0.0333418	0.795771	6298
imputed	Interaction	rs1256033	-0.0513022	0.0827306	0.535207	6298
imputed	Association	rs1256033	0.00860299	0.033341	0.796392	6298
imputed	Interaction	rs1256036	-0.0473746	0.0822936	0.564854	6298
imputed	Association	rs1256036	0.00820674	0.0332401	0.804999	6298
imputed	Interaction	rs1256037	-0.0473457	0.0822933	0.565089	6298
imputed	Association	rs1256037	0.0081958	0.0332397	0.805252	6298
imputed	Interaction	rs1256038	-0.0480387	0.0822804	0.559348	6298
imputed	Association	rs1256038	0.00820555	0.0332376	0.805013	6298
imputed	Interaction	rs1256039	-0.0478796	0.0822785	0.56064	6298
imputed	Association	rs1256039	0.00813283	0.0332374	0.806705	6298
imputed	Interaction	rs1256040	-0.0519796	0.0826902	0.529629	6298
imputed	Association	rs1256040	0.00792112	0.0333309	0.81216	6298
imputed	Interaction	rs1256041	-0.0460363	0.0823729	0.576266	6298
imputed	Association	rs1256041	0.00797349	0.0332643	0.81057	6298
imputed	Interaction	rs1256042	-0.0479615	0.0822808	0.559981	6298
imputed	Association	rs1256042	0.00817259	0.0332405	0.805797	6298
imputed	Interaction	rs1256043	-0.0488055	0.0822687	0.553039	6298
imputed	Association	rs1256043	0.00907335	0.0332379	0.784876	6298
imputed	Interaction	rs1256044	-0.048164	0.0822753	0.558299	6298
imputed	Association	rs1256044	0.00819863	0.0332369	0.80517	6298
imputed	Interaction	rs1256045	-0.0478361	0.0823421	0.5613	6298
imputed	Association	rs1256045	0.00627887	0.0333136	0.850508	6298
imputed	Interaction	rs1256046	-0.0493897	0.0822207	0.548064	6298
imputed	Association	rs1256046	0.00819606	0.0332216	0.805142	6298
imputed	Interaction	rs1256047	-0.0316101	0.140991	0.822609	6298
imputed	Association	rs1256047	0.0424718	0.0582458	0.465917	6298
imputed	Interaction	rs1256048	-0.0321244	0.083127	0.699177	6298
imputed	Association	rs1256048	0.0105417	0.0335625	0.753462	6298
imputed	Interaction	rs1256050	-0.0147698	0.132149	0.911012	6298
imputed	Association	rs1256050	0.0775534	0.0544544	0.154441	6298
imputed	Interaction	rs1256051	-0.0315976	0.126706	0.803078	6298
imputed	Association	rs1256051	0.101249	0.0525181	0.0539143	6298
imputed	Interaction	rs1256052	0.0273788	0.186932	0.88356	6298
imputed	Association	rs1256052	-0.00175144	0.0762676	0.981679	6298
imputed	Interaction	rs1256056	-0.0368116	0.0821872	0.654241	6298
imputed	Association	rs1256056	0.0128378	0.0332597	0.699519	6298
imputed	Interaction	rs1256059	-0.0243327	0.0822808	0.767448	6298
imputed	Association	rs1256059	0.0160898	0.0333233	0.629227	6298
genotyped	Interaction	rs1256061	-0.0773857	0.0812791	0.341084	6293
genotyped	Association	rs1256061	-0.00256335	0.032999	0.938085	6293
imputed	Interaction	rs1256062	0.0217265	0.133196	0.870432	6298
imputed	Association	rs1256062	0.0792136	0.0549615	0.149563	6298
imputed	Interaction	rs1256063	0.101159	0.175242	0.563792	6298
imputed	Association	rs1256063	0.0214789	0.0718827	0.765099	6298
imputed	Interaction	rs1256064	-0.0290977	0.139168	0.83439	6298
imputed	Association	rs1256064	0.0556625	0.057458	0.332707	6298
imputed	Interaction	rs1256065	-0.0227272	0.082877	0.783918	6298
imputed	Association	rs1256065	0.0107672	0.0334991	0.747906	6298
imputed	Interaction	rs1256069	-0.00489838	0.142478	0.972575	6298
imputed	Association	rs1256069	0.0609391	0.0588524	0.300496	6298
imputed	Interaction	rs1256114	0.0185459	0.120132	0.877315	6298
imputed	Association	rs1256114	0.043823	0.049326	0.374341	6298
imputed	Interaction	rs1256115	-0.00359306	0.119283	0.975971	6298
imputed	Association	rs1256115	0.0412992	0.0490175	0.399518	6298
imputed	Interaction	rs1256116	0.00960624	0.118159	0.935207	6298
imputed	Association	rs1256116	0.0519983	0.0484716	0.283421	6298
imputed	Interaction	rs1256117	0.00714402	0.118135	0.951781	6298
imputed	Association	rs1256117	0.055199	0.0484649	0.254768	6298
imputed	Interaction	rs1256118	0.00724985	0.118134	0.951067	6298
imputed	Association	rs1256118	0.0506426	0.0484429	0.295875	6298
imputed	Interaction	rs1256120	-0.0245301	0.118099	0.835464	6298
imputed	Association	rs1256120	0.0447507	0.0484207	0.355415	6298
imputed	Interaction	rs1256121	0.0127689	0.122549	0.917019	6298
imputed	Association	rs1256121	0.0322634	0.0499087	0.518013	6298
genotyped	Interaction	rs12568930	-0.139195	0.110852	0.209279	6296
genotyped	Association	rs12568930	-0.0484453	0.0441738	0.272816	6296
genotyped	Interaction	rs12569255	-0.0384771	0.0977158	0.693767	6295
genotyped	Association	rs12569255	0.0251704	0.0394552	0.523531	6295
imputed	Interaction	rs12569463	0.165601	0.133999	0.216565	6298
imputed	Association	rs12569463	0.021583	0.053741	0.687983	6298
genotyped	Interaction	rs12570314	0.0151739	0.0809148	0.851251	6289
genotyped	Association	rs12570314	-0.0132883	0.0330433	0.687589	6289
imputed	Interaction	rs12570341	0.132815	0.124991	0.288006	6298
imputed	Association	rs12570341	0.0312904	0.0503089	0.533987	6298
genotyped	Interaction	rs12574516	0.13078	0.0882812	0.138551	6298
genotyped	Association	rs12574516	0.0291126	0.0362531	0.421983	6298
genotyped	Interaction	rs12581011	0.0301413	0.0828156	0.715903	6298
genotyped	Association	rs12581011	-0.00908825	0.0330676	0.78345	6298
genotyped	Interaction	rs12586568	0.0928555	0.153744	0.54589	6298
genotyped	Association	rs12586568	-0.0227147	0.0657912	0.729915	6298
genotyped	Interaction	rs12586612	0.132532	0.109948	0.228093	6298
genotyped	Association	rs12586612	0.0298389	0.0451926	0.509111	6298
genotyped	Interaction	rs12587364	0.222514	0.0905721	0.0140465	6292
genotyped	Association	rs12587364	0.103715	0.0368232	0.00486934	6292
genotyped	Interaction	rs12588746	0.144676	0.0816094	0.0763143	6243
genotyped	Association	rs12588746	0.00547803	0.0333947	0.869706	6243
genotyped	Interaction	rs12589527	-0.148899	0.117558	0.205346	6293
genotyped	Association	rs12589527	-0.0164334	0.0489738	0.737218	6293
imputed	Interaction	rs12589834	0.0453083	0.11216	0.686255	6298
imputed	Association	rs12589834	-0.0230974	0.045609	0.612579	6298
imputed	Interaction	rs12591078	0.192649	0.0911939	0.0346811	6298
imputed	Association	rs12591078	-0.000211852	0.036705	0.995395	6298
genotyped	Interaction	rs12592465	0.103239	0.102646	0.314562	6298
genotyped	Association	rs12592465	-0.00557896	0.0425265	0.895631	6298
genotyped	Interaction	rs12597128	-0.00463816	0.149695	0.975283	6298
genotyped	Association	rs12597128	0.0888227	0.0613299	0.14759	6298
genotyped	Interaction	rs12598291	-0.0662867	0.0978227	0.498038	6102
genotyped	Association	rs12598291	-0.0502272	0.0398008	0.207009	6102
genotyped	Interaction	rs12604302	0.0102106	0.0845112	0.903838	6295
genotyped	Association	rs12604302	-0.0353921	0.0340195	0.298219	6295
genotyped	Interaction	rs12608787	0.204403	0.0946504	0.0308448	6296
genotyped	Association	rs12608787	0.0299546	0.0392215	0.445057	6296
genotyped	Interaction	rs12612396	0.0252419	0.0920604	0.783949	6282
genotyped	Association	rs12612396	0.0428463	0.0377318	0.256188	6282
genotyped	Interaction	rs12612477	0.0960121	0.0960515	0.317548	6298
genotyped	Association	rs12612477	-0.0120806	0.0387854	0.755452	6298
imputed	Interaction	rs12614965	0.243301	0.126836	0.0551279	6298
imputed	Association	rs12614965	-0.0216087	0.0516463	0.675671	6298
imputed	Interaction	rs1262242	0.0389924	0.0888999	0.660959	6298
imputed	Association	rs1262242	0.0341287	0.0360314	0.343578	6298
imputed	Interaction	rs12623750	0.224616	0.125656	0.0738979	6298
imputed	Association	rs12623750	-0.0138454	0.0510022	0.786042	6298
imputed	Interaction	rs12629240	0.0701632	0.098491	0.476255	6298
imputed	Association	rs12629240	0.0633972	0.0397383	0.110681	6298
imputed	Interaction	rs12629293	0.0703991	0.0984913	0.474775	6298
imputed	Association	rs12629293	0.0632028	0.039739	0.111784	6298
imputed	Interaction	rs12629337	-0.26189	0.119977	0.0290849	6298
imputed	Association	rs12629337	0.0151455	0.0490376	0.757442	6298
imputed	Interaction	rs12629497	0.0817949	0.0983144	0.405456	6298
imputed	Association	rs12629497	0.0622412	0.0395849	0.115921	6298
imputed	Interaction	rs12629751	0.14655	0.170328	0.389603	6298
imputed	Association	rs12629751	0.0669497	0.0679776	0.324722	6298
imputed	Interaction	rs12629817	-0.24654	0.102366	0.0160503	6298
imputed	Association	rs12629817	0.035704	0.0414744	0.389344	6298
imputed	Interaction	rs12629818	-0.246561	0.102365	0.0160406	6298
imputed	Association	rs12629818	0.0357068	0.0414742	0.389304	6298
imputed	Interaction	rs12631028	0.0982481	0.0977472	0.314876	6298
imputed	Association	rs12631028	0.0630307	0.039248	0.108334	6298
imputed	Interaction	rs12631322	0.0676849	0.0981607	0.490515	6298
imputed	Association	rs12631322	0.0618726	0.0397466	0.119598	6298
imputed	Interaction	rs12631389	0.0662791	0.0978436	0.498178	6298
imputed	Association	rs12631389	0.0637708	0.0397012	0.108265	6298
imputed	Interaction	rs12634544	0.0701628	0.098491	0.476257	6298
imputed	Association	rs12634544	0.0633975	0.0397383	0.110679	6298
genotyped	Interaction	rs12635120	-0.245101	0.102349	0.0166609	6298
genotyped	Association	rs12635120	0.0340303	0.0414658	0.411857	6298
imputed	Interaction	rs12636454	0.0578485	0.0981791	0.555739	6298
imputed	Association	rs12636454	0.0598443	0.039781	0.132543	6298
imputed	Interaction	rs12636461	0.0908575	0.0977007	0.352429	6298
imputed	Association	rs12636461	0.0612689	0.0392347	0.118432	6298
imputed	Interaction	rs12639094	0.0347091	0.116481	0.765728	6298
imputed	Association	rs12639094	0.0492067	0.0468893	0.294024	6298
imputed	Interaction	rs12639162	0.069568	0.0985053	0.480068	6298
imputed	Association	rs12639162	0.0640386	0.0397514	0.107235	6298
genotyped	Interaction	rs12639920	-0.0144604	0.0898281	0.872116	6298
genotyped	Association	rs12639920	0.00744703	0.0362236	0.837122	6298
genotyped	Interaction	rs12642085	0.0773931	0.0816498	0.343234	6298
genotyped	Association	rs12642085	0.0191913	0.0326237	0.556378	6298
genotyped	Interaction	rs12644965	0.102762	0.0959846	0.284387	6298
genotyped	Association	rs12644965	0.00463728	0.0396612	0.906925	6298
genotyped	Interaction	rs12646616	0.0919838	0.0891334	0.302122	6252
genotyped	Association	rs12646616	0.0153867	0.035967	0.668811	6252
genotyped	Interaction	rs12651020	0.146034	0.0851143	0.0862581	6284
genotyped	Association	rs12651020	0.0141727	0.0343375	0.679806	6284
genotyped	Interaction	rs12653412	-0.0718871	0.150138	0.632094	6298
genotyped	Association	rs12653412	-0.0779743	0.060556	0.197919	6298
genotyped	Interaction	rs1265507	0.11352	0.0814364	0.163374	6297
genotyped	Association	rs1265507	0.125668	0.0329261	0.000136576	6297
genotyped	Interaction	rs12659209	-0.0718871	0.150138	0.632094	6298
genotyped	Association	rs12659209	-0.0779743	0.060556	0.197919	6298
genotyped	Interaction	rs12661088	0.0477264	0.0807117	0.554328	6295
genotyped	Association	rs12661088	-0.00450929	0.0327842	0.890605	6295
genotyped	Interaction	rs12665607	0.249301	0.150309	0.0972484	6298
genotyped	Association	rs12665607	0.266409	0.0613391	1.4262e-05	6298
genotyped	Interaction	rs12668467	-0.0815129	0.0896147	0.363073	6298
genotyped	Association	rs12668467	-0.0149731	0.0364432	0.681188	6298
imputed	Interaction	rs1266927	-0.00460393	0.0871574	0.957874	6298
imputed	Association	rs1266927	0.0208729	0.0352614	0.553908	6298
genotyped	Interaction	rs12670654	-0.014034	0.0881839	0.87356	6295
genotyped	Association	rs12670654	0.0112271	0.0363483	0.757427	6295
genotyped	Interaction	rs12676884	0.10095	0.0812425	0.214069	6292
genotyped	Association	rs12676884	0.0378538	0.0327106	0.247221	6292
genotyped	Interaction	rs12678463	0.0436042	0.103796	0.674431	6298
genotyped	Association	rs12678463	-0.013478	0.041661	0.746316	6298
genotyped	Interaction	rs1268331	0.0408126	0.0854454	0.632919	6296
genotyped	Association	rs1268331	0.0397116	0.0340079	0.242966	6296
imputed	Interaction	rs1269056	-0.0489496	0.0824395	0.552692	6298
imputed	Association	rs1269056	0.00855497	0.0332983	0.79725	6298
genotyped	Interaction	rs12694049	-0.0639164	0.0820072	0.435773	6293
genotyped	Association	rs12694049	0.0619177	0.0333039	0.0630491	6293
genotyped	Interaction	rs12696667	0.0609145	0.0939587	0.516807	6298
genotyped	Association	rs12696667	0.0672429	0.0381105	0.0777104	6298
genotyped	Interaction	rs12698957	-0.00969241	0.0791623	0.902557	6298
genotyped	Association	rs12698957	-0.00801974	0.0327273	0.806428	6298
genotyped	Interaction	rs12707339	0.0155403	0.108032	0.885624	6298
genotyped	Association	rs12707339	0.0380048	0.0433297	0.380462	6298
genotyped	Interaction	rs12708064	0.0530501	0.0884073	0.548484	6298
genotyped	Association	rs12708064	0.00026107	0.0360832	0.994227	6298
imputed	Interaction	rs1271028	-0.279861	0.222521	0.208553	6298
imputed	Association	rs1271028	0.148443	0.0893001	0.096504	6298
imputed	Interaction	rs12712574	0.107844	0.105508	0.306756	6298
imputed	Association	rs12712574	0.0123412	0.0417927	0.767778	6298
imputed	Interaction	rs12712575	-0.0472007	0.0840355	0.574357	6298
imputed	Association	rs12712575	0.014	0.0344513	0.684484	6298
imputed	Interaction	rs12712576	-0.111517	0.0987285	0.258719	6298
imputed	Association	rs12712576	-0.0166443	0.0400543	0.677758	6298
imputed	Interaction	rs12714871	-0.0583278	0.0830981	0.482759	6298
imputed	Association	rs12714871	0.0123237	0.0338482	0.715804	6298
imputed	Interaction	rs1271572	-0.0594526	0.0902696	0.510169	6298
imputed	Association	rs1271572	0.00842018	0.0362295	0.816226	6298
imputed	Interaction	rs1271573	-0.0453082	0.0824152	0.582507	6298
imputed	Association	rs1271573	0.00787435	0.033272	0.812924	6298
imputed	Interaction	rs1272715	0.0492291	0.0888098	0.579379	6298
imputed	Association	rs1272715	0.0290602	0.0359905	0.419443	6298
imputed	Interaction	rs1273196	-0.254502	0.194982	0.191853	6298
imputed	Association	rs1273196	0.0935211	0.078164	0.231557	6298
genotyped	Interaction	rs12734993	0.183363	0.116127	0.114389	6298
genotyped	Association	rs12734993	0.0633397	0.0467839	0.175824	6298
genotyped	Interaction	rs12748039	-0.148049	0.0983895	0.132445	6296
genotyped	Association	rs12748039	-0.013283	0.0402881	0.741638	6296
genotyped	Interaction	rs12751896	-0.0154466	0.0844095	0.854807	6297
genotyped	Association	rs12751896	-0.0181378	0.034797	0.602213	6297
genotyped	Interaction	rs12758910	-0.0409034	0.0986199	0.678333	6293
genotyped	Association	rs12758910	-0.00390456	0.0405672	0.923326	6293
imputed	Interaction	rs12762017	0.133734	0.124939	0.284485	6298
imputed	Association	rs12762017	0.033393	0.05032	0.506963	6298
genotyped	Interaction	rs12762950	-0.0115983	0.1212	0.923765	6291
genotyped	Association	rs12762950	-0.0105932	0.0503019	0.833212	6291
imputed	Interaction	rs12769156	-0.0102982	0.0842488	0.902716	6298
imputed	Association	rs12769156	-0.00179041	0.0342393	0.958298	6298
genotyped	Interaction	rs12772292	-0.0775375	0.0834833	0.35304	6297
genotyped	Association	rs12772292	-0.0458489	0.0341952	0.180034	6297
imputed	Interaction	rs12775790	-0.0248068	0.0968486	0.797851	6298
imputed	Association	rs12775790	-0.0119793	0.0393603	0.760872	6298
imputed	Interaction	rs12777723	0.150758	0.136158	0.26824	6298
imputed	Association	rs12777723	0.0275412	0.054369	0.61248	6298
imputed	Interaction	rs12783952	-0.0737811	0.126346	0.559269	6298
imputed	Association	rs12783952	0.101686	0.0508979	0.0457757	6298
imputed	Interaction	rs12784633	-0.0622304	0.101837	0.541169	6298
imputed	Association	rs12784633	0.0687328	0.0406301	0.0907584	6298
genotyped	Interaction	rs12788335	-0.0410748	0.102246	0.687901	6298
genotyped	Association	rs12788335	-0.034707	0.041032	0.397667	6298
genotyped	Interaction	rs1282534	0.0523536	0.128678	0.684128	5391
genotyped	Association	rs1282534	-0.0450237	0.0509088	0.376521	5391
genotyped	Interaction	rs12829886	0.00756012	0.0832802	0.927671	6298
genotyped	Association	rs12829886	-0.023601	0.0336441	0.483024	6298
genotyped	Interaction	rs12859446	-0.0914003	0.165884	0.58166	6298
genotyped	Association	rs12859446	-0.0384893	0.0651359	0.554604	6298
imputed	Interaction	rs12880680	-0.0412948	0.259819	0.873724	6298
imputed	Association	rs12880680	-0.0474954	0.103513	0.646369	6298
genotyped	Interaction	rs12881700	0.0416128	0.0965398	0.666452	6297
genotyped	Association	rs12881700	-0.0408521	0.0392713	0.298262	6297
genotyped	Interaction	rs12884186	-0.0111011	0.0818054	0.892062	6296
genotyped	Association	rs12884186	-0.0131678	0.03292	0.689176	6296
genotyped	Interaction	rs12886144	0.0671312	0.0913175	0.462281	6296
genotyped	Association	rs12886144	0.021948	0.037996	0.563529	6296
genotyped	Interaction	rs12894314	0.0107534	0.12526	0.931589	6298
genotyped	Association	rs12894314	-0.0557089	0.05044	0.269437	6298
genotyped	Interaction	rs12898794	-0.141533	0.0865035	0.101856	6297
genotyped	Association	rs12898794	0.0612956	0.0353638	0.0830936	6297
imputed	Interaction	rs12898997	0.194146	0.0861657	0.0242828	6298
imputed	Association	rs12898997	-0.00449404	0.0351787	0.898352	6298
imputed	Interaction	rs12903541	0.159923	0.086772	0.0653716	6298
imputed	Association	rs12903541	-0.00256562	0.0351409	0.941801	6298
imputed	Interaction	rs12903896	0.172913	0.0862263	0.0449695	6298
imputed	Association	rs12903896	-0.013631	0.0349544	0.696575	6298
imputed	Interaction	rs12905199	0.18127	0.0863983	0.0359386	6298
imputed	Association	rs12905199	-0.00410713	0.0351429	0.906967	6298
imputed	Interaction	rs12909307	0.15544	0.0861424	0.0712083	6298
imputed	Association	rs12909307	-0.000144318	0.0349293	0.996704	6298
imputed	Interaction	rs12914866	0.132285	0.0869775	0.128334	6298
imputed	Association	rs12914866	-0.0655099	0.0357464	0.066905	6298
imputed	Interaction	rs12915975	0.0172414	0.174191	0.921158	6298
imputed	Association	rs12915975	-0.110517	0.0717202	0.123381	6298
imputed	Interaction	rs12934920	-0.165041	0.209947	0.431835	6298
imputed	Association	rs12934920	0.00683077	0.0875294	0.937799	6298
imputed	Interaction	rs12935321	-0.143614	0.212677	0.499532	6298
imputed	Association	rs12935321	0.0216401	0.0881234	0.806026	6298
genotyped	Interaction	rs12938667	0.14049	0.0821314	0.0872147	6288
genotyped	Association	rs12938667	0.0215051	0.0333961	0.519638	6288
genotyped	Interaction	rs12939024	-0.112963	0.123607	0.360812	6280
genotyped	Association	rs12939024	-0.10213	0.050476	0.0430799	6280
genotyped	Interaction	rs1294409	0.0564655	0.0833923	0.498363	6296
genotyped	Association	rs1294409	-0.07524	0.034056	0.0271899	6296
genotyped	Interaction	rs1294416	0.00377996	0.0793746	0.962019	6295
genotyped	Association	rs1294416	0.0548153	0.0323947	0.090675	6295
genotyped	Interaction	rs1294433	0.0489858	0.080768	0.544205	6298
genotyped	Association	rs1294433	-0.0155048	0.0326656	0.635051	6298
genotyped	Interaction	rs1294438	0.0777081	0.0849978	0.360628	6296
genotyped	Association	rs1294438	-0.0833207	0.0343699	0.0153689	6296
genotyped	Interaction	rs1295803	0.0335181	0.0851522	0.693871	6296
genotyped	Association	rs1295803	0.00940696	0.0350542	0.788435	6296
genotyped	Interaction	rs12964162	-0.029437	0.0876295	0.736939	6297
genotyped	Association	rs12964162	-0.0482561	0.0352738	0.171348	6297
genotyped	Interaction	rs12969696	0.312904	0.159625	0.0500118	6244
genotyped	Association	rs12969696	0.0633115	0.0655144	0.333894	6244
genotyped	Interaction	rs12988568	0.11364	0.0811952	0.161685	6295
genotyped	Association	rs12988568	0.00786287	0.0329347	0.811314	6295
genotyped	Interaction	rs12989241	-0.076736	0.0812941	0.345242	6246
genotyped	Association	rs12989241	0.000359202	0.0331347	0.991351	6246
imputed	Interaction	rs12999317	-0.115157	0.0994214	0.246799	6298
imputed	Association	rs12999317	0.00237891	0.0402883	0.952916	6298
genotyped	Interaction	rs13001482	0.0199936	0.0823616	0.808204	6296
genotyped	Association	rs13001482	0.0353508	0.0335853	0.29258	6296
genotyped	Interaction	rs13012316	-0.0783802	0.090566	0.386826	6297
genotyped	Association	rs13012316	-0.018243	0.0369615	0.621629	6297
genotyped	Interaction	rs13015937	0.103261	0.0944977	0.274554	6298
genotyped	Association	rs13015937	-0.014223	0.0379352	0.707726	6298
genotyped	Interaction	rs13016877	0.287317	0.171588	0.0940902	6298
genotyped	Association	rs13016877	0.0351707	0.0691908	0.61125	6298
[truncated: 5,759 more rows]

## Sheet: sq_nda_geno
Supplementary Table 6c: beta estimates for interaction between SNPs and use of MHT on non-dense area (cm2) as well for association between SNP and non-dense area (cm2)
SNP type	Test	SNP	beta*	StdErr	P-value	N
genotyped	Interaction	c3_pos12302387	0.106387	0.143276	0.457791	6274
genotyped	Association	c3_pos12302387	-0.109503	0.0573091	0.0560838	6274
genotyped	Interaction	c3_pos12310198	-0.30215	0.177525	0.0888025	6297
genotyped	Association	c3_pos12310198	-0.120143	0.0727151	0.0985352	6297
genotyped	Interaction	c3_pos12394366	0.168767	0.156031	0.27946	6298
genotyped	Association	c3_pos12394366	0.000412154	0.0645255	0.994904	6298
genotyped	Interaction	c3_pos12443410	-0.0661325	0.140715	0.638389	6298
genotyped	Association	c3_pos12443410	-0.00423114	0.0563779	0.940178	6298
genotyped	Interaction	GA016114	0.0232298	0.132871	0.86122	6297
genotyped	Association	GA016114	-0.0263785	0.0549568	0.631254	6297
genotyped	Interaction	GA030005	-0.0660149	0.117726	0.574988	6297
genotyped	Association	GA030005	0.0710619	0.0482301	0.140695	6297
imputed	Interaction	rs10012	0.146856	0.0977339	0.13299	6298
imputed	Association	rs10012	0.0325541	0.0395097	0.409998	6298
genotyped	Interaction	rs1001384	0.0986678	0.105141	0.348057	6297
genotyped	Association	rs1001384	0.0512707	0.0429004	0.23209	6297
genotyped	Interaction	rs10021406	0.0846653	0.116131	0.465999	6297
genotyped	Association	rs10021406	0.0751289	0.0468008	0.10848	6297
genotyped	Interaction	rs10034692	0.213631	0.0969889	0.0276569	6290
genotyped	Association	rs10034692	-0.029784	0.0399043	0.455462	6290
genotyped	Interaction	rs10038674	-0.175859	0.102163	0.0852346	6297
genotyped	Association	rs10038674	-0.0292727	0.0413582	0.479106	6297
genotyped	Interaction	rs10038877	0.0400145	0.098508	0.684605	6298
genotyped	Association	rs10038877	-0.0212949	0.0402479	0.59676	6298
genotyped	Interaction	rs10042443	0.0857255	0.0910335	0.346387	6295
genotyped	Association	rs10042443	0.0457774	0.0372894	0.219634	6295
imputed	Interaction	rs100461	-0.0407596	0.0894777	0.648745	6298
imputed	Association	rs100461	0.0492065	0.036356	0.175957	6298
imputed	Interaction	rs100489	-0.0228756	0.0902799	0.799979	6298
imputed	Association	rs100489	0.00327663	0.0365138	0.928499	6298
genotyped	Interaction	rs10063964	-0.023153	0.0910139	0.799203	6295
genotyped	Association	rs10063964	0.0393259	0.0375886	0.295501	6295
genotyped	Interaction	rs10066478	-0.105708	0.110402	0.338359	6298
genotyped	Association	rs10066478	-0.0248691	0.0447904	0.578754	6298
genotyped	Interaction	rs10068864	0.0607042	0.130576	0.642021	6298
genotyped	Association	rs10068864	-0.0967321	0.0517411	0.0615943	6298
genotyped	Interaction	rs10069443	0.0701615	0.105386	0.505592	6250
genotyped	Association	rs10069443	-0.0126248	0.0422226	0.764946	6250
genotyped	Interaction	rs10071420	0.14338	0.0886167	0.105717	6298
genotyped	Association	rs10071420	-0.0260995	0.035744	0.465307	6298
genotyped	Interaction	rs1008618	0.138782	0.0974472	0.154445	6298
genotyped	Association	rs1008618	0.0817362	0.0402607	0.0423813	6298
genotyped	Interaction	rs10087833	0.115956	0.0894702	0.195013	6289
genotyped	Association	rs10087833	-0.00269478	0.0366381	0.94137	6289
genotyped	Interaction	rs10097813	0.105817	0.0896445	0.237882	6298
genotyped	Association	rs10097813	-0.027566	0.036645	0.451932	6298
genotyped	Interaction	rs1009930	0.0529089	0.0880164	0.547778	6297
genotyped	Association	rs1009930	0.00508137	0.035926	0.887527	6297
genotyped	Interaction	rs10104973	0.223136	0.106593	0.0363579	6298
genotyped	Association	rs10104973	-0.00168372	0.0435911	0.96919	6298
genotyped	Interaction	rs10110722	0.210993	0.102839	0.0402416	6298
genotyped	Association	rs10110722	-0.0394221	0.042212	0.350388	6298
genotyped	Interaction	rs10114264	0.152084	0.110461	0.16862	6298
genotyped	Association	rs10114264	0.0421521	0.0439417	0.337459	6298
genotyped	Interaction	rs10115710	0.0313763	0.0954707	0.742432	6296
genotyped	Association	rs10115710	-0.0285618	0.0390562	0.464623	6296
genotyped	Interaction	rs10116579	0.119335	0.128907	0.354614	6296
genotyped	Association	rs10116579	0.00342366	0.0518737	0.94738	6296
genotyped	Interaction	rs1012052	0.0608921	0.0972741	0.531348	6296
genotyped	Association	rs1012052	-0.0101382	0.0393538	0.796711	6296
genotyped	Interaction	rs10122810	-0.000101839	0.136898	0.999406	6260
genotyped	Association	rs10122810	-0.0363199	0.0560524	0.517032	6260
genotyped	Interaction	rs10127837	-0.117634	0.0911418	0.196867	6297
genotyped	Association	rs10127837	-0.0539966	0.0360846	0.134602	6297
genotyped	Interaction	rs10133795	-0.0244228	0.0883544	0.782236	6298
genotyped	Association	rs10133795	0.0179208	0.0355285	0.613993	6298
imputed	Interaction	rs10136822	-0.137907	0.146346	0.346057	6298
imputed	Association	rs10136822	0.0726281	0.0595729	0.222834	6298
imputed	Interaction	rs10137185	-0.136574	0.148348	0.357279	6298
imputed	Association	rs10137185	0.0699977	0.0603788	0.246374	6298
genotyped	Interaction	rs10137745	-0.151605	0.172365	0.379132	6298
genotyped	Association	rs10137745	-0.0263512	0.0685114	0.700528	6298
imputed	Interaction	rs10142498	0.0699036	0.164325	0.670561	6298
imputed	Association	rs10142498	0.0635347	0.0685792	0.354252	6298
imputed	Interaction	rs10142766	-0.0339469	0.0908472	0.708662	6298
imputed	Association	rs10142766	0.00846786	0.0365584	0.816836	6298
imputed	Interaction	rs10142856	-0.132684	0.147491	0.368366	6298
imputed	Association	rs10142856	0.0663721	0.0602335	0.270541	6298
imputed	Interaction	rs10143616	0.0581568	0.0903348	0.519734	6298
imputed	Association	rs10143616	0.00555792	0.0364415	0.878785	6298
imputed	Interaction	rs10144225	-0.00460218	0.169059	0.978283	6298
imputed	Association	rs10144225	0.0630851	0.070383	0.370121	6298
genotyped	Interaction	rs10144278	-0.0424812	0.0881732	0.62997	6298
genotyped	Association	rs10144278	0.00915793	0.0356527	0.797292	6298
imputed	Interaction	rs10146107	-0.127088	0.1521	0.403437	6298
imputed	Association	rs10146107	0.0769675	0.062214	0.216081	6298
genotyped	Interaction	rs10146149	-0.0535763	0.127315	0.673903	6297
genotyped	Association	rs10146149	-0.000422796	0.0522122	0.993539	6297
imputed	Interaction	rs10146464	-0.130654	0.150074	0.38401	6298
imputed	Association	rs10146464	0.0697479	0.061284	0.255118	6298
genotyped	Interaction	rs10146772	0.082618	0.0897736	0.357455	6296
genotyped	Association	rs10146772	0.011475	0.0361644	0.751026	6296
imputed	Interaction	rs10148269	-0.0252486	0.0904271	0.780089	6298
imputed	Association	rs10148269	0.00633813	0.0365349	0.862279	6298
genotyped	Interaction	rs10152918	0.061803	0.0899486	0.49205	6297
genotyped	Association	rs10152918	0.0524933	0.0364987	0.15042	6297
imputed	Interaction	rs10162323	0.0858026	0.0978919	0.38079	6298
imputed	Association	rs10162323	-0.0225772	0.0397883	0.570441	6298
genotyped	Interaction	rs10165221	0.124114	0.0952122	0.192435	6296
genotyped	Association	rs10165221	0.00452957	0.0390783	0.907727	6296
genotyped	Interaction	rs10169258	-0.104296	0.0890875	0.24176	6298
genotyped	Association	rs10169258	-0.0101287	0.0363519	0.780538	6298
imputed	Interaction	rs10169939	0.164511	0.0893831	0.0657391	6298
imputed	Association	rs10169939	-0.0418886	0.0366059	0.252538	6298
genotyped	Interaction	rs10171904	0.113051	0.0882403	0.200181	6298
genotyped	Association	rs10171904	-0.0591048	0.036275	0.103289	6298
genotyped	Interaction	rs10175338	0.146709	0.0978016	0.133647	6298
genotyped	Association	rs10175338	0.03553	0.0395114	0.368563	6298
genotyped	Interaction	rs10175368	0.14756	0.0978472	0.131589	6297
genotyped	Association	rs10175368	0.0360657	0.0395434	0.361775	6297
imputed	Interaction	rs10175472	0.145805	0.0978414	0.136218	6298
imputed	Association	rs10175472	0.036617	0.0395367	0.354403	6298
imputed	Interaction	rs10176577	0.194025	0.113723	0.0880368	6298
imputed	Association	rs10176577	-0.0400137	0.0457564	0.381882	6298
imputed	Interaction	rs10178134	0.144902	0.0981044	0.139721	6298
imputed	Association	rs10178134	0.0357087	0.0396133	0.367393	6298
genotyped	Interaction	rs1018788	-0.0771777	0.0896912	0.389556	6298
genotyped	Association	rs1018788	-0.00138049	0.0359385	0.96936	6298
genotyped	Interaction	rs10187928	-0.0311587	0.0955688	0.744409	6297
genotyped	Association	rs10187928	-0.0303287	0.0390085	0.436899	6297
genotyped	Interaction	rs1019173	0.0208473	0.0920239	0.820787	6291
genotyped	Association	rs1019173	0.0588692	0.0374197	0.11572	6291
genotyped	Interaction	rs10192788	0.129534	0.0899194	0.149761	6298
genotyped	Association	rs10192788	-0.0333199	0.0369447	0.367153	6298
genotyped	Interaction	rs10193252	-0.286993	0.114847	0.0124832	6297
genotyped	Association	rs10193252	0.0379122	0.0467601	0.417522	6297
imputed	Interaction	rs10201389	0.0914785	0.102889	0.373983	6298
imputed	Association	rs10201389	0.0514169	0.0414637	0.215004	6298
imputed	Interaction	rs10204598	0.0635569	0.130196	0.62545	6298
imputed	Association	rs10204598	-0.0110094	0.0527892	0.834803	6298
genotyped	Interaction	rs10208541	0.100145	0.178641	0.575095	6298
genotyped	Association	rs10208541	0.016428	0.0711998	0.817531	6298
genotyped	Interaction	rs1020863	-0.437116	0.139777	0.00177266	6298
genotyped	Association	rs1020863	-0.0560208	0.0550876	0.309221	6298
imputed	Interaction	rs10211237	0.161842	0.117788	0.169486	6298
imputed	Association	rs10211237	-0.0318176	0.0472506	0.50073	6298
imputed	Interaction	rs10212146	0.162022	0.132822	0.222569	6298
imputed	Association	rs10212146	-0.0448454	0.0542823	0.40875	6298
genotyped	Interaction	rs10216009	0.0529911	0.104519	0.612172	6241
genotyped	Association	rs10216009	-0.0276947	0.0426167	0.515809	6241
genotyped	Interaction	rs10227107	-0.103434	0.0923697	0.262849	6151
genotyped	Association	rs10227107	-0.00581325	0.0373444	0.876301	6151
genotyped	Interaction	rs10242811	-0.0137412	0.0954756	0.885565	6193
genotyped	Association	rs10242811	0.0679804	0.0384511	0.0771153	6193
genotyped	Interaction	rs10251847	0.153765	0.0926337	0.0969792	6297
genotyped	Association	rs10251847	0.00303987	0.037922	0.936112	6297
genotyped	Interaction	rs1025435	0.0210925	0.101766	0.835811	6104
genotyped	Association	rs1025435	0.0471566	0.0412317	0.252794	6104
genotyped	Interaction	rs10255892	-0.0773755	0.0912486	0.396491	6298
genotyped	Association	rs10255892	-0.00775247	0.0369795	0.833954	6298
genotyped	Interaction	rs10260667	-0.101899	0.0979947	0.298451	6298
genotyped	Association	rs10260667	0.0253883	0.0389639	0.514693	6298
genotyped	Interaction	rs1028012	0.0571193	0.0978369	0.559361	6269
genotyped	Association	rs1028012	0.0620985	0.040131	0.121819	6269
genotyped	Interaction	rs1029863	-0.0534352	0.115268	0.642969	6296
genotyped	Association	rs1029863	0.0232367	0.0468834	0.620175	6296
genotyped	Interaction	rs1030889	-0.0343881	0.143102	0.810102	6298
genotyped	Association	rs1030889	-0.0843787	0.0600881	0.160294	6298
genotyped	Interaction	rs1033440	0.0197159	0.112357	0.860712	6295
genotyped	Association	rs1033440	0.00214267	0.0458245	0.962707	6295
genotyped	Interaction	rs10399931	0.119123	0.100768	0.237189	6298
genotyped	Association	rs10399931	-0.0788524	0.0414956	0.057445	6298
genotyped	Interaction	rs10400813	-0.0453054	0.195237	0.816504	6298
genotyped	Association	rs10400813	0.145894	0.0822348	0.076093	6298
genotyped	Interaction	rs1041052	0.113015	0.0895287	0.206876	6292
genotyped	Association	rs1041052	-0.025721	0.0359399	0.474224	6292
genotyped	Interaction	rs10412204	-0.0584666	0.103563	0.572398	6297
genotyped	Association	rs10412204	-0.111033	0.0423623	0.00878765	6297
genotyped	Interaction	rs10417561	-0.0659119	0.127336	0.604741	6297
genotyped	Association	rs10417561	-0.0114017	0.0528855	0.829312	6297
genotyped	Interaction	rs1041981	0.0103456	0.0930798	0.911503	6297
genotyped	Association	rs1041981	0.0449457	0.0383419	0.241147	6297
imputed	Interaction	rs1042157	-0.0419738	0.122442	0.731756	6298
imputed	Association	rs1042157	0.0904456	0.0508158	0.0751456	6298
genotyped	Interaction	rs10423902	0.0679193	0.089781	0.449378	6293
genotyped	Association	rs10423902	0.049949	0.0366952	0.173504	6293
genotyped	Interaction	rs10431282	0.0414268	0.0985099	0.67411	6195
genotyped	Association	rs10431282	0.0125849	0.040174	0.754093	6195
genotyped	Interaction	rs1043789	0.0804445	0.094956	0.396929	6296
genotyped	Association	rs1043789	-0.0119155	0.0386453	0.757842	6296
imputed	Interaction	rs10440120	0.0500374	0.122549	0.683064	6298
imputed	Association	rs10440120	0.0609907	0.0500975	0.223483	6298
genotyped	Interaction	rs10451238	-0.00660762	0.13389	0.960641	6295
genotyped	Association	rs10451238	0.00803305	0.0545491	0.882929	6295
genotyped	Interaction	rs10451557	-0.142223	0.115267	0.217304	6264
genotyped	Association	rs10451557	0.003004	0.0477802	0.949871	6264
genotyped	Interaction	rs10456324	0.0635534	0.0892351	0.476366	6297
genotyped	Association	rs10456324	0.0432608	0.0363508	0.234056	6297
genotyped	Interaction	rs10456425	0.0115678	0.0904343	0.898221	6297
genotyped	Association	rs10456425	-0.0244512	0.0363128	0.500751	6297
genotyped	Interaction	rs1045902	0.0237731	0.0896594	0.790903	6293
genotyped	Association	rs1045902	-0.0251167	0.0358315	0.483349	6293
genotyped	Interaction	rs10460808	0.0299841	0.168325	0.858625	6298
genotyped	Association	rs10460808	0.0689258	0.0666557	0.301149	6298
genotyped	Interaction	rs10460824	-0.0757347	0.105716	0.473773	6298
genotyped	Association	rs10460824	0.0210879	0.0436539	0.629063	6298
genotyped	Interaction	rs10479915	0.0692544	0.0898947	0.441095	6298
genotyped	Association	rs10479915	-0.000223652	0.0365067	0.995112	6298
imputed	Interaction	rs1048315	-0.156427	0.156226	0.316728	6298
imputed	Association	rs1048315	0.0375536	0.0644662	0.560229	6298
genotyped	Interaction	rs10483512	-0.0135215	0.0889578	0.879193	6298
genotyped	Association	rs10483512	0.0438961	0.0356786	0.218624	6298
imputed	Interaction	rs10490619	-0.312881	0.219227	0.153571	6298
imputed	Association	rs10490619	0.277679	0.0899357	0.00202711	6298
imputed	Interaction	rs10490620	-0.249985	0.193344	0.196074	6298
imputed	Association	rs10490620	-0.130849	0.0756274	0.0836483	6298
imputed	Interaction	rs10490621	-0.301984	0.196221	0.123855	6298
imputed	Association	rs10490621	-0.143368	0.0764245	0.0607089	6298
genotyped	Interaction	rs10492367	-0.00242684	0.11231	0.982761	6298
genotyped	Association	rs10492367	-0.0602099	0.0457587	0.188285	6298
genotyped	Interaction	rs10495589	0.0626891	0.0917059	0.49426	6298
genotyped	Association	rs10495589	0.0342867	0.0367398	0.350737	6298
genotyped	Interaction	rs10495941	-0.054824	0.0984046	0.57746	6297
genotyped	Association	rs10495941	0.00562853	0.040212	0.888687	6297
genotyped	Interaction	rs10497280	0.015684	0.106407	0.882825	6221
genotyped	Association	rs10497280	0.0458381	0.0424929	0.280753	6221
genotyped	Interaction	rs10497444	0.209457	0.196682	0.286937	6298
genotyped	Association	rs10497444	0.0312716	0.0803927	0.6973	6298
genotyped	Interaction	rs10499338	-0.0331803	0.0958411	0.729203	6298
genotyped	Association	rs10499338	6.56632e-05	0.0390575	0.998659	6298
genotyped	Interaction	rs10499586	0.166277	0.121264	0.17036	6298
genotyped	Association	rs10499586	-0.0165871	0.0494274	0.737195	6298
genotyped	Interaction	rs10501576	0.11334	0.0937476	0.22671	6298
genotyped	Association	rs10501576	0.0647391	0.038512	0.0928108	6298
genotyped	Interaction	rs10509328	-0.0449531	0.147857	0.761114	6298
genotyped	Association	rs10509328	-0.0243413	0.0616988	0.693212	6298
imputed	Interaction	rs10510410	0.0744305	0.108151	0.491348	6298
imputed	Association	rs10510410	-0.019662	0.0435451	0.651621	6298
imputed	Interaction	rs10510411	0.0799633	0.108205	0.459936	6298
imputed	Association	rs10510411	-0.0237474	0.0435898	0.585916	6298
imputed	Interaction	rs10510412	0.0656975	0.108353	0.544317	6298
imputed	Association	rs10510412	-0.0232667	0.0437257	0.594671	6298
imputed	Interaction	rs10510417	0.0831779	0.107955	0.44104	6298
imputed	Association	rs10510417	-0.023513	0.0437229	0.590753	6298
imputed	Interaction	rs10510418	0.0181639	0.0970191	0.851495	6298
imputed	Association	rs10510418	0.0340886	0.0400821	0.395097	6298
imputed	Interaction	rs10510419	0.0563184	0.129905	0.664641	6298
imputed	Association	rs10510419	-0.125121	0.0516475	0.0154381	6298
genotyped	Interaction	rs10511351	0.103743	0.114513	0.365	6257
genotyped	Association	rs10511351	-0.0153985	0.0460946	0.738343	6257
genotyped	Interaction	rs10511974	-0.040934	0.101795	0.687607	6298
genotyped	Association	rs10511974	-0.0195497	0.0409665	0.633227	6298
genotyped	Interaction	rs10512836	-0.0367986	0.1064	0.729466	6297
genotyped	Association	rs10512836	-0.054273	0.0438791	0.21618	6297
genotyped	Interaction	rs10517639	0.0609829	0.112839	0.588911	6226
genotyped	Association	rs10517639	-0.104608	0.0461156	0.0233404	6226
genotyped	Interaction	rs10518389	0.00918539	0.0899639	0.91868	6297
genotyped	Association	rs10518389	0.00229983	0.0365736	0.949862	6297
genotyped	Interaction	rs10518585	0.0834775	0.0898446	0.352856	6292
genotyped	Association	rs10518585	0.030334	0.0366214	0.407524	6292
genotyped	Interaction	rs10519566	-0.0698728	0.0929576	0.452282	6297
genotyped	Association	rs10519566	-0.0267707	0.0374262	0.474454	6297
genotyped	Interaction	rs10519672	0.0377484	0.118788	0.750662	6297
genotyped	Association	rs10519672	0.0310612	0.047823	0.516037	6297
imputed	Interaction	rs10521145	-0.208394	0.235084	0.375401	6298
imputed	Association	rs10521145	0.0237649	0.0965586	0.805598	6298
genotyped	Interaction	rs1052238	-0.244581	0.0905743	0.00694572	6278
genotyped	Association	rs1052238	-0.0529823	0.036398	0.145543	6278
imputed	Interaction	rs1052248	-0.139023	0.105494	0.18761	6298
imputed	Association	rs1052248	0.00644749	0.0426524	0.879852	6298
genotyped	Interaction	rs1055335	0.0442076	0.0924513	0.632545	6296
genotyped	Association	rs1055335	-0.0171252	0.0372931	0.646103	6296
genotyped	Interaction	rs1056720	-0.0750788	0.101747	0.460605	6298
genotyped	Association	rs1056720	0.0547518	0.0418186	0.190491	6298
imputed	Interaction	rs1056827	0.147437	0.0978045	0.13174	6298
imputed	Association	rs1056827	0.0341678	0.0395541	0.387717	6298
genotyped	Interaction	rs1056836	-0.106631	0.0874341	0.222678	6294
genotyped	Association	rs1056836	0.000199983	0.0358802	0.995553	6294
genotyped	Interaction	rs1056837	-0.117919	0.087354	0.177098	6296
genotyped	Association	rs1056837	0.000572806	0.0358861	0.987265	6296
genotyped	Interaction	rs1057890	-0.120867	0.0939969	0.198539	6298
genotyped	Association	rs1057890	0.00112249	0.0378605	0.976349	6298
imputed	Interaction	rs1059491	0.0486709	0.124789	0.69653	6298
imputed	Association	rs1059491	0.0853949	0.0517807	0.0991638	6298
genotyped	Interaction	rs1060974	-0.111498	0.0928873	0.230048	6143
genotyped	Association	rs1060974	0.00982705	0.0382824	0.79742	6143
genotyped	Interaction	rs10734622	0.0207887	0.0999381	0.835224	6296
genotyped	Association	rs10734622	0.03438	0.0405564	0.396634	6296
genotyped	Interaction	rs10738432	-0.0557956	0.0917683	0.543206	6294
genotyped	Association	rs10738432	-0.0141287	0.0372143	0.704213	6294
genotyped	Interaction	rs10743612	0.0116079	0.104065	0.911188	6297
genotyped	Association	rs10743612	-0.0518584	0.0418861	0.215732	6297
genotyped	Interaction	rs10743623	0.099757	0.0885433	0.259935	6297
genotyped	Association	rs10743623	-0.0198642	0.036386	0.585134	6297
genotyped	Interaction	rs10745340	-0.0440637	0.0933818	0.637038	6297
genotyped	Association	rs10745340	0.00805961	0.0374057	0.829412	6297
genotyped	Interaction	rs10745734	0.152168	0.109743	0.165619	6279
genotyped	Association	rs10745734	0.0493712	0.0442739	0.264837	6279
imputed	Interaction	rs1074629	-0.0342009	0.338772	0.919589	6298
imputed	Association	rs1074629	-0.025873	0.137211	0.850441	6298
imputed	Interaction	rs1074631	0.0325055	0.126272	0.79686	6298
imputed	Association	rs1074631	0.0779476	0.0524812	0.137529	6298
genotyped	Interaction	rs10746956	0.144007	0.162413	0.375291	6298
genotyped	Association	rs10746956	0.0502594	0.0672669	0.454992	6298
genotyped	Interaction	rs10756267	0.156123	0.125967	0.215244	6298
genotyped	Association	rs10756267	-0.0714145	0.0504028	0.156569	6298
genotyped	Interaction	rs1076110	-0.00405584	0.0956994	0.966196	6298
genotyped	Association	rs1076110	0.0460459	0.0389971	0.237746	6298
genotyped	Interaction	rs10771444	0.0620915	0.0909591	0.494865	6298
genotyped	Association	rs10771444	-0.00394521	0.0372907	0.915748	6298
genotyped	Interaction	rs10772627	0.0493101	0.0989944	0.618424	6298
genotyped	Association	rs10772627	0.0678356	0.0406795	0.0954527	6298
genotyped	Interaction	rs10773327	0.0238499	0.0901011	0.791248	6293
genotyped	Association	rs10773327	-0.0368503	0.0368601	0.317478	6293
genotyped	Interaction	rs10773898	-0.0487008	0.0886373	0.582724	6298
genotyped	Association	rs10773898	0.030867	0.0363596	0.395949	6298
genotyped	Interaction	rs10776775	-0.0429581	0.0933912	0.645546	6297
genotyped	Association	rs10776775	0.0104898	0.0374061	0.779156	6297
genotyped	Interaction	rs10784735	0.0473564	0.0945227	0.616385	6297
genotyped	Association	rs10784735	0.0299982	0.0381116	0.431245	6297
genotyped	Interaction	rs10786068	-0.34957	0.0950431	0.000237023	6298
genotyped	Association	rs10786068	0.0240747	0.0394474	0.541686	6298
genotyped	Interaction	rs10788432	-0.0251731	0.0909618	0.781986	6298
genotyped	Association	rs10788432	0.00247172	0.0370865	0.946865	6298
imputed	Interaction	rs10795254	-0.015296	0.143967	0.91539	6298
imputed	Association	rs10795254	0.0225695	0.0592405	0.70323	6298
imputed	Interaction	rs10795255	-0.00757742	0.151157	0.960021	6298
imputed	Association	rs10795255	0.0552202	0.0602508	0.359437	6298
imputed	Interaction	rs10795256	-0.0156388	0.150937	0.917481	6298
imputed	Association	rs10795256	0.0574802	0.0601961	0.339674	6298
imputed	Interaction	rs10797300	-0.188128	0.229474	0.412349	6298
imputed	Association	rs10797300	0.0552547	0.0943635	0.558198	6298
genotyped	Interaction	rs10803420	-0.00691227	0.0913137	0.939662	6298
genotyped	Association	rs10803420	0.00106555	0.0366622	0.976814	6298
genotyped	Interaction	rs10803421	0.0304881	0.0888812	0.731594	6297
genotyped	Association	rs10803421	0.0281248	0.0360642	0.435506	6297
genotyped	Interaction	rs10809860	0.0399625	0.0953648	0.675195	6297
genotyped	Association	rs10809860	0.0134939	0.0383314	0.724827	6297
genotyped	Interaction	rs10814930	0.193383	0.0966083	0.045358	6298
genotyped	Association	rs10814930	-0.0314524	0.0388977	0.418781	6298
genotyped	Interaction	rs10816459	-0.108834	0.105126	0.300582	6298
genotyped	Association	rs10816459	-0.0483027	0.0432132	0.263706	6298
genotyped	Interaction	rs10818508	0.19173	0.0947926	0.0431541	6298
genotyped	Association	rs10818508	0.0732554	0.0388255	0.0592352	6298
genotyped	Interaction	rs10821228	0.0333166	0.0913655	0.715384	6298
genotyped	Association	rs10821228	-0.00999891	0.0368978	0.786408	6298
genotyped	Interaction	rs10821746	-0.101973	0.0904286	0.259505	6298
genotyped	Association	rs10821746	0.0285247	0.0370012	0.440787	6298
genotyped	Interaction	rs10821753	-0.0187107	0.0888433	0.833204	6298
genotyped	Association	rs10821753	0.00507427	0.0361281	0.888307	6298
genotyped	Interaction	rs10823149	-0.0835271	0.0896483	0.351518	6095
genotyped	Association	rs10823149	0.0184564	0.0366019	0.614106	6095
genotyped	Interaction	rs10832567	0.0298249	0.0876515	0.733667	6297
genotyped	Association	rs10832567	0.00499156	0.0355851	0.88845	6297
genotyped	Interaction	rs10843247	-0.0207017	0.0975854	0.832005	6279
genotyped	Association	rs10843247	-0.0906986	0.0402424	0.024243	6279
genotyped	Interaction	rs10850192	-0.0133244	0.0967277	0.890441	6298
genotyped	Association	rs10850192	-0.0310855	0.0397176	0.433855	6298
genotyped	Interaction	rs10851873	-0.0365089	0.14277	0.798177	6298
genotyped	Association	rs10851873	-0.0830531	0.0601456	0.167369	6298
genotyped	Interaction	rs10853926	-0.0394938	0.118626	0.739201	6290
genotyped	Association	rs10853926	-0.0114518	0.0487908	0.814439	6290
imputed	Interaction	rs10865134	0.164429	0.138634	0.235641	6298
imputed	Association	rs10865134	-0.0317058	0.055458	0.56754	6298
genotyped	Interaction	rs10865430	-0.0657931	0.0980573	0.502267	6298
genotyped	Association	rs10865430	0.0151943	0.0390786	0.697427	6298
imputed	Interaction	rs10865709	-0.00581556	0.112674	0.958838	6298
imputed	Association	rs10865709	0.110146	0.0456202	0.0157892	6298
imputed	Interaction	rs10865710	0.0742606	0.108055	0.491953	6298
imputed	Association	rs10865710	-0.0240655	0.0436768	0.58166	6298
imputed	Interaction	rs10865711	0.0780875	0.107977	0.46959	6298
imputed	Association	rs10865711	-0.0224035	0.0437215	0.60838	6298
genotyped	Interaction	rs10875148	-0.0282912	0.105248	0.788089	6298
genotyped	Association	rs10875148	-0.0114437	0.0430284	0.790281	6298
genotyped	Interaction	rs10885625	0.0506176	0.132348	0.702134	6298
genotyped	Association	rs10885625	0.0907831	0.0527123	0.0850761	6298
genotyped	Interaction	rs10897198	-0.0604924	0.0922629	0.512072	6298
genotyped	Association	rs10897198	-0.0211398	0.0373363	0.571279	6298
genotyped	Interaction	rs10898524	-0.13162	0.0913009	0.149463	6298
genotyped	Association	rs10898524	0.0185759	0.0367032	0.612797	6298
genotyped	Interaction	rs10902583	0.0193635	0.12939	0.881044	6298
genotyped	Association	rs10902583	-0.0251288	0.0513169	0.624378	6298
genotyped	Interaction	rs10903541	-0.0516446	0.10732	0.630377	6298
genotyped	Association	rs10903541	-0.0209372	0.0438078	0.632715	6298
imputed	Interaction	rs10904432	-0.0207205	0.0903871	0.818689	6298
imputed	Association	rs10904432	0.0420394	0.0370149	0.256107	6298
imputed	Interaction	rs10904435	-0.0594807	0.0926193	0.520763	6298
imputed	Association	rs10904435	0.0399386	0.0376713	0.289101	6298
imputed	Interaction	rs10904436	-0.0601346	0.0925933	0.516072	6298
imputed	Association	rs10904436	0.0399758	0.0376648	0.288569	6298
imputed	Interaction	rs10904437	-0.0480086	0.0893287	0.590984	6298
imputed	Association	rs10904437	0.041991	0.036717	0.252817	6298
imputed	Interaction	rs10904438	-0.0506666	0.0892531	0.570277	6298
imputed	Association	rs10904438	0.0473349	0.0366533	0.196605	6298
imputed	Interaction	rs10904439	-0.0616407	0.0926277	0.505776	6298
imputed	Association	rs10904439	0.0407266	0.0376919	0.279956	6298
imputed	Interaction	rs10904440	-0.0139317	0.151327	0.92665	6298
imputed	Association	rs10904440	0.0528417	0.0602901	0.380815	6298
imputed	Interaction	rs10904442	-0.113818	0.140798	0.418905	6298
imputed	Association	rs10904442	-0.0217224	0.0570228	0.703259	6298
imputed	Interaction	rs10904445	-0.0851484	0.170498	0.617509	6298
imputed	Association	rs10904445	-0.000512472	0.0700209	0.994161	6298
genotyped	Interaction	rs10914827	0.261184	0.162996	0.109118	6298
genotyped	Association	rs10914827	-0.24904	0.0672611	0.000215254	6298
genotyped	Interaction	rs10915373	0.123353	0.089493	0.168143	6297
genotyped	Association	rs10915373	-0.0423563	0.0364724	0.245553	6297
genotyped	Interaction	rs10916	-0.114159	0.101591	0.261176	6296
genotyped	Association	rs10916	0.0113718	0.0421394	0.787276	6296
genotyped	Interaction	rs10918342	0.0353511	0.0964726	0.714052	6298
genotyped	Association	rs10918342	-0.0300181	0.0386727	0.437655	6298
genotyped	Interaction	rs10924245	0.284935	0.18182	0.117136	6298
genotyped	Association	rs10924245	0.119154	0.0730104	0.102728	6298
genotyped	Interaction	rs10928826	-0.0623118	0.0906784	0.491999	6298
genotyped	Association	rs10928826	0.0776325	0.0365235	0.0335797	6298
genotyped	Interaction	rs10928827	0.203934	0.0910097	0.0250754	6149
genotyped	Association	rs10928827	-0.0465087	0.037107	0.21012	6149
imputed	Interaction	rs10946545	0.462044	0.231694	0.0461742	6298
imputed	Association	rs10946545	-0.0555214	0.0959797	0.562968	6298
imputed	Interaction	rs10946546	-0.235839	0.0953431	0.0134029	6298
imputed	Association	rs10946546	-0.00355908	0.0388312	0.926975	6298
genotyped	Interaction	rs10950917	-0.216702	0.0892179	0.0151722	6296
genotyped	Association	rs10950917	-0.0459683	0.0372472	0.217196	6296
genotyped	Interaction	rs10952364	0.0561297	0.106638	0.598659	6298
genotyped	Association	rs10952364	0.000901854	0.0433678	0.983409	6298
genotyped	Interaction	rs10967952	-0.0301467	0.107939	0.780028	6298
genotyped	Association	rs10967952	-0.00094939	0.0444646	0.982966	6298
genotyped	Interaction	rs10971441	0.115361	0.119737	0.335358	6240
genotyped	Association	rs10971441	0.0503875	0.0487415	0.301284	6240
genotyped	Interaction	rs10971452	0.105178	0.123183	0.393229	6297
genotyped	Association	rs10971452	0.0254265	0.0501909	0.612456	6297
genotyped	Interaction	rs10974453	0.181255	0.0990556	0.0673232	6298
genotyped	Association	rs10974453	0.00757222	0.039872	0.849383	6298
genotyped	Interaction	rs10981863	-0.0273656	0.0890919	0.758731	6298
genotyped	Association	rs10981863	0.0384433	0.0362071	0.288385	6298
genotyped	Interaction	rs10982234	-0.0776751	0.151061	0.607133	6297
genotyped	Association	rs10982234	-0.0243535	0.061987	0.694421	6297
genotyped	Interaction	rs10985140	0.118855	0.0887847	0.180721	6298
genotyped	Association	rs10985140	0.023813	0.0364159	0.51319	6298
genotyped	Interaction	rs10987574	0.00207173	0.109047	0.984843	6296
genotyped	Association	rs10987574	-0.0136548	0.0446345	0.759673	6296
genotyped	Interaction	rs10987585	-0.0240764	0.115275	0.834563	6298
genotyped	Association	rs10987585	-0.0235361	0.0468494	0.61542	6298
genotyped	Interaction	rs10987794	-0.0807732	0.0928815	0.384532	6276
genotyped	Association	rs10987794	0.0959884	0.0374413	0.0103794	6276
genotyped	Interaction	rs10995190	-0.266974	0.124509	0.0320532	6297
genotyped	Association	rs10995190	-0.101965	0.0508661	0.0450509	6297
genotyped	Interaction	rs10997975	0.0343447	0.0894494	0.701023	6297
genotyped	Association	rs10997975	0.00761451	0.0362251	0.833519	6297
genotyped	Interaction	rs11007825	0.194626	0.0962352	0.0431784	6260
genotyped	Association	rs11007825	0.113428	0.0389264	0.00358218	6260
genotyped	Interaction	rs11011878	-0.0281539	0.0885348	0.750497	6298
genotyped	Association	rs11011878	-0.0372354	0.0363912	0.306254	6298
genotyped	Interaction	rs11023727	0.0727877	0.089354	0.415333	6298
genotyped	Association	rs11023727	0.0327538	0.0360257	0.36329	6298
genotyped	Interaction	rs11023882	-0.00143986	0.0898939	0.987221	6239
genotyped	Association	rs11023882	-0.0044308	0.0362126	0.902622	6239
genotyped	Interaction	rs11025602	0.0172462	0.114649	0.880434	6294
genotyped	Association	rs11025602	0.0355801	0.0464227	0.443445	6294
genotyped	Interaction	rs1105721	-0.128044	0.0924504	0.166102	6296
genotyped	Association	rs1105721	0.00703987	0.038123	0.8535	6296
genotyped	Interaction	rs11061973	-0.00354153	0.126952	0.977746	6298
genotyped	Association	rs11061973	0.00411694	0.0511781	0.935887	6298
genotyped	Interaction	rs11062040	0.0388077	0.0871524	0.656129	6298
genotyped	Association	rs11062040	-0.026845	0.0360591	0.456619	6298
genotyped	Interaction	rs1106423	-0.161539	0.0938404	0.0852241	6297
genotyped	Association	rs1106423	0.00232884	0.0384597	0.951717	6297
genotyped	Interaction	rs11069458	-0.0171881	0.112777	0.87887	6297
genotyped	Association	rs11069458	0.0136249	0.0460588	0.767381	6297
genotyped	Interaction	rs11070664	-0.154628	0.0898796	0.0854119	6297
genotyped	Association	rs11070664	0.0464353	0.0369049	0.208351	6297
imputed	Interaction	rs11072499	0.0555929	0.170618	0.744562	6298
imputed	Association	rs11072499	-0.164279	0.0706313	0.020057	6298
imputed	Interaction	rs11072500	0.00775612	0.131234	0.952873	6298
imputed	Association	rs11072500	-0.096585	0.0541659	0.0746128	6298
imputed	Interaction	rs11072502	0.00121587	0.100515	0.990349	6298
imputed	Association	rs11072502	0.0216712	0.0404228	0.5919	6298
imputed	Interaction	rs11072504	-8.61187e-05	0.100539	0.999317	6298
imputed	Association	rs11072504	0.0226504	0.0404306	0.575343	6298
imputed	Interaction	rs11072505	0.0130272	0.0996924	0.896038	6298
imputed	Association	rs11072505	0.0351439	0.0401518	0.381457	6298
imputed	Interaction	rs11072506	-0.00411377	0.0988098	0.966792	6298
imputed	Association	rs11072506	0.0322631	0.0397205	0.416678	6298
imputed	Interaction	rs11072507	-0.0389313	0.0944652	0.680263	6298
imputed	Association	rs11072507	0.0465118	0.0383022	0.224665	6298
imputed	Interaction	rs11072508	-0.00986467	0.0946715	0.917015	6298
imputed	Association	rs11072508	0.0458042	0.0384011	0.233	6298
imputed	Interaction	rs11074904	0.0323696	0.233418	0.88971	6298
imputed	Association	rs11074904	-0.0443095	0.0936636	0.636179	6298
imputed	Interaction	rs11074905	0.0785175	0.127391	0.537684	6298
imputed	Association	rs11074905	-0.0693459	0.053202	0.192471	6298
imputed	Interaction	rs11074907	-0.0127788	0.125503	0.918902	6298
imputed	Association	rs11074907	0.10136	0.0520881	0.0517083	6298
imputed	Interaction	rs11074908	-0.247659	0.231176	0.284076	6298
imputed	Association	rs11074908	0.0485251	0.0947586	0.608605	6298
imputed	Interaction	rs11074911	0.0103682	0.123352	0.933016	6298
imputed	Association	rs11074911	0.0794578	0.0510478	0.119631	6298
genotyped	Interaction	rs11076522	-0.00521782	0.0950049	0.956203	6297
genotyped	Association	rs11076522	0.0118045	0.0392609	0.763678	6297
imputed	Interaction	rs1107822	0.201431	0.219973	0.359856	6298
imputed	Association	rs1107822	-0.00409354	0.0872765	0.962592	6298
genotyped	Interaction	rs11078275	0.100284	0.105769	0.343096	6258
genotyped	Association	rs11078275	0.0564415	0.0429016	0.188355	6258
genotyped	Interaction	rs11080292	0.0588321	0.113361	0.603791	6297
genotyped	Association	rs11080292	-0.0559799	0.0443699	0.207117	6297
genotyped	Interaction	rs1108460	0.0750325	0.118544	0.52679	6298
genotyped	Association	rs1108460	0.0186688	0.0482295	0.698708	6298
genotyped	Interaction	rs11086368	0.0832103	0.143917	0.563161	6298
genotyped	Association	rs11086368	-0.0444969	0.0579217	0.442382	6298
genotyped	Interaction	rs1108959	-0.0564416	0.0994837	0.5705	6296
genotyped	Association	rs1108959	0.0504476	0.040085	0.208252	6296
imputed	Interaction	rs1109056	0.0153706	0.188363	0.934967	6298
imputed	Association	rs1109056	0.0889894	0.0786396	0.257841	6298
genotyped	Interaction	rs11102370	0.0718698	0.0929098	0.43923	6296
genotyped	Association	rs11102370	0.0148475	0.0374996	0.692165	6296
genotyped	Interaction	rs11108310	0.155952	0.109389	0.154015	6295
genotyped	Association	rs11108310	0.0509284	0.0442033	0.249307	6295
genotyped	Interaction	rs11117762	-0.0202627	0.0887615	0.819434	6297
genotyped	Association	rs11117762	-0.028726	0.0363629	0.429569	6297
imputed	Interaction	rs11124631	0.110861	0.0873025	0.204184	6298
imputed	Association	rs11124631	0.012964	0.035719	0.716659	6298
imputed	Interaction	rs11124632	0.130179	0.0903936	0.149878	6298
imputed	Association	rs11124632	-0.0340089	0.0370832	0.359128	6298
imputed	Interaction	rs11124634	-0.0774853	0.105797	0.463954	6298
imputed	Association	rs11124634	-0.0740783	0.0429114	0.0843409	6298
genotyped	Interaction	rs11128181	0.00802809	0.0880278	0.927337	6297
genotyped	Association	rs11128181	0.00500409	0.0358416	0.888967	6297
imputed	Interaction	rs11128592	-0.102499	0.131413	0.435434	6298
imputed	Association	rs11128592	0.124051	0.0536375	0.0207677	6298
imputed	Interaction	rs11128593	-0.00577592	0.112804	0.959165	6298
imputed	Association	rs11128593	0.111124	0.0456491	0.014948	6298
imputed	Interaction	rs11128594	-0.00487828	0.112724	0.965483	6298
imputed	Association	rs11128594	0.109607	0.0456469	0.016371	6298
imputed	Interaction	rs11128595	-0.00578449	0.112677	0.959059	6298
imputed	Association	rs11128595	0.11005	0.0456242	0.01589	6298
imputed	Interaction	rs11128596	0.0586161	0.107572	0.58584	6298
imputed	Association	rs11128596	-0.0178215	0.0432019	0.679974	6298
imputed	Interaction	rs11128597	0.0663978	0.107436	0.536582	6298
imputed	Association	rs11128597	-0.0153928	0.0431977	0.721602	6298
imputed	Interaction	rs11128598	0.0742653	0.108055	0.491925	6298
imputed	Association	rs11128598	-0.0240652	0.0436768	0.581665	6298
imputed	Interaction	rs11128599	0.0781309	0.107977	0.469345	6298
imputed	Association	rs11128599	-0.0223997	0.0437218	0.608443	6298
imputed	Interaction	rs11128600	0.0831313	0.107954	0.441292	6298
imputed	Association	rs11128600	-0.0235117	0.0437227	0.590771	6298
imputed	Interaction	rs11128601	0.0844284	0.108018	0.434469	6298
imputed	Association	rs11128601	-0.0225553	0.0437451	0.606147	6298
imputed	Interaction	rs11128602	0.0833251	0.108015	0.440485	6298
imputed	Association	rs11128602	-0.0216747	0.0437402	0.620241	6298
imputed	Interaction	rs11128603	-0.0139152	0.138915	0.920212	6298
imputed	Association	rs11128603	0.0935	0.0562193	0.0963366	6298
genotyped	Interaction	rs11128627	-0.00679561	0.0936925	0.942182	6295
genotyped	Association	rs11128627	0.0338313	0.037957	0.372799	6295
genotyped	Interaction	rs11135327	-0.11979	0.102036	0.24044	6298
genotyped	Association	rs11135327	-0.00336533	0.0407174	0.934132	6298
imputed	Interaction	rs11138419	-0.0101041	0.123627	0.934863	6298
imputed	Association	rs111384198	0.102544	0.0514684	0.046374	6298
imputed	Interaction	rs11148221	0.0482924	0.146419	0.741544	6298
imputed	Association	rs111482219	-0.00628633	0.0582255	0.914027	6298
genotyped	Interaction	rs11149412	0.15016	0.0895948	0.0937894	6298
genotyped	Association	rs11149412	-0.0361266	0.035856	0.31371	6298
genotyped	Interaction	rs11149582	-0.0237799	0.111209	0.830686	6248
genotyped	Association	rs11149582	-0.00195208	0.0450228	0.965418	6248
genotyped	Interaction	rs11152081	0.111627	0.0934079	0.232112	6298
genotyped	Association	rs11152081	-0.017353	0.038528	0.652438	6298
genotyped	Interaction	rs11155287	0.00507527	0.0996401	0.959378	6298
genotyped	Association	rs11155287	-0.0503194	0.041034	0.220137	6298
genotyped	Interaction	rs11157637	0.0073174	0.124556	0.953155	6289
genotyped	Association	rs11157637	-0.032303	0.0502562	0.5204	6289
genotyped	Interaction	rs11160179	0.0539644	0.0931467	0.562375	6298
genotyped	Association	rs11160179	-0.013073	0.0379242	0.730322	6298
genotyped	Interaction	rs11161341	-0.0569478	0.0888545	0.521604	6298
genotyped	Association	rs11161341	-0.0146612	0.0362987	0.686297	6298
genotyped	Interaction	rs11161622	0.0462197	0.0897455	0.606565	6297
genotyped	Association	rs11161622	0.0470421	0.0372402	0.206562	6297
genotyped	Interaction	rs11163354	0.117818	0.141126	0.40384	6298
genotyped	Association	rs11163354	-0.0260359	0.0570292	0.64802	6298
imputed	Interaction	rs11169358	0.0104017	0.123311	0.932778	6298
imputed	Association	rs111693583	0.0789763	0.051024	0.121715	6298
imputed	Interaction	rs11172862	0.0708485	0.147645	0.631345	6298
imputed	Association	rs111728624	0.00049018	0.0591543	0.993389	6298
imputed	Interaction	rs11179342	-0.0203121	0.152567	0.89409	6298
imputed	Association	rs111793429	-0.0520379	0.0608426	0.392425	6298
genotyped	Interaction	rs11180474	0.232043	0.0927015	0.0123362	6162
genotyped	Association	rs11180474	-0.049155	0.0374924	0.189884	6162
imputed	Interaction	rs11182034	-0.00411194	0.145207	0.97741	6298
imputed	Association	rs111820348	0.101779	0.0598396	0.0890194	6298
imputed	Interaction	rs11193271	0.0380499	0.114134	0.738859	6298
imputed	Association	rs111932715	0.0104866	0.0479586	0.826923	6298
genotyped	Interaction	rs11195125	-0.0338343	0.172375	0.844395	6294
genotyped	Association	rs11195125	-0.0541788	0.0670014	0.418763	6294
genotyped	Interaction	rs11196926	0.0592088	0.130412	0.649835	6298
genotyped	Association	rs11196926	0.0845584	0.0514138	0.100089	6298
genotyped	Interaction	rs11202661	0.134873	0.119765	0.260146	6298
genotyped	Association	rs11202661	-0.0352568	0.0484924	0.467218	6298
imputed	Interaction	rs11204775	0.00987589	0.123195	0.936109	6298
imputed	Association	rs112047757	0.0790207	0.0509966	0.121305	6298
imputed	Interaction	rs1121800	-0.0775488	0.0975881	0.426844	6298
imputed	Association	rs1121800	0.0184877	0.0384245	0.630431	6298
imputed	Interaction	rs11219104	0.0114962	0.123356	0.925752	6298
imputed	Association	rs112191041	0.0792189	0.0510293	0.120612	6298
genotyped	Interaction	rs11219682	-0.137196	0.103516	0.185101	6298
genotyped	Association	rs11219682	0.0786599	0.0427883	0.0660579	6298
genotyped	Interaction	rs11221163	0.0565513	0.0888031	0.524268	6298
genotyped	Association	rs11221163	0.0655969	0.0364216	0.0717441	6298
genotyped	Interaction	rs11222496	-0.114874	0.0910894	0.207314	6293
genotyped	Association	rs11222496	-0.0321602	0.0373228	0.388898	6293
genotyped	Interaction	rs11224348	-0.124264	0.174391	0.476143	6298
genotyped	Association	rs11224348	0.0244464	0.0738159	0.740519	6298
genotyped	Interaction	rs11226057	0.187411	0.0891388	0.0355525	6297
genotyped	Association	rs11226057	-0.0677613	0.0359475	0.0594748	6297
imputed	Interaction	rs1122648	0.0823126	0.107942	0.445752	6298
imputed	Association	rs1122648	-0.0223276	0.0437204	0.609586	6298
imputed	Interaction	rs11229267	-0.547205	0.234381	0.0195915	6298
imputed	Association	rs112292679	0.097523	0.0920828	0.289604	6298
genotyped	Interaction	rs11231073	0.054849	0.0903274	0.543724	6297
genotyped	Association	rs11231073	0.0196094	0.0365535	0.591662	6297
genotyped	Interaction	rs11234201	-0.099381	0.0901194	0.270169	6297
genotyped	Association	rs11234201	-0.0879556	0.0363587	0.0155869	6297
imputed	Interaction	rs11235353	-0.177265	0.210116	0.398894	6298
imputed	Association	rs112353533	-0.0253846	0.0870061	0.770482	6298
imputed	Interaction	rs11236600	0.0270886	0.126265	0.830134	6298
imputed	Association	rs112366001	0.0728005	0.0525769	0.166209	6298
genotyped	Interaction	rs11238782	0.210672	0.0934766	0.0242472	6233
genotyped	Association	rs11238782	0.0274964	0.0377342	0.46622	6233
imputed	Interaction	rs1123886	-0.0229786	0.0990613	0.816574	6298
imputed	Association	rs1123886	-0.00720201	0.0404351	0.85864	6298
imputed	Interaction	rs11240929	0.0435893	0.178185	0.806751	6298
imputed	Association	rs112409291	-0.0532628	0.0702984	0.448678	6298
genotyped	Interaction	rs11242622	-0.0849415	0.126155	0.500776	6298
genotyped	Association	rs11242622	0.0484927	0.051808	0.349305	6298
imputed	Interaction	rs11243115	-0.0266379	0.151414	0.860356	6298
imputed	Association	rs112431151	-0.10727	0.0630295	0.0888234	6298
imputed	Interaction	rs11245545	0.0382731	0.114143	0.737404	6298
imputed	Association	rs112455458	0.0106494	0.0479591	0.824282	6298
genotyped	Interaction	rs11248540	0.045136	0.100734	0.654116	6294
genotyped	Association	rs11248540	0.00840971	0.0405703	0.835792	6294
imputed	Interaction	rs11253015	-0.0566557	0.0925938	0.540644	6298
imputed	Association	rs11253015	0.0365769	0.0376163	0.330905	6298
genotyped	Interaction	rs11253016	-0.0546033	0.0925711	0.555311	6298
genotyped	Association	rs11253016	0.0358772	0.0376199	0.340285	6298
genotyped	Interaction	rs11253018	-0.0569515	0.0925459	0.538322	6298
genotyped	Association	rs11253018	0.0371074	0.0376224	0.324018	6298
imputed	Interaction	rs11253019	-0.0666767	0.092177	0.469489	6298
imputed	Association	rs11253019	0.0327532	0.0375335	0.382894	6298
imputed	Interaction	rs11253020	-0.0617648	0.0926593	0.505065	6298
imputed	Association	rs11253020	0.0345984	0.0376593	0.358277	6298
imputed	Interaction	rs11253021	-0.0618032	0.0926595	0.504802	6298
imputed	Association	rs11253021	0.0346286	0.0376597	0.357863	6298
imputed	Interaction	rs11253022	-0.0618139	0.0926593	0.504727	6298
imputed	Association	rs11253022	0.034638	0.0376595	0.35773	6298
imputed	Interaction	rs11253024	-0.0245523	0.0907196	0.786678	6298
imputed	Association	rs11253024	0.0481107	0.0371715	0.195612	6298
imputed	Interaction	rs11253036	-0.0602354	0.0925884	0.515347	6298
imputed	Association	rs11253036	0.0401799	0.0376625	0.286085	6298
genotyped	Interaction	rs11253038	0.0550336	0.0890378	0.536537	6298
genotyped	Association	rs11253038	-0.0453884	0.0365659	0.21455	6298
imputed	Interaction	rs11253039	-0.0582019	0.0929936	0.531423	6298
imputed	Association	rs11253039	0.0367029	0.0377978	0.331568	6298
imputed	Interaction	rs11253042	-0.0648306	0.0931054	0.486258	6298
imputed	Association	rs11253042	-0.00371145	0.0378573	0.921905	6298
imputed	Interaction	rs11253045	-0.0646634	0.107719	0.548332	6298
imputed	Association	rs11253045	0.00777912	0.0436842	0.858669	6298
genotyped	Interaction	rs11253046	0.0371181	0.0878808	0.672771	6298
genotyped	Association	rs11253046	0.0382032	0.0357103	0.284746	6298
genotyped	Interaction	rs11253048	0.0411337	0.109524	0.707252	6298
genotyped	Association	rs11253048	-0.00503723	0.0458952	0.912607	6298
imputed	Interaction	rs11253050	-0.134674	0.141853	0.34246	6298
imputed	Association	rs11253050	-0.0112322	0.0575882	0.845365	6298
imputed	Interaction	rs11253051	0.0300947	0.15155	0.842598	6298
imputed	Association	rs11253051	-0.0611461	0.0604917	0.312143	6298
imputed	Interaction	rs11253052	0.0300988	0.15155	0.842577	6298
imputed	Association	rs11253052	-0.0611377	0.060492	0.312211	6298
imputed	Interaction	rs11253053	0.0300941	0.15155	0.842601	6298
imputed	Association	rs11253053	-0.0611456	0.0604918	0.312147	6298
imputed	Interaction	rs11253054	0.0302517	0.151579	0.841818	6298
imputed	Association	rs11253054	-0.0610336	0.0605058	0.313147	6298
imputed	Interaction	rs11253056	0.030267	0.15158	0.84174	6298
imputed	Association	rs11253056	-0.0610287	0.0605063	0.313189	6298
imputed	Interaction	rs11253057	0.0306466	0.151662	0.839868	6298
imputed	Association	rs11253057	-0.0609151	0.0605419	0.314376	6298
imputed	Interaction	rs11253058	0.0306611	0.15167	0.839801	6298
imputed	Association	rs11253058	-0.060875	0.0605466	0.314731	6298
imputed	Interaction	rs11253059	0.0307517	0.151694	0.839359	6298
imputed	Association	rs11253059	-0.0608188	0.060557	0.315262	6298
imputed	Interaction	rs11253060	0.037481	0.152113	0.805379	6298
imputed	Association	rs11253060	-0.0591358	0.060636	0.329469	6298
imputed	Interaction	rs11253066	0.0868799	0.159488	0.585951	6298
imputed	Association	rs11253066	-0.0239019	0.0636998	0.707504	6298
imputed	Interaction	rs11253067	0.0871662	0.159529	0.584812	6298
imputed	Association	rs11253067	-0.0236732	0.0637183	0.710256	6298
genotyped	Interaction	rs11255267	-0.117614	0.0935715	0.20882	6298
genotyped	Association	rs11255267	0.0172034	0.0379463	0.650304	6298
genotyped	Interaction	rs1126368	-0.121934	0.160391	0.447145	6298
genotyped	Association	rs1126368	0.0085887	0.0666491	0.897469	6298
genotyped	Interaction	rs11263858	0.0597359	0.104984	0.569378	6298
genotyped	Association	rs11263858	-0.0136643	0.0428083	0.749587	6298
imputed	Interaction	rs1126446	0.0132886	0.136777	0.922606	6298
imputed	Association	rs1126446	0.169168	0.056948	0.00298372	6298
imputed	Interaction	rs1126447	0.0136285	0.128185	0.915332	6298
imputed	Association	rs1126447	0.144452	0.053118	0.00655689	6298
imputed	Interaction	rs11269736	0.150242	0.217501	0.48974	6298
imputed	Association	rs112697364	0.0755582	0.0900293	0.401354	6298
imputed	Interaction	rs11282636	-0.0943362	0.229883	0.681552	6298
imputed	Association	rs112826367	0.0620028	0.0936619	0.508005	6298
imputed	Interaction	rs11283177	0.0507637	0.12592	0.686858	6298
imputed	Association	rs112831778	0.080412	0.0521357	0.123037	6298
imputed	Interaction	rs11290046	-0.410834	0.204533	0.0446183	6298
imputed	Association	rs112900467	-0.138481	0.0828074	0.094511	6298
imputed	Interaction	rs11292397	-0.082961	0.154853	0.592157	6298
imputed	Association	rs112923971	-0.0208372	0.0638402	0.744136	6298
imputed	Interaction	rs11293864	0.106604	0.123748	0.389018	6298
imputed	Association	rs112938642	-0.0261062	0.0504084	0.604551	6298
imputed	Interaction	rs11296191	-0.135792	0.150324	0.366386	6298
imputed	Association	rs112961916	0.0708159	0.0614748	0.249385	6298
genotyped	Interaction	rs1131364	-0.09004	0.0898935	0.316561	6296
genotyped	Association	rs1131364	0.0387218	0.0367862	0.292556	6296
imputed	Interaction	rs11317327	0.0532083	0.123429	0.66642	6298
imputed	Association	rs113173279	-0.0105328	0.0515629	0.838148	6298
imputed	Interaction	rs11320833	0.011327	0.122588	0.926384	6298
imputed	Association	rs113208333	0.0877574	0.0507955	0.0840981	6298
imputed	Interaction	rs11325658	0.058925	0.15942	0.711678	6298
imputed	Association	rs113256582	-0.175934	0.0636669	0.00573793	6298
imputed	Interaction	rs11329419	-0.0501203	0.103124	0.626969	6298
imputed	Association	rs113294190	0.0566495	0.0418349	0.175747	6298
imputed	Interaction	rs11339493	0.18767	0.139026	0.1771	6298
imputed	Association	rs113394930	0.052016	0.0560086	0.353073	6298
imputed	Interaction	rs11360280	0.0240222	0.173685	0.89	6298
imputed	Association	rs113602804	-0.0368138	0.0680322	0.588442	6298
imputed	Interaction	rs11360778	-0.134443	0.150375	0.371327	6298
imputed	Association	rs113607780	0.070361	0.0615093	0.252705	6298
imputed	Interaction	rs11365220	0.0423613	0.13457	0.752932	6298
imputed	Association	rs113652208	-0.142474	0.0538085	0.00812195	6298
imputed	Interaction	rs1136703	0.00205662	0.142107	0.988454	6298
imputed	Association	rs1136703	0.12817	0.0588017	0.0293172	6298
imputed	Interaction	rs11367816	0.076217	0.173383	0.660251	6298
imputed	Association	rs113678169	-0.0661263	0.069727	0.342983	6298
imputed	Interaction	rs11369229	-0.0711834	0.200994	0.723233	6298
imputed	Association	rs113692291	0.148625	0.081325	0.0676666	6298
imputed	Interaction	rs11376017	-0.366439	0.233347	0.116382	6298
imputed	Association	rs113760175	0.111099	0.0913667	0.224045	6298
imputed	Interaction	rs11376365	-0.0282205	0.146466	0.847219	6298
imputed	Association	rs113763657	-0.0816785	0.0618541	0.186716	6298
imputed	Interaction	rs11380566	-0.0297499	0.179958	0.868701	6298
imputed	Association	rs113805668	-0.105548	0.0756995	0.163274	6298
imputed	Interaction	rs11401	-0.247892	0.191861	0.19639	6298
imputed	Association	rs11401	0.0168273	0.0790445	0.831425	6298
imputed	Interaction	rs11401954	0.0292957	0.174469	0.866657	6298
imputed	Association	rs114019549	-0.0414125	0.0681946	0.543694	6298
imputed	Interaction	rs11404283	-0.177541	0.112694	0.115208	6298
imputed	Association	rs114042836	-0.0187239	0.045133	0.678259	6298
imputed	Interaction	rs11405096	0.0800497	0.135488	0.554658	6298
imputed	Association	rs114050967	0.0557009	0.0629478	0.376259	6298
imputed	Interaction	rs11407514	-0.0590924	0.0934229	0.527067	6298
imputed	Association	rs114075146	0.0091085	0.039112	0.81586	6298
imputed	Interaction	rs11408966	-0.0905169	0.118317	0.444278	6298
imputed	Association	rs114089668	-0.0290659	0.0482165	0.54665	6298
imputed	Interaction	rs11409542	-0.0708179	0.0933203	0.447959	6298
imputed	Association	rs114095420	0.012533	0.0391119	0.748645	6298
imputed	Interaction	rs11410165	-0.0012061	0.0926927	0.989619	6298
imputed	Association	rs114101658	-0.0637969	0.0375629	0.089481	6298
imputed	Interaction	rs11411242	0.0463049	0.147205	0.753106	6298
imputed	Association	rs114112421	-0.0036115	0.0586472	0.950899	6298
imputed	Interaction	rs11413829	0.0618066	0.147968	0.676179	6298
imputed	Association	rs114138298	0.00544202	0.0588004	0.926264	6298
imputed	Interaction	rs11413967	-0.0649052	0.0937138	0.488593	6298
imputed	Association	rs114139676	0.028303	0.0372806	0.447769	6298
imputed	Interaction	rs11414550	-0.0995992	0.108841	0.360179	6298
imputed	Association	rs114145508	-0.117593	0.0446597	0.00848195	6298
imputed	Interaction	rs11418990	-0.264899	0.181172	0.143752	6298
imputed	Association	rs114189907	-0.17047	0.0751641	0.0233649	6298
imputed	Interaction	rs11419505	-0.0505342	0.0919431	0.582597	6298
imputed	Association	rs114195058	0.0133529	0.0386782	0.729933	6298
imputed	Interaction	rs11420994	0.0291508	0.174959	0.867679	6298
imputed	Association	rs114209943	-0.0367783	0.0685796	0.59178	6298
imputed	Interaction	rs11426844	-0.161115	0.11253	0.152265	6298
imputed	Association	rs114268448	-0.021291	0.0451522	0.637272	6298
imputed	Interaction	rs11432745	-0.0111755	0.109468	0.918689	6298
imputed	Association	rs114327456	0.0808151	0.0484482	0.0953517	6298
imputed	Interaction	rs11433053	-0.0979221	0.104973	0.350941	6298
imputed	Association	rs114330539	0.0244102	0.0426109	0.566758	6298
imputed	Interaction	rs11440315	-0.164395	0.102225	0.107849	6298
imputed	Association	rs114403156	-0.0459642	0.0405335	0.256846	6298
imputed	Interaction	rs11442485	0.031363	0.174548	0.857409	6298
imputed	Association	rs114424858	-0.0414618	0.0682074	0.54329	6298
imputed	Interaction	rs11446099	0.0460129	0.155034	0.766635	6298
imputed	Association	rs114460993	-0.0115406	0.061252	0.85056	6298
imputed	Interaction	rs11446566	-0.0831522	0.0940243	0.376531	6298
imputed	Association	rs114465669	0.0198172	0.0373224	0.595456	6298
imputed	Interaction	rs11449211	-0.141323	0.133646	0.29035	6298
imputed	Association	rs114492112	0.0179363	0.053688	0.738327	6298
imputed	Interaction	rs11455881	-0.168902	0.102494	0.0994191	6298
imputed	Association	rs114558811	-0.044934	0.0406491	0.269023	6298
imputed	Interaction	rs11456395	-0.061888	0.0931521	0.506474	6298
imputed	Association	rs114563954	0.0141684	0.0389949	0.716364	6298
genotyped	Interaction	rs1145789	-0.0617575	0.112153	0.581889	6298
genotyped	Association	rs1145789	0.0191587	0.0458161	0.675841	6298
imputed	Interaction	rs11459592	-0.173229	0.112647	0.124147	6298
imputed	Association	rs114595926	-0.0184553	0.045142	0.68268	6298
imputed	Interaction	rs11468685	-0.0252312	0.229736	0.91255	6298
imputed	Association	rs114686853	-0.211787	0.0934946	0.0235324	6298
imputed	Interaction	rs11470323	-0.162229	0.112494	0.149321	6298
imputed	Association	rs114703231	-0.0181112	0.0451405	0.688274	6298
imputed	Interaction	rs11470994	-0.173241	0.112647	0.124123	6298
imputed	Association	rs114709943	-0.0184586	0.0451421	0.682627	6298
imputed	Interaction	rs11471524	0.0480182	0.100862	0.634034	6298
imputed	Association	rs114715246	0.0340944	0.0427713	0.425404	6298
imputed	Interaction	rs11473581	-0.0759702	0.185201	0.68167	6298
imputed	Association	rs114735810	-0.0605852	0.0751273	0.420023	6298
imputed	Interaction	rs11476786	-0.0848509	0.114064	0.456973	6298
imputed	Association	rs114767863	-0.00273954	0.0496275	0.955979	6298
imputed	Interaction	rs11477657	-0.160488	0.112366	0.153266	6298
imputed	Association	rs114776579	-0.0176552	0.0451271	0.695638	6298
imputed	Interaction	rs11478100	-0.16415	0.112467	0.144468	6298
imputed	Association	rs114781006	-0.0178975	0.0451376	0.691743	6298
imputed	Interaction	rs11480048	-0.17341	0.11265	0.123765	6298
imputed	Association	rs114800489	-0.0184627	0.0451419	0.68256	6298
imputed	Interaction	rs11482019	0.0924974	0.17459	0.59627	6298
imputed	Association	rs114820193	0.0898401	0.0696499	0.19714	6298
imputed	Interaction	rs11483951	-0.111896	0.122416	0.360718	6298
imputed	Association	rs114839516	0.00474421	0.0492423	0.92325	6298
imputed	Interaction	rs11489513	0.0926272	0.174582	0.595738	6298
imputed	Association	rs114895130	0.0898354	0.0696463	0.19714	6298
imputed	Interaction	rs11489930	-0.0380955	0.0973692	0.695627	6298
imputed	Association	rs114899308	0.0371987	0.0409304	0.363477	6298
imputed	Interaction	rs11491068	0.0601836	0.0887541	0.497737	6298
imputed	Association	rs114910689	-0.0119932	0.0364218	0.74195	6298
imputed	Interaction	rs11491619	-0.0186104	0.135329	0.890625	6298
imputed	Association	rs114916196	0.00033358	0.0532206	0.994999	6298
imputed	Interaction	rs11492967	-0.0262534	0.0908508	0.772611	6298
imputed	Association	rs11492967	0.0438808	0.037134	0.237374	6298
imputed	Interaction	rs11492968	0.0136734	0.0935465	0.883794	6298
imputed	Association	rs11492968	0.040401	0.0385963	0.295251	6298
imputed	Interaction	rs11494599	-0.139543	0.110092	0.205022	6298
imputed	Association	rs114945990	-0.0312619	0.0448525	0.485833	6298
imputed	Interaction	rs11494944	-0.17109	0.112728	0.129132	6298
imputed	Association	rs114949441	-0.0175582	0.0451885	0.697619	6298
imputed	Interaction	rs11498001	-0.155438	0.142966	0.276974	6298
imputed	Association	rs114980010	-0.00757561	0.0576396	0.895439	6298
imputed	Interaction	rs11498229	0.076714	0.148506	0.605473	6298
imputed	Association	rs114982299	0.00386627	0.0590688	0.947815	6298
imputed	Interaction	rs11502002	0.0300312	0.17459	0.863436	6298
imputed	Association	rs115020029	-0.0409568	0.0682476	0.548448	6298
imputed	Interaction	rs11505263	-0.0755141	0.113887	0.507316	6298
imputed	Association	rs115052633	-0.0203395	0.0492952	0.67991	6298
imputed	Interaction	rs11505479	0.0280614	0.11402	0.805606	6298
imputed	Association	rs115054796	-0.0772875	0.0461161	0.0938017	6298
imputed	Interaction	rs11509010	-0.153379	0.125029	0.219965	6298
imputed	Association	rs115090101	0.0308201	0.0502395	0.539592	6298
imputed	Interaction	rs11509458	0.0292095	0.174454	0.867034	6298
imputed	Association	rs115094585	-0.0414595	0.0681881	0.543198	6298
imputed	Interaction	rs11510240	0.161808	0.212178	0.445729	6298
imputed	Association	rs115102400	-0.155046	0.0833063	0.0627697	6298
imputed	Interaction	rs11511661	-0.0241594	0.0905363	0.789595	6298
imputed	Association	rs11511661	0.0457646	0.0370501	0.216799	6298
imputed	Interaction	rs11511664	-0.0251117	0.0904178	0.781229	6298
imputed	Association	rs11511664	0.0447742	0.0370351	0.226721	6298
imputed	Interaction	rs11515779	-0.104565	0.122658	0.39397	6298
imputed	Association	rs115157798	0.00589282	0.0493414	0.904939	6298
imputed	Interaction	rs11515883	0.115083	0.177376	0.516486	6298
imputed	Association	rs115158830	-0.00481586	0.0704803	0.945526	6298
imputed	Interaction	rs11516075	-0.164949	0.112488	0.142597	6298
imputed	Association	rs115160751	-0.0179322	0.0451391	0.691186	6298
imputed	Interaction	rs11516271	-0.00481578	0.125467	0.969384	6298
imputed	Association	rs115162711	-0.0214896	0.0514602	0.676256	6298
imputed	Interaction	rs1151987	0.0578986	0.0948353	0.541541	6298
imputed	Association	rs1151987	-0.0624837	0.038632	0.105841	6298
imputed	Interaction	rs1151988	0.0444635	0.0921397	0.629421	6298
imputed	Association	rs1151988	-0.0747329	0.0375175	0.0464202	6298
imputed	Interaction	rs1151989	-0.0377974	0.0997539	0.70477	6298
imputed	Association	rs1151989	-0.108012	0.0402498	0.00730391	6298
imputed	Interaction	rs1151996	-0.10914	0.0921654	0.236391	6298
imputed	Association	rs1151996	-0.0479298	0.0376634	0.203214	6298
imputed	Interaction	rs1151997	-0.153151	0.0904275	0.0903838	6298
imputed	Association	rs1151997	0.0246067	0.0366015	0.501426	6298
imputed	Interaction	rs1151998	-0.154028	0.0904659	0.0886901	6298
imputed	Association	rs1151998	0.0241794	0.0366148	0.509039	6298
imputed	Interaction	rs1151999	0.153243	0.0904352	0.0902197	6298
imputed	Association	rs1151999	-0.0244705	0.0366074	0.503867	6298
genotyped	Interaction	rs1152001	-0.111658	0.106487	0.294419	6297
genotyped	Association	rs1152001	0.0613172	0.0439403	0.162924	6297
genotyped	Interaction	rs1152002	0.00591946	0.0878248	0.946265	6297
genotyped	Association	rs1152002	-0.01408	0.036509	0.699763	6297
imputed	Interaction	rs1152003	-0.046204	0.101593	0.649271	6298
imputed	Association	rs1152003	0.0319309	0.0410115	0.436254	6298
imputed	Interaction	rs1152004	0.0186551	0.119472	0.875922	6298
imputed	Association	rs1152004	-0.105561	0.0483804	0.0291548	6298
genotyped	Interaction	rs1152005	0.143356	0.146622	0.32825	6287
genotyped	Association	rs1152005	0.0936981	0.0610624	0.124966	6287
imputed	Interaction	rs1152006	0.0252114	0.103649	0.807829	6298
imputed	Association	rs1152006	0.0288087	0.0425869	0.498768	6298
imputed	Interaction	rs1152007	0.0420252	0.102274	0.681155	6298
imputed	Association	rs1152007	-0.0230303	0.0417777	0.581477	6298
imputed	Interaction	rs1152008	0.139348	0.0961959	0.147503	6298
imputed	Association	rs1152008	-0.0613552	0.0387861	0.113726	6298
imputed	Interaction	rs11522362	-0.0513208	0.111582	0.645578	6298
imputed	Association	rs115223623	-0.022333	0.0454196	0.622946	6298
imputed	Interaction	rs11524375	-0.0224611	0.0906793	0.804376	6298
imputed	Association	rs11524375	0.0460424	0.0371645	0.215436	6298
imputed	Interaction	rs1152576	-0.187006	0.152992	0.221631	6298
imputed	Association	rs1152576	0.044219	0.0630237	0.482939	6298
imputed	Interaction	rs1152577	0.0320382	0.0915291	0.726326	6298
imputed	Association	rs1152577	0.0111404	0.037007	0.763398	6298
imputed	Interaction	rs1152578	0.0242526	0.0915627	0.791115	6298
imputed	Association	rs1152578	0.00755956	0.0369749	0.838008	6298
imputed	Interaction	rs1152579	0.0201223	0.0928964	0.828519	6298
imputed	Association	rs1152579	0.00990872	0.037541	0.791832	6298
imputed	Interaction	rs1152582	0.0264078	0.0919277	0.773918	6298
imputed	Association	rs1152582	0.00583036	0.0372019	0.875469	6298
imputed	Interaction	rs1152583	-0.155585	0.156526	0.320266	6298
imputed	Association	rs1152583	0.0378842	0.0646474	0.557888	6298
imputed	Interaction	rs1152584	-0.0724566	0.105878	0.493787	6298
imputed	Association	rs1152584	0.0523604	0.0424873	0.217855	6298
imputed	Interaction	rs1152586	0.0293733	0.0932897	0.752878	6298
imputed	Association	rs1152586	0.00543781	0.0377429	0.885446	6298
imputed	Interaction	rs1152587	-0.128167	0.160563	0.424762	6298
imputed	Association	rs1152587	0.0523612	0.0667336	0.4327	6298
imputed	Interaction	rs1152588	0.0167466	0.0920184	0.855595	6298
imputed	Association	rs1152588	0.00386849	0.0372008	0.917181	6298
imputed	Interaction	rs1152589	-0.0539995	0.0934176	0.563255	6298
imputed	Association	rs1152589	0.0102692	0.0380597	0.78731	6298
imputed	Interaction	rs1152590	-0.000208416	0.0970301	0.998286	6298
imputed	Association	rs1152590	-0.0217576	0.0391847	0.578738	6298
imputed	Interaction	rs1152591	-0.0568972	0.0949311	0.54896	6298
imputed	Association	rs1152591	0.0134459	0.0386318	0.727814	6298
imputed	Interaction	rs1152592	-0.00662443	0.0976511	0.945917	6298
imputed	Association	rs1152592	-0.0286897	0.0395201	0.467896	6298
imputed	Interaction	rs1152593	-0.0296723	0.099417	0.76536	6298
imputed	Association	rs1152593	-0.0242392	0.0403314	0.547862	6298
imputed	Interaction	rs1152594	-0.00108299	0.0970557	0.991097	6298
imputed	Association	rs1152594	-0.0288782	0.039285	0.462309	6298
imputed	Interaction	rs1152595	-0.0207453	0.0939697	0.825282	6298
imputed	Association	rs1152595	-0.0091919	0.0383836	0.810745	6298
imputed	Interaction	rs1152597	-0.509665	0.234266	0.0296239	6298
imputed	Association	rs1152597	-0.0183067	0.0943358	0.846136	6298
imputed	Interaction	rs1152601	-0.0239343	0.0966248	0.804372	6298
imputed	Association	rs1152601	-0.0205251	0.0391287	0.599913	6298
imputed	Interaction	rs11527286	0.00362141	0.0935274	0.969115	6298
imputed	Association	rs115272866	0.0436595	0.0384919	0.256732	6298
imputed	Interaction	rs11528618	-0.0127239	0.121922	0.916886	6298
imputed	Association	rs11528618	0.00356355	0.0500094	0.943195	6298
imputed	Interaction	rs11528619	0.00411062	0.132137	0.975184	6298
imputed	Association	rs11528619	0.00462925	0.0539901	0.931674	6298
imputed	Interaction	rs11530176	-0.164152	0.13065	0.209008	6298
imputed	Association	rs115301760	0.0104376	0.0527566	0.843174	6298
imputed	Interaction	rs11530584	0.00296639	0.177423	0.986661	6298
imputed	Association	rs115305849	-0.0401274	0.0720443	0.57756	6298
imputed	Interaction	rs11532911	-0.171308	0.112714	0.1286	6298
imputed	Association	rs115329117	-0.0173103	0.0451547	0.701469	6298
imputed	Interaction	rs11533141	-0.155201	0.112156	0.166472	6298
imputed	Association	rs115331410	-0.019213	0.0449534	0.669103	6298
imputed	Interaction	rs11533172	0.00088641	0.0933932	0.992428	6298
imputed	Association	rs115331722	0.0444872	0.0384311	0.247078	6298
imputed	Interaction	rs11535905	0.0330879	0.173981	0.849173	6298
imputed	Association	rs115359053	-0.0428807	0.0679595	0.52808	6298
imputed	Interaction	rs11536963	-0.168262	0.111198	0.130288	6298
imputed	Association	rs115369635	-0.0219133	0.0447397	0.624295	6298
imputed	Interaction	rs11537079	-0.104155	0.112092	0.352822	6298
imputed	Association	rs115370798	0.00798441	0.0446785	0.858173	6298
genotyped	Interaction	rs1154130	0.0117397	0.138829	0.932612	6298
genotyped	Association	rs1154130	0.0392535	0.0555912	0.480146	6298
imputed	Interaction	rs11546890	-0.0730385	0.093275	0.433631	6298
imputed	Association	rs115468903	0.0125702	0.0390901	0.74779	6298
imputed	Interaction	rs11547248	-0.0143138	0.0934976	0.87833	6298
imputed	Association	rs115472486	0.0413616	0.038536	0.283166	6298
imputed	Interaction	rs11549716	-0.175844	0.113124	0.12013	6298
imputed	Association	rs115497160	-0.0203869	0.0452797	0.652551	6298
imputed	Interaction	rs11550160	-0.188547	0.125453	0.132908	6298
imputed	Association	rs115501604	0.0142981	0.0505686	0.77738	6298
imputed	Interaction	rs11551557	-0.0616946	0.0931533	0.507809	6298
imputed	Association	rs115515572	0.0139332	0.038993	0.720859	6298
imputed	Interaction	rs11553665	-0.0186459	0.135362	0.890444	6298
imputed	Association	rs115536653	0.000100825	0.0532317	0.998489	6298
imputed	Interaction	rs11554278	-0.0194578	0.18226	0.914984	6298
imputed	Association	rs115542788	-0.0536518	0.0738469	0.467543	6298
imputed	Interaction	rs11557561	-0.177423	0.112693	0.115449	6298
imputed	Association	rs115575615	-0.0187098	0.0451335	0.67849	6298
imputed	Interaction	rs1155931	0.0252273	0.0903017	0.779973	6298
imputed	Association	rs1155931	-0.0442642	0.036971	0.231248	6298
imputed	Interaction	rs11560420	-0.000758668	0.123648	0.995105	6298
imputed	Association	rs115604209	0.00418733	0.0507507	0.934246	6298
imputed	Interaction	rs11561648	-0.0410303	0.0973089	0.673295	6298
imputed	Association	rs115616488	0.0385087	0.040903	0.346503	6298
imputed	Interaction	rs11561956	-0.0539253	0.0933091	0.563338	6298
imputed	Association	rs115619566	0.0106932	0.0390573	0.784262	6298
imputed	Interaction	rs11563652	0.0451689	0.114551	0.693363	6298
imputed	Association	rs115636521	0.101163	0.0506055	0.0456457	6298
imputed	Interaction	rs11564181	-0.23504	0.195014	0.228154	6298
imputed	Association	rs115641815	-0.173732	0.0815621	0.0332057	6298
imputed	Interaction	rs1156546	0.112441	0.126502	0.374119	6298
imputed	Association	rs1156546	-0.0739994	0.0522747	0.156946	6298
imputed	Interaction	rs11567019	0.0924464	0.174535	0.596357	6298
imputed	Association	rs115670196	0.0900147	0.0696028	0.195968	6298
imputed	Interaction	rs11567266	0.0830598	0.136518	0.542932	6298
imputed	Association	rs115672668	0.0498694	0.0634787	0.432126	6298
imputed	Interaction	rs11567623	0.152783	0.211612	0.470324	6298
imputed	Association	rs115676233	-0.154496	0.0831322	0.0631531	6298
imputed	Interaction	rs11568912	-0.173241	0.112647	0.124123	6298
imputed	Association	rs115689124	-0.0184586	0.0451421	0.682627	6298
imputed	Interaction	rs1157184	0.175449	0.091299	0.0546885	6298
imputed	Association	rs1157184	-0.0398412	0.0371671	0.283785	6298
imputed	Interaction	rs1157185	0.168992	0.0912928	0.0642022	6298
imputed	Association	rs1157185	-0.0404496	0.0371797	0.27666	6298
genotyped	Interaction	rs11572404	0.0767359	0.127745	0.548064	6298
genotyped	Association	rs11572404	0.0466973	0.0514516	0.364126	6298
imputed	Interaction	rs11575836	-0.0997404	0.135465	0.461587	6298
imputed	Association	rs11575836	0.0048329	0.0541413	0.928875	6298
imputed	Interaction	rs11575842	-0.0528174	0.132181	0.689477	6298
imputed	Association	rs11575842	0.0124603	0.0533179	0.815226	6298
genotyped	Interaction	rs1157606	0.0423422	0.0968551	0.662002	6296
genotyped	Association	rs1157606	-0.0362407	0.0396204	0.360385	6296
genotyped	Interaction	rs11576516	-0.0774748	0.0986069	0.432077	6293
genotyped	Association	rs11576516	0.0633721	0.0405504	0.118151	6293
imputed	Interaction	rs11577245	-0.150165	0.104094	0.149185	6298
imputed	Association	rs115772457	0.0172086	0.0417213	0.680013	6298
imputed	Interaction	rs11577702	-0.163643	0.112454	0.145665	6298
imputed	Association	rs115777028	-0.0178541	0.0451364	0.692444	6298
imputed	Interaction	rs11577841	-0.0204411	0.123122	0.868144	6298
imputed	Association	rs115778413	-0.101722	0.050132	0.0424924	6298
genotyped	Interaction	rs11578753	0.057995	0.09625	0.546833	6297
genotyped	Association	rs11578753	0.0858945	0.0387202	0.0265673	6297
genotyped	Interaction	rs1158044	-0.00269563	0.130768	0.983554	6298
genotyped	Association	rs1158044	0.0843934	0.0526548	0.109037	6298
imputed	Interaction	rs11584413	-0.0179867	0.0894193	0.840588	6298
imputed	Association	rs115844131	-0.0346014	0.0364937	0.343091	6298
imputed	Interaction	rs11585569	0.0310293	0.122456	0.799974	6298
imputed	Association	rs115855698	-0.0589751	0.0520326	0.257079	6298
imputed	Interaction	rs11585737	0.1727	0.213277	0.418117	6298
imputed	Association	rs115857379	-0.156001	0.0831173	0.0605812	6298
imputed	Interaction	rs11591287	-0.0284767	0.179398	0.873883	6298
imputed	Association	rs115912876	-0.00362021	0.0732591	0.960589	6298
imputed	Interaction	rs11591916	0.0820182	0.15953	0.607183	6298
imputed	Association	rs11591916	-0.0254644	0.0637379	0.689526	6298
imputed	Interaction	rs11592046	0.0400781	0.175061	0.818925	6298
imputed	Association	rs11592046	-0.0417092	0.0685084	0.542667	6298
imputed	Interaction	rs11592483	-0.173148	0.102827	0.0922549	6298
imputed	Association	rs115924833	-0.0458093	0.0407185	0.260621	6298
genotyped	Interaction	rs11592680	0.244237	0.137851	0.0764847	6296
genotyped	Association	rs11592680	-0.0173789	0.0562219	0.757246	6296
imputed	Interaction	rs11592738	0.0205834	0.173989	0.905831	6298
imputed	Association	rs11592738	-0.0368535	0.0682188	0.58906	6298
imputed	Interaction	rs11592833	0.0966556	0.181698	0.594774	6298
imputed	Association	rs11592833	-0.0163163	0.0718142	0.820274	6298
imputed	Interaction	rs11594236	-0.304187	0.196128	0.120963	6298
imputed	Association	rs115942368	-0.143127	0.0763722	0.0609673	6298
genotyped	Interaction	rs11594321	-0.0604195	0.0948904	0.524325	6297
genotyped	Association	rs11594321	0.0715456	0.0379251	0.0592742	6297
imputed	Interaction	rs11594428	0.0441212	0.102515	0.666927	6298
imputed	Association	rs11594428	-0.00863442	0.0419365	0.836881	6298
imputed	Interaction	rs11594438	0.2132	0.236242	0.366845	6298
imputed	Association	rs115944384	-0.0599345	0.0935639	0.521824	6298
imputed	Interaction	rs11594448	0.0449601	0.102318	0.660374	6298
imputed	Association	rs11594448	-0.00729968	0.041903	0.861711	6298
imputed	Interaction	rs11594520	0.0511739	0.177912	0.773635	6298
imputed	Association	rs11594520	-0.0346339	0.0695461	0.618502	6298
imputed	Interaction	rs11595024	0.0270129	0.174472	0.876963	6298
imputed	Association	rs11595024	-0.0445409	0.0691102	0.519281	6298
imputed	Interaction	rs11595025	0.0564945	0.177504	0.75029	6298
imputed	Association	rs11595025	-0.0330761	0.070187	0.637474	6298
imputed	Interaction	rs11595029	0.0491685	0.176303	0.780341	6298
imputed	Association	rs11595029	-0.0336152	0.0699205	0.630702	6298
imputed	Interaction	rs11595629	-0.165066	0.11249	0.142322	6298
imputed	Association	rs115956290	-0.0179344	0.0451394	0.691152	6298
imputed	Interaction	rs11595920	-0.024576	0.182758	0.893033	6298
imputed	Association	rs11595920	-0.0337633	0.0714074	0.636354	6298
imputed	Interaction	rs11596429	0.045191	0.102339	0.658806	6298
imputed	Association	rs11596429	-0.00722103	0.0419117	0.863214	6298
imputed	Interaction	rs11596630	0.0420141	0.173991	0.809196	6298
imputed	Association	rs11596630	-0.0440647	0.067859	0.516132	6298
imputed	Interaction	rs11597152	0.0962291	0.180485	0.593936	6298
imputed	Association	rs11597152	-0.0153765	0.0712283	0.829092	6298
imputed	Interaction	rs11597641	0.0275533	0.17301	0.873471	6298
imputed	Association	rs11597641	-0.045218	0.067647	0.503877	6298
imputed	Interaction	rs11597812	0.081869	0.159522	0.60782	6298
imputed	Association	rs11597812	-0.0255119	0.0637357	0.688967	6298
imputed	Interaction	rs11597849	-0.0136651	0.20243	0.946181	6298
imputed	Association	rs115978492	0.0264487	0.0855479	0.757203	6298
imputed	Interaction	rs11597910	0.0982039	0.180778	0.586991	6298
imputed	Association	rs11597910	-0.0149708	0.071259	0.833605	6298
imputed	Interaction	rs11598244	0.0300856	0.15155	0.842645	6298
imputed	Association	rs11598244	-0.0611542	0.0604918	0.312079	6298
imputed	Interaction	rs11599363	0.0646761	0.176904	0.714676	6298
imputed	Association	rs11599363	-0.0352945	0.0700838	0.614557	6298
imputed	Interaction	rs11599365	0.0455287	0.197233	0.817449	6298
imputed	Association	rs11599365	-0.0434209	0.076011	0.567854	6298
imputed	Interaction	rs11599367	0.0510775	0.176292	0.772031	6298
imputed	Association	rs11599367	-0.0349393	0.0699158	0.61728	6298
imputed	Interaction	rs11599760	0.137814	0.212457	0.516578	6298
imputed	Association	rs115997608	-0.1545	0.0835097	0.0643475	6298
imputed	Interaction	rs11599840	0.0561534	0.148755	0.705823	6298
imputed	Association	rs115998405	0.00712331	0.0592428	0.904297	6298
imputed	Interaction	rs11599875	0.111904	0.178551	0.530856	6298
imputed	Association	rs11599875	-0.0151049	0.0706903	0.830806	6298
imputed	Interaction	rs11603869	-0.16149	0.112396	0.150826	6298
imputed	Association	rs116038699	-0.0177251	0.0451305	0.694517	6298
imputed	Interaction	rs11606075	-0.0897082	0.0946706	0.343379	6298
imputed	Association	rs116060750	0.0285776	0.0375191	0.446279	6298
genotyped	Interaction	rs11606685	0.133354	0.130171	0.305659	6298
genotyped	Association	rs11606685	0.0807152	0.0519933	0.120613	6298
imputed	Interaction	rs11607134	-0.0975493	0.108744	0.369726	6298
imputed	Association	rs116071349	-0.118027	0.0446295	0.00819928	6298
imputed	Interaction	rs11607565	0.0412544	0.154592	0.789586	6298
imputed	Association	rs116075656	-0.0156555	0.0610922	0.797759	6298
imputed	Interaction	rs11610116	-0.0254114	0.157066	0.871478	6298
imputed	Association	rs116101165	-0.0708514	0.064492	0.271981	6298
imputed	Interaction	rs11616065	0.0811671	0.176066	0.644813	6298
imputed	Association	rs116160653	-0.0385735	0.068529	0.573538	6298
genotyped	Interaction	rs11616761	0.013281	0.161197	0.934339	6298
genotyped	Association	rs11616761	-0.11296	0.0670747	0.0922135	6298
imputed	Interaction	rs11617074	-0.118315	0.122673	0.334845	6298
imputed	Association	rs116170747	0.00683056	0.0493742	0.889974	6298
imputed	Interaction	rs11617212	-0.170129	0.102606	0.0973509	6298
imputed	Association	rs116172126	-0.0451925	0.0406753	0.266588	6298
imputed	Interaction	rs11618079	-0.104592	0.0915097	0.253098	6298
imputed	Association	rs116180797	0.00952955	0.0368217	0.795796	6298
imputed	Interaction	rs11618738	-0.0225375	0.179658	0.900174	6298
imputed	Association	rs116187384	-0.00750559	0.0725111	0.917562	6298
imputed	Interaction	rs11619087	0.0564219	0.118208	0.633157	6298
imputed	Association	rs116190878	-0.0529979	0.0462797	0.252185	6298
genotyped	Interaction	rs11622493	0.00668909	0.0897466	0.940589	6296
genotyped	Association	rs11622493	-0.0458211	0.0365708	0.210273	6296
imputed	Interaction	rs11622580	0.0612199	0.090409	0.49834	6298
imputed	Association	rs116225804	0.070091	0.0374139	0.0610602	6298
imputed	Interaction	rs11624458	0.0348552	0.116475	0.764758	6298
imputed	Association	rs116244580	0.0900592	0.0514835	0.0802909	6298
imputed	Interaction	rs11628416	-0.0470681	0.0920423	0.609107	6298
imputed	Association	rs116284162	0.0111964	0.038734	0.772546	6298
imputed	Interaction	rs11629317	-0.105019	0.209152	0.615601	6298
imputed	Association	rs116293175	-0.0021348	0.0855038	0.980082	6298
imputed	Interaction	rs11629885	-0.120824	0.133228	0.364497	6298
imputed	Association	rs116298854	0.0121116	0.0535117	0.820948	6298
imputed	Interaction	rs11632414	-0.0137072	0.0947553	0.884985	6298
imputed	Association	rs11632414	0.043466	0.0384117	0.257854	6298
imputed	Interaction	rs11633670	-0.0329416	0.17932	0.854252	6298
imputed	Association	rs116336708	-0.0108619	0.0725051	0.88092	6298
imputed	Interaction	rs11635664	-0.0361448	0.0959973	0.706544	6298
imputed	Association	rs11635664	0.0452649	0.0392153	0.248435	6298
imputed	Interaction	rs11636713	0.0982217	0.174354	0.573218	6298
imputed	Association	rs116367134	0.0893829	0.0695294	0.198651	6298
imputed	Interaction	rs11636856	0.0290717	0.174427	0.867635	6298
imputed	Association	rs116368562	-0.0415234	0.0681753	0.542502	6298
imputed	Interaction	rs11637440	-0.0701416	0.0936619	0.453957	6298
imputed	Association	rs116374404	0.011244	0.039271	0.774644	6298
imputed	Interaction	rs11639574	0.0477183	0.14535	0.742697	6298
imputed	Association	rs116395747	-0.022414	0.0579409	0.698886	6298
imputed	Interaction	rs11641853	-0.19962	0.235011	0.395687	6298
imputed	Association	rs11641853	0.0277696	0.096328	0.773141	6298
genotyped	Interaction	rs11643994	-0.0667773	0.0888742	0.452459	6296
genotyped	Association	rs11643994	-0.0710345	0.0358128	0.0473558	6296
imputed	Interaction	rs11644395	-0.176348	0.112714	0.117737	6298
imputed	Association	rs116443953	-0.0190036	0.0451544	0.673872	6298
imputed	Interaction	rs11644791	-0.218146	0.235181	0.353668	6298
imputed	Association	rs11644791	0.051211	0.096674	0.596319	6298
imputed	Interaction	rs11645206	0.048495	0.148397	0.743835	6298
imputed	Association	rs116452066	0.00902872	0.0590872	0.878558	6298
imputed	Interaction	rs11645338	-0.822122	0.327001	0.0119577	6298
imputed	Association	rs11645338	0.0890244	0.132461	0.501557	6298
imputed	Interaction	rs11647881	-0.21544	0.235158	0.359625	6298
imputed	Association	rs11647881	0.0483548	0.0966753	0.616968	6298
imputed	Interaction	rs11647975	-0.190992	0.117606	0.104427	6298
imputed	Association	rs116479752	-0.0172365	0.0472547	0.715305	6298
imputed	Interaction	rs11648114	-0.18212	0.117519	0.121263	6298
imputed	Association	rs116481148	-0.016981	0.0472802	0.719491	6298
imputed	Interaction	rs11648192	-0.00789877	0.125778	0.949928	6298
imputed	Association	rs11648192	-0.0916237	0.0518119	0.077044	6298
imputed	Interaction	rs11648998	0.0328779	0.324155	0.919215	6298
imputed	Association	rs11648998	0.275702	0.131438	0.0359817	6298
imputed	Interaction	rs11650694	-0.165266	0.112495	0.141857	6298
imputed	Association	rs116506945	-0.0179582	0.0451398	0.690766	6298
imputed	Interaction	rs11653672	-0.237399	0.130774	0.0695184	6298
imputed	Association	rs116536729	0.0130512	0.0522993	0.802946	6298
genotyped	Interaction	rs11654964	0.101134	0.108351	0.350656	6297
genotyped	Association	rs11654964	-0.0661489	0.0426438	0.120905	6297
imputed	Interaction	rs11655186	-0.170196	0.10261	0.0972316	6298
imputed	Association	rs116551862	-0.0452011	0.0406762	0.266506	6298
genotyped	Interaction	rs11659132	-0.111239	0.0893587	0.21323	6287
genotyped	Association	rs11659132	0.0395795	0.0360856	0.27276	6287
imputed	Interaction	rs11659404	-0.0487791	0.0920434	0.59616	6298
imputed	Association	rs116594045	0.010481	0.0387244	0.786665	6298
genotyped	Interaction	rs11660193	-0.17184	0.13649	0.208079	6298
genotyped	Association	rs11660193	-0.011146	0.054223	0.837142	6298
genotyped	Interaction	rs11661134	0.0778112	0.190731	0.683316	6271
genotyped	Association	rs11661134	0.00731215	0.0802642	0.927415	6271
genotyped	Interaction	rs11661849	0.0764542	0.0904873	0.398189	6283
genotyped	Association	rs11661849	0.0169118	0.0360797	0.639275	6283
imputed	Interaction	rs11663400	-0.164395	0.102223	0.107841	6298
imputed	Association	rs116634007	-0.0459626	0.0405328	0.256855	6298
imputed	Interaction	rs11663610	-0.0526516	0.0933216	0.572641	6298
imputed	Association	rs116636107	0.0107057	0.0390646	0.784053	6298
imputed	Interaction	rs11664143	0.0286332	0.174351	0.869557	6298
imputed	Association	rs116641436	-0.0417443	0.0681417	0.540156	6298
imputed	Interaction	rs11664257	-0.161381	0.112393	0.151089	6298
imputed	Association	rs116642576	-0.0177167	0.04513	0.694651	6298
imputed	Interaction	rs11666406	-0.0848983	0.114061	0.45671	6298
imputed	Association	rs116664060	-0.00271403	0.0496271	0.956388	6298
imputed	Interaction	rs11666424	-0.186497	0.125784	0.138213	6298
imputed	Association	rs116664241	0.0136802	0.0507092	0.78734	6298
imputed	Interaction	rs11666527	-0.0837117	0.0935579	0.370951	6298
imputed	Association	rs116665275	0.0199521	0.0371947	0.591685	6298
imputed	Interaction	rs11670118	-0.173152	0.102827	0.0922469	6298
imputed	Association	rs116701180	-0.0458087	0.0407185	0.260627	6298
imputed	Interaction	rs11670690	-0.076722	0.0934679	0.41177	6298
imputed	Association	rs116706902	0.0221088	0.0372235	0.552569	6298
imputed	Interaction	rs11673668	-0.162121	0.102232	0.112832	6298
imputed	Association	rs116736686	-0.0456457	0.040534	0.260163	6298
imputed	Interaction	rs11674584	0.152741	0.08975	0.088833	6298
imputed	Association	rs11674584	-0.043203	0.0367548	0.239863	6298
imputed	Interaction	rs11674918	-0.0235109	0.157096	0.881038	6298
imputed	Association	rs116749187	-0.079802	0.0645806	0.216618	6298
genotyped	Interaction	rs11675886	0.0376847	0.091856	0.68163	6296
genotyped	Association	rs11675886	-0.0060522	0.0371391	0.870555	6296
genotyped	Interaction	rs11676221	0.143588	0.0949583	0.130555	6290
genotyped	Association	rs11676221	0.0502999	0.0389919	0.197096	6290
imputed	Interaction	rs11676989	0.178911	0.138796	0.197438	6298
imputed	Association	rs11676989	-0.0343861	0.0553808	0.534685	6298
imputed	Interaction	rs11678477	-0.3052	0.196062	0.119603	6298
imputed	Association	rs116784774	-0.141225	0.076347	0.0643916	6298
imputed	Interaction	rs11679131	0.034324	0.116466	0.768224	6298
imputed	Association	rs116791319	0.0898251	0.0514854	0.0810908	6298
imputed	Interaction	rs11680325	-0.0752134	0.105595	0.476317	6298
imputed	Association	rs11680325	-0.0705496	0.0428347	0.0996042	6298
genotyped	Interaction	rs11680872	0.127242	0.100416	0.20515	6297
genotyped	Association	rs11680872	-0.0247652	0.0411692	0.547498	6297
imputed	Interaction	rs11682627	-0.150596	0.104301	0.148827	6298
imputed	Association	rs116826274	0.0179536	0.0417934	0.667517	6298
imputed	Interaction	rs11682846	-0.161612	0.112399	0.150528	6298
imputed	Association	rs116828464	-0.0177296	0.0451308	0.694444	6298
imputed	Interaction	rs11684053	-0.0428659	0.123761	0.729083	6298
imputed	Association	rs116840534	0.109149	0.0513663	0.0336323	6298
imputed	Interaction	rs11686096	-0.0427299	0.137755	0.756428	6298
imputed	Association	rs116860961	-0.0288168	0.0579588	0.619069	6298
genotyped	Interaction	rs11688437	-0.0482309	0.095393	0.613154	6298
genotyped	Association	rs11688437	-0.0816114	0.0385068	0.0340957	6298
genotyped	Interaction	rs11689167	-0.0729009	0.185583	0.694466	6298
genotyped	Association	rs11689167	0.0326792	0.0770179	0.671357	6298
imputed	Interaction	rs11694118	-0.0380048	0.270605	0.888314	6298
imputed	Association	rs116941184	0.0573353	0.108679	0.59782	6298
imputed	Interaction	rs11694683	0.0287824	0.174375	0.868901	6298
imputed	Association	rs116946831	-0.0416809	0.0681528	0.540838	6298
imputed	Interaction	rs11700527	0.200464	0.183871	0.275646	6298
imputed	Association	rs117005276	0.052006	0.0761716	0.494792	6298
genotyped	Interaction	rs11703382	0.12832	0.101715	0.207154	6295
genotyped	Association	rs11703382	-0.0019286	0.0415558	0.962985	6295
imputed	Interaction	rs11707114	-0.0450226	0.139678	0.747212	6298
imputed	Association	rs117071142	-0.0265105	0.0594441	0.655631	6298
imputed	Interaction	rs11709077	-0.0287693	0.140388	0.837636	6298
imputed	Association	rs11709077	0.0820362	0.0566586	0.147694	6298
imputed	Interaction	rs11710969	0.0639746	0.107482	0.551724	6298
imputed	Association	rs11710969	-0.0171961	0.0431637	0.690355	6298
imputed	Interaction	rs11712037	-0.0218779	0.140475	0.876241	6298
imputed	Association	rs11712037	0.0830016	0.0566787	0.143129	6298
imputed	Interaction	rs11714483	-0.271537	0.117108	0.020444	6298
imputed	Association	rs11714483	-0.0625502	0.0480312	0.192868	6298
imputed	Interaction	rs11714623	0.0827401	0.131682	0.529808	6298
imputed	Association	rs117146235	0.0255227	0.0549444	0.642292	6298
imputed	Interaction	rs11715016	0.0742563	0.108054	0.491972	6298
imputed	Association	rs11715016	-0.0240661	0.0436766	0.581649	6298
imputed	Interaction	rs11715073	0.0742727	0.108055	0.491881	6298
imputed	Association	rs11715073	-0.0240664	0.0436767	0.581645	6298
imputed	Interaction	rs11715234	0.147461	0.183293	0.421135	6298
imputed	Association	rs11715234	0.0584228	0.0748927	0.435369	6298
imputed	Interaction	rs11715261	0.147741	0.183288	0.42024	6298
imputed	Association	rs11715261	0.0582925	0.0748925	0.436392	6298
imputed	Interaction	rs11716727	-0.129566	0.109557	0.236998	6298
imputed	Association	rs11716727	0.0404098	0.0442529	0.361195	6298
imputed	Interaction	rs11716748	0.0545268	0.10671	0.609381	6298
imputed	Association	rs11716748	-0.0244592	0.0428846	0.56846	6298
imputed	Interaction	rs11717551	-0.0201207	0.1578	0.898543	6298
imputed	Association	rs117175517	0.0529116	0.0644786	0.411901	6298
imputed	Interaction	rs11718656	-0.167228	0.112779	0.138179	6298
imputed	Association	rs11718656	-0.05574	0.0454908	0.220507	6298
imputed	Interaction	rs11719187	0.0839719	0.108235	0.437878	6298
imputed	Association	rs11719187	-0.0286816	0.0438098	0.512695	6298
imputed	Interaction	rs11721237	-0.0114701	0.114184	0.919988	6298
imputed	Association	rs11721237	0.117696	0.0461716	0.0108237	6298
imputed	Interaction	rs11729223	-0.00209402	0.113556	0.985288	6298
imputed	Association	rs117292237	-0.00653207	0.0476083	0.890874	6298
imputed	Interaction	rs11731066	0.0391487	0.114214	0.731786	6298
imputed	Association	rs117310669	0.00965374	0.0480321	0.840717	6298
imputed	Interaction	rs11731328	0.00892455	0.146718	0.951498	6298
imputed	Association	rs117313280	0.0695564	0.0601916	0.247896	6298
genotyped	Interaction	rs11738024	0.125072	0.102178	0.220973	6298
genotyped	Association	rs11738024	-0.0637104	0.0412145	0.122198	6298
imputed	Interaction	rs11738637	-0.0979675	0.1581	0.535507	6298
imputed	Association	rs117386374	0.0409206	0.0647846	0.527645	6298
genotyped	Interaction	rs11745068	0.239042	0.111636	0.0322912	6296
genotyped	Association	rs11745068	-0.0239344	0.0450034	0.594859	6296
imputed	Interaction	rs11746431	0.146583	0.17619	0.405464	6298
imputed	Association	rs117464319	0.0585628	0.0730674	0.422878	6298
imputed	Interaction	rs11748824	0.057319	0.127646	0.653414	6298
imputed	Association	rs117488242	0.038856	0.0534993	0.467689	6298
imputed	Interaction	rs11751016	-0.0963583	0.158942	0.544372	6298
imputed	Association	rs117510166	0.0556439	0.0650066	0.392045	6298
imputed	Interaction	rs11752992	0.194024	0.209348	0.354063	6298
imputed	Association	rs117529923	0.0764536	0.0863804	0.376147	6298
imputed	Interaction	rs1175378	0.0704823	0.0930156	0.448631	6298
imputed	Association	rs1175378	-0.0731439	0.0379283	0.0538408	6298
imputed	Interaction	rs11754178	0.00168524	0.0946754	0.985799	6298
imputed	Association	rs11754178	0.017429	0.0385369	0.651092	6298
imputed	Interaction	rs1175540	0.076016	0.0934718	0.416106	6298
imputed	Association	rs1175540	0.0441065	0.0380453	0.246371	6298
genotyped	Interaction	rs1175541	0.0679161	0.0935074	0.467671	6296
genotyped	Association	rs1175541	0.0458019	0.0380066	0.228208	6296
imputed	Interaction	rs1175542	0.150215	0.0911022	0.0992253	6298
imputed	Association	rs1175542	-0.0204487	0.03684	0.578868	6298
imputed	Interaction	rs1175543	0.0431222	0.0945052	0.648194	6298
imputed	Association	rs1175543	0.0351339	0.0384539	0.360929	6298
imputed	Interaction	rs1175544	-0.00396277	0.0965949	0.967278	6298
imputed	Association	rs1175544	0.0357802	0.0395363	0.365502	6298
imputed	Interaction	rs11760060	-0.00754411	0.114211	0.947337	6298
imputed	Association	rs117600605	-0.00525582	0.0478637	0.912565	6298
genotyped	Interaction	rs11763760	0.0697113	0.111985	0.533633	6296
genotyped	Association	rs11763760	0.0265599	0.0450865	0.555824	6296
genotyped	Interaction	rs11764061	0.141018	0.132885	0.288639	6298
genotyped	Association	rs11764061	0.0347795	0.053609	0.516516	6298
genotyped	Interaction	rs11768129	0.0951464	0.120351	0.429224	6298
genotyped	Association	rs11768129	0.018544	0.0490211	0.705231	6298
genotyped	Interaction	rs11768465	0.0165306	0.105404	0.875383	6297
genotyped	Association	rs11768465	0.070335	0.0433508	0.104755	6297
genotyped	Interaction	rs11770192	0.00904012	0.0914098	0.921224	6297
genotyped	Association	rs11770192	0.0510312	0.0374035	0.172509	6297
imputed	Interaction	rs1177809	0.0342119	0.0946271	0.717705	6298
imputed	Association	rs1177809	0.0357733	0.0385618	0.353606	6298
imputed	Interaction	rs11782564	0.025425	0.210501	0.903867	6298
imputed	Association	rs117825643	-0.00258593	0.0797918	0.974147	6298
imputed	Interaction	rs11784912	0.0827401	0.131682	0.529808	6298
imputed	Association	rs117849125	0.0255227	0.0549444	0.642292	6298
genotyped	Interaction	rs11785649	-0.242008	0.0878503	0.0058901	6298
genotyped	Association	rs11785649	0.0285363	0.0361421	0.429815	6298
genotyped	Interaction	rs11786147	0.0760329	0.09153	0.406182	6205
genotyped	Association	rs11786147	-0.00108057	0.0371597	0.976802	6205
imputed	Interaction	rs11795414	-0.0158998	0.177755	0.928729	6298
imputed	Association	rs117954149	0.0741935	0.0714933	0.299418	6298
genotyped	Interaction	rs11807320	-0.114054	0.144266	0.429217	6298
genotyped	Association	rs11807320	-0.0987441	0.0607102	0.103897	6298
genotyped	Interaction	rs11810751	0.173099	0.121752	0.155152	6297
genotyped	Association	rs11810751	0.0525153	0.0485276	0.279217	6297
genotyped	Interaction	rs11810998	-0.0126062	0.129514	0.922464	6298
genotyped	Association	rs11810998	0.0415627	0.0522204	0.426115	6298
imputed	Interaction	rs11814640	0.0827231	0.159594	0.604243	6298
imputed	Association	rs11814640	-0.0250924	0.0637621	0.693941	6298
imputed	Interaction	rs1181795	-0.103284	0.147198	0.482915	6298
imputed	Association	rs1181795	-0.0840153	0.061209	0.169927	6298
genotyped	Interaction	rs11833881	0.0124422	0.100609	0.901581	6297
genotyped	Association	rs11833881	-0.0332696	0.0410901	0.418158	6297
genotyped	Interaction	rs11835157	0.138499	0.164977	0.401219	6298
genotyped	Association	rs11835157	-0.0117392	0.0690819	0.86507	6298
imputed	Interaction	rs1184332	-0.16785	0.14788	0.256401	6298
imputed	Association	rs1184332	-0.0936832	0.0614722	0.127561	6298
genotyped	Interaction	rs11846102	-0.0013251	0.106138	0.990039	6296
genotyped	Association	rs11846102	0.00534291	0.0430908	0.901326	6296
genotyped	Interaction	rs11849372	-0.0620032	0.179708	0.730089	6294
genotyped	Association	rs11849372	-0.0743016	0.0720556	0.302501	6294
genotyped	Interaction	rs11851031	-0.16665	0.0945436	0.0780035	6298
genotyped	Association	rs11851031	0.010119	0.0380265	0.790168	6298
genotyped	Interaction	rs11851155	-0.157177	0.137815	0.254124	6296
genotyped	Association	rs11851155	-0.0650191	0.0561588	0.247002	6296
imputed	Interaction	rs11854147	-0.008869	0.0995962	0.929045	6298
imputed	Association	rs11854147	0.009458	0.039943	0.812829	6298
imputed	Interaction	rs11857376	-0.0741885	0.0941013	0.430498	6298
imputed	Association	rs11857376	0.0489324	0.0388582	0.207985	6298
imputed	Interaction	rs1185783	-0.116106	0.147558	0.4314	6298
imputed	Association	rs1185783	-0.0858055	0.0613229	0.16179	6298
imputed	Interaction	rs1185784	0.0608765	0.147485	0.679794	6298
imputed	Association	rs1185784	-0.16386	0.0604486	0.00673167	6298
imputed	Interaction	rs1186464	0.0334471	0.14872	0.822064	6298
imputed	Association	rs1186464	-0.153219	0.0607842	0.0117366	6298
genotyped	Interaction	rs11873322	-0.0812404	0.0937331	0.386128	6296
genotyped	Association	rs11873322	-0.0488031	0.0379553	0.198558	6296
genotyped	Interaction	rs11877408	-0.00232174	0.0910694	0.979662	6298
genotyped	Association	rs11877408	-0.0211624	0.0368856	0.56617	6298
imputed	Interaction	rs11885386	-0.300608	0.216596	0.165224	6298
imputed	Association	rs11885386	0.251169	0.0890634	0.0048157	6298
imputed	Interaction	rs11886662	-0.0813483	0.10582	0.442076	6298
imputed	Association	rs11886662	-0.0645553	0.0429463	0.132847	6298
imputed	Interaction	rs11886702	-0.0812886	0.105811	0.442373	6298
imputed	Association	rs11886702	-0.0644812	0.0429448	0.13328	6298
genotyped	Interaction	rs11888210	-0.39607	0.137435	0.00396661	6298
genotyped	Association	rs11888210	-0.0100533	0.0554685	0.856183	6298
imputed	Interaction	rs11891536	-0.203491	0.118395	0.0857104	6298
imputed	Association	rs11891536	-0.0332606	0.0471569	0.480639	6298
genotyped	Interaction	rs11895988	0.0313041	0.0887339	0.724261	6232
genotyped	Association	rs11895988	0.0216875	0.0365765	0.553246	6232
genotyped	Interaction	rs11896627	0.145634	0.0955418	0.127487	6213
genotyped	Association	rs11896627	0.0252687	0.0382324	0.508686	6213
imputed	Interaction	rs11901988	-0.203546	0.118399	0.0856348	6298
imputed	Association	rs11901988	-0.0332119	0.0471572	0.481284	6298
genotyped	Interaction	rs11909342	0.039201	0.109698	0.720838	6278
genotyped	Association	rs11909342	-0.00767399	0.0441538	0.862027	6278
imputed	Interaction	rs11917039	0.0960241	0.133661	0.472529	6298
imputed	Association	rs11917039	-0.128812	0.0540268	0.0171447	6298
genotyped	Interaction	rs11927308	-0.0995697	0.0882092	0.259029	6297
genotyped	Association	rs11927308	-0.0436051	0.0360242	0.226156	6297
genotyped	Interaction	rs11935679	0.00781814	0.114221	0.945432	6298
genotyped	Association	rs11935679	-0.044	0.0466521	0.34564	6298
genotyped	Interaction	rs11949857	0.0220192	0.107431	0.837609	6298
genotyped	Association	rs11949857	0.0246199	0.0433005	0.569659	6298
genotyped	Interaction	rs11970080	0.146135	0.151925	0.336143	6297
genotyped	Association	rs11970080	0.0249868	0.0599975	0.677085	6297
imputed	Interaction	rs11970435	0.442894	0.213964	0.0384981	6298
imputed	Association	rs11970435	-0.00302797	0.0883847	0.972672	6298
genotyped	Interaction	rs12032672	0.0393444	0.0922751	0.669844	6296
genotyped	Association	rs12032672	-0.0577634	0.0379655	0.128192	6296
genotyped	Interaction	rs12058835	-0.0762115	0.0985702	0.439451	6298
genotyped	Association	rs12058835	0.0618586	0.040532	0.127019	6298
genotyped	Interaction	rs1205892	-0.017572	0.11119	0.874434	6295
genotyped	Association	rs1205892	-0.0134671	0.0451929	0.76572	6295
imputed	Interaction	rs1205893	-0.129065	0.0888467	0.146366	6298
imputed	Association	rs1205893	-0.00537451	0.0363779	0.882552	6298
imputed	Interaction	rs1205894	-0.130361	0.0888224	0.142247	6298
imputed	Association	rs1205894	-0.00511314	0.0363661	0.888189	6298
genotyped	Interaction	rs1205896	0.0686432	0.0889709	0.440425	6298
genotyped	Association	rs1205896	-0.0218339	0.0363375	0.547953	6298
imputed	Interaction	rs1205897	-0.0191306	0.112442	0.864907	6298
imputed	Association	rs1205897	0.00154173	0.0458668	0.973187	6298
imputed	Interaction	rs1205898	-0.0192377	0.112498	0.864226	6298
imputed	Association	rs1205898	0.0015101	0.0458894	0.973749	6298
imputed	Interaction	rs1205899	-0.131676	0.0890376	0.139223	6298
imputed	Association	rs1205899	-0.00321577	0.0363849	0.929576	6298
imputed	Interaction	rs1205900	0.0587342	0.165783	0.723138	6298
imputed	Association	rs1205900	0.0115023	0.0674742	0.864647	6298
imputed	Interaction	rs1205945	-0.0186296	0.173851	0.914667	6298
imputed	Association	rs1205945	-0.0310881	0.0706244	0.659815	6298
genotyped	Interaction	rs12059481	-0.0193604	0.0878746	0.82563	6172
genotyped	Association	rs12059481	0.0134494	0.0359757	0.708532	6172
imputed	Interaction	rs1205950	-0.0216705	0.175135	0.901528	6298
imputed	Association	rs1205950	-0.0447544	0.0711504	0.529365	6298
imputed	Interaction	rs1205952	0.0106232	0.173432	0.95116	6298
imputed	Association	rs1205952	-0.0397686	0.0705435	0.572947	6298
imputed	Interaction	rs1205953	0.0353703	0.168213	0.833463	6298
imputed	Association	rs1205953	-0.0830223	0.0685558	0.225934	6298
imputed	Interaction	rs1205954	-0.123142	0.126786	0.331455	6298
imputed	Association	rs1205954	0.0323412	0.0515061	0.530086	6298
imputed	Interaction	rs1205955	0.201588	0.119945	0.0928771	6298
imputed	Association	rs1205955	0.00118898	0.0492721	0.980749	6298
imputed	Interaction	rs1205956	0.0101918	0.110165	0.926293	6298
imputed	Association	rs1205956	0.024923	0.0444612	0.57512	6298
imputed	Interaction	rs1205957	-0.00221316	0.112673	0.984329	6298
imputed	Association	rs1205957	0.0339117	0.0454021	0.45514	6298
imputed	Interaction	rs1205958	0.0404516	0.157172	0.7969	6298
imputed	Association	rs1205958	-0.0242477	0.0638701	0.704224	6298
imputed	Interaction	rs1205959	-0.0018053	0.109644	0.986864	6298
imputed	Association	rs1205959	0.0242285	0.0440821	0.582598	6298
imputed	Interaction	rs1205960	0.197539	0.120877	0.102265	6298
imputed	Association	rs1205960	0.000553927	0.0495309	0.991077	6298
imputed	Interaction	rs1205961	0.00953177	0.112299	0.932361	6298
imputed	Association	rs1205961	-0.00967433	0.0455276	0.831729	6298
imputed	Interaction	rs1209598	-0.0719043	0.189583	0.704495	6298
imputed	Association	rs1209598	-0.0756075	0.0762826	0.321651	6298
imputed	Interaction	rs12101211	0.0867707	0.0926217	0.348882	6298
imputed	Association	rs12101211	-0.0101365	0.0372486	0.785529	6298
genotyped	Interaction	rs12107668	0.0544205	0.100163	0.586928	6298
genotyped	Association	rs12107668	-0.0276514	0.0409959	0.500023	6298
genotyped	Interaction	rs12109259	-0.12293	0.130478	0.346149	6298
genotyped	Association	rs12109259	-0.00306727	0.052317	0.95325	6298
imputed	Interaction	rs12111546	0.235113	0.18893	0.213383	6298
imputed	Association	rs12111546	0.0200007	0.0764291	0.793569	6298
genotyped	Interaction	rs12129062	0.103726	0.143278	0.469123	6298
genotyped	Association	rs12129062	0.0321519	0.0582113	0.580741	6298
genotyped	Interaction	rs1213402	0.075205	0.159023	0.636287	6294
genotyped	Association	rs1213402	-0.0790732	0.0654031	0.226703	6294
genotyped	Interaction	rs12141977	-0.0442595	0.0958355	0.644221	6293
genotyped	Association	rs12141977	0.0362951	0.0383613	0.344115	6293
genotyped	Interaction	rs12144781	0.0456544	0.177506	0.797033	6298
genotyped	Association	rs12144781	-0.0823288	0.0697064	0.237616	6298
genotyped	Interaction	rs12151822	0.0799171	0.114469	0.485108	6296
genotyped	Association	rs12151822	0.0854284	0.0473211	0.0710767	6296
genotyped	Interaction	rs1216192	-0.0913962	0.113971	0.422628	6298
genotyped	Association	rs1216192	0.00737629	0.0455904	0.871473	6298
genotyped	Interaction	rs12187650	-0.170053	0.0884486	0.0545732	6297
genotyped	Association	rs12187650	0.0881156	0.0359733	0.0143338	6297
imputed	Interaction	rs12191980	-0.135991	0.207565	0.512379	6298
imputed	Association	rs12191980	0.0702853	0.0820335	0.391595	6298
imputed	Interaction	rs12198474	0.155315	0.095235	0.102969	6298
imputed	Association	rs12198474	0.017529	0.039121	0.654117	6298
imputed	Interaction	rs12199382	-0.214643	0.0948355	0.0236504	6298
imputed	Association	rs12199382	-0.00526005	0.0386698	0.891806	6298
imputed	Interaction	rs12200160	0.0811495	0.105165	0.440355	6298
imputed	Association	rs12200160	0.00685895	0.0430566	0.873437	6298
imputed	Interaction	rs12202693	0.216285	0.117152	0.0649111	6298
imputed	Association	rs12202693	-0.0290804	0.0479178	0.543953	6298
imputed	Interaction	rs12202764	0.225606	0.117096	0.0540639	6298
imputed	Association	rs12202764	-0.0317934	0.0479081	0.50695	6298
genotyped	Interaction	rs12205684	0.104117	0.0971721	0.284	6192
genotyped	Association	rs12205684	-0.000138172	0.0395362	0.997212	6192
imputed	Interaction	rs12206344	-0.115883	0.209129	0.579514	6298
imputed	Association	rs12206344	0.00459502	0.0853999	0.957092	6298
imputed	Interaction	rs12208975	-0.125901	0.207959	0.544927	6298
imputed	Association	rs12208975	0.0767248	0.0822424	0.350902	6298
imputed	Interaction	rs12210179	0.181412	0.112447	0.106729	6298
imputed	Association	rs12210179	-0.0164868	0.0461776	0.721081	6298
genotyped	Interaction	rs12233123	0.0460167	0.118726	0.698334	6298
genotyped	Association	rs12233123	0.112753	0.0493741	0.0224259	6298
imputed	Interaction	rs12240608	0.0879435	0.159695	0.58186	6298
imputed	Association	rs12240608	-0.0231403	0.0637602	0.716671	6298
imputed	Interaction	rs12243692	0.0302811	0.151582	0.841669	6298
imputed	Association	rs12243692	-0.0610262	0.060507	0.313215	6298
imputed	Interaction	rs12245676	0.046002	0.156769	0.769197	6298
imputed	Association	rs12245676	-0.0572321	0.0622111	0.357626	6298
imputed	Interaction	rs12245742	0.03053	0.151632	0.840437	6298
imputed	Association	rs12245742	-0.060893	0.0605287	0.314446	6298
imputed	Interaction	rs12247748	0.00501518	0.131091	0.969484	6298
imputed	Association	rs12247748	-0.0781654	0.0530948	0.141021	6298
imputed	Interaction	rs12253074	0.0254824	0.160008	0.873472	6298
imputed	Association	rs12253074	-0.0733918	0.063495	0.247779	6298
imputed	Interaction	rs12253078	0.0256134	0.160017	0.872834	6298
imputed	Association	rs12253078	-0.0734078	0.0634977	0.247696	6298
genotyped	Interaction	rs12257319	-0.106433	0.108279	0.325669	6297
genotyped	Association	rs12257319	0.0523127	0.0436174	0.230436	6297
genotyped	Interaction	rs12258125	-0.0760015	0.0915836	0.40665	6297
genotyped	Association	rs12258125	-0.0690438	0.0376212	0.0665178	6297
imputed	Interaction	rs12258997	0.122167	0.110843	0.270436	6298
imputed	Association	rs12258997	0.00473986	0.0442453	0.914692	6298
imputed	Interaction	rs12260226	0.0878332	0.159554	0.582001	6298
imputed	Association	rs12260226	-0.0235723	0.0637182	0.711435	6298
imputed	Interaction	rs12265359	0.0206574	0.174712	0.905884	6298
imputed	Association	rs12265359	-0.0387724	0.0684133	0.570912	6298
imputed	Interaction	rs12265975	0.0873754	0.159597	0.584073	6298
imputed	Association	rs12265975	-0.0235539	0.0637294	0.711698	6298
imputed	Interaction	rs12266035	0.0884419	0.159644	0.579602	6298
imputed	Association	rs12266035	-0.0234112	0.0637349	0.713392	6298
imputed	Interaction	rs12267307	0.0254812	0.160008	0.873477	6298
imputed	Association	rs12267307	-0.0733909	0.063495	0.247786	6298
genotyped	Interaction	rs12269559	0.0494014	0.0891894	0.579672	6298
genotyped	Association	rs12269559	-0.0461552	0.0366284	0.207683	6298
genotyped	Interaction	rs12274130	0.0239553	0.112437	0.83129	6298
genotyped	Association	rs12274130	0.106263	0.0462905	0.021734	6298
genotyped	Interaction	rs12291798	0.0930637	0.0903629	0.303103	6197
genotyped	Association	rs12291798	0.0252365	0.0369613	0.49477	6197
genotyped	Interaction	rs1230428	-0.163087	0.0869266	0.0606816	6298
genotyped	Association	rs1230428	-0.0160145	0.0359662	0.656142	6298
genotyped	Interaction	rs12313192	0.0174239	0.152855	0.909249	6298
genotyped	Association	rs12313192	0.141053	0.0620252	0.0229919	6298
imputed	Interaction	rs12323439	-0.136644	0.14835	0.357037	6298
imputed	Association	rs12323439	0.070067	0.0603774	0.245896	6298
imputed	Interaction	rs12323665	0.0710653	0.0982681	0.469597	6298
imputed	Association	rs12323665	-0.0118302	0.0395137	0.764649	6298
genotyped	Interaction	rs12324292	-0.121064	0.0967782	0.211003	6296
genotyped	Association	rs12324292	-0.0257703	0.0390465	0.509284	6296
imputed	Interaction	rs12330874	-0.00728996	0.112754	0.948452	6298
imputed	Association	rs12330874	0.110078	0.0456581	0.0159413	6298
genotyped	Interaction	rs12336107	-0.142617	0.098379	0.147199	6297
genotyped	Association	rs12336107	-0.0478159	0.0399304	0.231164	6297
genotyped	Interaction	rs1233727	0.128778	0.131211	0.326405	6297
genotyped	Association	rs1233727	-0.132975	0.0550595	0.0157584	6297
genotyped	Interaction	rs12350437	0.106051	0.122398	0.38628	6297
genotyped	Association	rs12350437	0.0204302	0.0494839	0.679719	6297
imputed	Interaction	rs12354416	-0.0618282	0.0926604	0.504633	6298
imputed	Association	rs12354416	0.0346636	0.0376606	0.357388	6298
imputed	Interaction	rs12355837	-0.0219542	0.0905773	0.808493	6298
imputed	Association	rs12355837	0.0435867	0.0370447	0.239402	6298
imputed	Interaction	rs12355966	-0.0259177	0.0904338	0.774433	6298
imputed	Association	rs12355966	0.044813	0.0370527	0.226541	6298
imputed	Interaction	rs12356304	-0.0251097	0.0904147	0.781239	6298
imputed	Association	rs12356304	0.044767	0.0370336	0.226777	6298
imputed	Interaction	rs12357445	-0.0558104	0.0926105	0.546773	6298
imputed	Association	rs12357445	0.0367196	0.0376187	0.329052	6298
imputed	Interaction	rs12357449	-0.0549995	0.0927987	0.553419	6298
imputed	Association	rs12357449	0.0299333	0.0377888	0.42832	6298
imputed	Interaction	rs12359896	-0.0554001	0.0925911	0.549641	6298
imputed	Association	rs12359896	0.0355856	0.0376144	0.344153	6298
imputed	Interaction	rs12360316	-0.0382779	0.0911116	0.674412	6298
imputed	Association	rs12360316	0.0395386	0.0374652	0.291309	6298
imputed	Interaction	rs12360480	-0.0605116	0.0927083	0.513967	6298
imputed	Association	rs12360480	0.0341684	0.0376584	0.36427	6298
genotyped	Interaction	rs12361243	-0.0541153	0.0894791	0.545346	6297
genotyped	Association	rs12361243	-0.0606678	0.0359797	0.0918132	6297
genotyped	Interaction	rs12362064	0.0871294	0.0946025	0.357084	6297
genotyped	Association	rs12362064	0.0100401	0.0390237	0.796969	6297
genotyped	Interaction	rs12401678	-0.14259	0.0894825	0.1111	6298
genotyped	Association	rs12401678	-0.030183	0.0363169	0.405948	6298
genotyped	Interaction	rs12403862	-0.0195129	0.167784	0.90742	6246
genotyped	Association	rs12403862	-0.0632525	0.0685404	0.356121	6246
genotyped	Interaction	rs12425425	0.151177	0.140996	0.283667	6298
genotyped	Association	rs12425425	-0.0879896	0.0570253	0.122883	6298
imputed	Interaction	rs12432029	-0.019657	0.159778	0.90209	6298
imputed	Association	rs12432029	0.0560766	0.065023	0.388494	6298
genotyped	Interaction	rs12432533	0.00904611	0.0915034	0.921252	6298
genotyped	Association	rs12432533	-0.0183586	0.0370627	0.620378	6298
imputed	Interaction	rs12434245	-0.0510415	0.158258	0.747069	6298
imputed	Association	rs12434245	0.0522433	0.064649	0.41906	6298
imputed	Interaction	rs12435284	-0.0954733	0.158117	0.545988	6298
imputed	Association	rs12435284	0.0556375	0.0647285	0.390069	6298
imputed	Interaction	rs12435376	0.0841641	0.0979909	0.390431	6298
imputed	Association	rs12435376	-0.0206571	0.0398075	0.603832	6298
genotyped	Interaction	rs12435857	0.0492635	0.0898795	0.583638	6297
genotyped	Association	rs12435857	-0.00169062	0.0364668	0.963025	6297
genotyped	Interaction	rs12439022	0.053475	0.0944398	0.571255	6298
genotyped	Association	rs12439022	0.0203242	0.0383285	0.595949	6298
genotyped	Interaction	rs12441519	-0.014761	0.0968179	0.878828	6297
genotyped	Association	rs12441519	0.0106787	0.0385691	0.781888	6297
imputed	Interaction	rs12441817	0.107881	0.171717	0.529865	6298
imputed	Association	rs12441817	-0.194879	0.0718605	0.00670784	6298
genotyped	Interaction	rs12442901	-0.0141077	0.100164	0.887996	6296
genotyped	Association	rs12442901	-0.0379021	0.0406565	0.351241	6296
imputed	Interaction	rs12445705	0.290851	0.235018	0.215922	6298
imputed	Association	rs12445705	0.007436	0.09567	0.938049	6298
imputed	Interaction	rs12445744	0.048699	0.125288	0.697514	6298
imputed	Association	rs12445744	0.0802089	0.0519691	0.122785	6298
imputed	Interaction	rs12445823	0.0487526	0.12529	0.697201	6298
imputed	Association	rs12445823	0.0802076	0.0519695	0.122795	6298
imputed	Interaction	rs12446008	-0.00222315	0.1447	0.987742	6298
imputed	Association	rs12446008	0.081708	0.0597138	0.171259	6298
imputed	Interaction	rs12447461	0.0104768	0.123314	0.932295	6298
imputed	Association	rs12447461	0.0789803	0.0510248	0.121702	6298
imputed	Interaction	rs12448429	-0.00653423	0.124505	0.958147	6298
imputed	Association	rs12448429	0.0797636	0.0515213	0.121633	6298
genotyped	Interaction	rs12448667	-0.28078	0.124003	0.02359	6298
genotyped	Association	rs12448667	-0.000158187	0.0501666	0.997484	6298
genotyped	Interaction	rs12449775	0.0385134	0.12183	0.751919	6295
genotyped	Association	rs12449775	-0.0568022	0.0500998	0.256929	6295
genotyped	Interaction	rs12454396	-0.033121	0.0936717	0.723662	6298
genotyped	Association	rs12454396	-0.0466131	0.0377377	0.216808	6298
genotyped	Interaction	rs12462123	0.1231	0.167483	0.462367	6298
genotyped	Association	rs12462123	0.104603	0.0691108	0.130188	6298
imputed	Interaction	rs12463523	-0.167988	0.116597	0.149704	6298
imputed	Association	rs12463523	-0.0362023	0.0463581	0.434875	6298
genotyped	Interaction	rs12476995	0.0133367	0.0884325	0.880129	6290
genotyped	Association	rs12476995	0.0316782	0.0361833	0.38134	6290
imputed	Interaction	rs12486170	0.0133097	0.0975391	0.891466	6298
imputed	Association	rs12486170	0.0316271	0.0402392	0.431911	6298
genotyped	Interaction	rs12486550	0.0896037	0.0880748	0.309022	6297
genotyped	Association	rs12486550	-0.00824633	0.0361383	0.819508	6297
imputed	Interaction	rs12487012	0.0748862	0.108062	0.488341	6298
imputed	Association	rs12487012	-0.0239727	0.0436812	0.583155	6298
imputed	Interaction	rs12488497	-0.0945327	0.132495	0.475575	6298
imputed	Association	rs12488497	0.126064	0.0542117	0.0200819	6298
imputed	Interaction	rs12490265	0.00765203	0.0971269	0.937207	6298
imputed	Association	rs12490265	0.0349423	0.0400671	0.38319	6298
genotyped	Interaction	rs12493410	0.206209	0.0921234	0.0252298	6294
genotyped	Association	rs12493410	-0.0562032	0.0379685	0.138855	6294
imputed	Interaction	rs12493718	0.0765384	0.107956	0.478365	6298
imputed	Association	rs12493718	-0.0213914	0.0437012	0.62451	6298
imputed	Interaction	rs12495364	0.0730885	0.107996	0.498577	6298
imputed	Association	rs12495364	-0.0189783	0.0437591	0.664522	6298
imputed	Interaction	rs12496005	0.0659131	0.108202	0.542434	6298
imputed	Association	rs12496005	-0.017027	0.0438465	0.697783	6298
imputed	Interaction	rs12496413	0.0492778	0.0948661	0.603468	6298
imputed	Association	rs12496413	0.0248942	0.0391008	0.524364	6298
imputed	Interaction	rs12496505	0.0748874	0.108062	0.488334	6298
imputed	Association	rs12496505	-0.0239737	0.0436812	0.58314	6298
imputed	Interaction	rs12497191	0.200132	0.144042	0.164759	6298
imputed	Association	rs12497191	-0.116187	0.0572046	0.0422892	6298
genotyped	Interaction	rs1249875	0.0978361	0.0888601	0.270933	6293
genotyped	Association	rs1249875	0.020478	0.0365139	0.574934	6293
genotyped	Interaction	rs1249963	0.0702415	0.0933036	0.451582	6298
genotyped	Association	rs1249963	5.88994e-05	0.0384987	0.998779	6298
genotyped	Interaction	rs12505957	-0.0596805	0.164846	0.717336	6298
genotyped	Association	rs12505957	0.03471	0.0649283	0.592952	6298
genotyped	Interaction	rs12506516	0.126051	0.12412	0.309878	6295
genotyped	Association	rs12506516	-0.0952425	0.0503986	0.0588328	6295
genotyped	Interaction	rs12508232	-0.0286579	0.178802	0.872668	6297
genotyped	Association	rs12508232	0.0310691	0.068386	0.649615	6297
genotyped	Interaction	rs12508463	0.168102	0.115625	0.146037	6297
genotyped	Association	rs12508463	-0.0163185	0.0476191	0.731845	6297
genotyped	Interaction	rs12512968	-0.0327329	0.178486	0.854496	6296
genotyped	Association	rs12512968	0.0329142	0.0683628	0.630204	6296
genotyped	Interaction	rs12521901	-0.181529	0.0922549	0.0491476	6298
genotyped	Association	rs12521901	-0.013115	0.0369315	0.722513	6298
imputed	Interaction	rs12524161	-0.206569	0.0916679	0.024265	6298
imputed	Association	rs12524161	-0.00874227	0.037375	0.815065	6298
imputed	Interaction	rs12524841	0.0310747	0.177859	0.861309	6298
imputed	Association	rs12524841	0.0645431	0.0740941	0.383735	6298
imputed	Interaction	rs12525289	-0.206965	0.0948301	0.0291112	6298
imputed	Association	rs12525289	0.00682304	0.0386592	0.859913	6298
imputed	Interaction	rs12526075	0.251467	0.202963	0.215399	6298
imputed	Association	rs12526075	-0.0392685	0.081898	0.631613	6298
imputed	Interaction	rs12528620	0.344436	0.207313	0.0966768	6298
imputed	Association	rs12528620	-0.0588	0.0844972	0.486529	6298
genotyped	Interaction	rs12532878	0.0901178	0.1104	0.414367	6297
genotyped	Association	rs12532878	0.0643424	0.0450762	0.153511	6297
genotyped	Interaction	rs12535934	0.0779981	0.113552	0.492176	6298
genotyped	Association	rs12535934	0.0797621	0.0459146	0.0824042	6298
genotyped	Interaction	rs12538442	-0.0367832	0.133271	0.782555	6298
genotyped	Association	rs12538442	0.0707701	0.0530912	0.182583	6298
genotyped	Interaction	rs12540730	0.0851503	0.108179	0.431239	6297
genotyped	Association	rs12540730	0.0464344	0.0434818	0.285604	6297
genotyped	Interaction	rs12554091	-0.0037249	0.129535	0.97706	6298
genotyped	Association	rs12554091	0.00530325	0.0520816	0.918898	6298
imputed	Interaction	rs1255977	-0.0445581	0.0999612	0.65579	6298
imputed	Association	rs1255977	0.0373477	0.0405216	0.356734	6298
imputed	Interaction	rs1255978	0.00461108	0.111436	0.966995	6298
imputed	Association	rs1255978	0.0090861	0.0448861	0.839591	6298
imputed	Interaction	rs1255979	-0.0968855	0.10622	0.361742	6298
imputed	Association	rs1255979	-0.0201697	0.0434492	0.64251	6298
imputed	Interaction	rs1255981	-0.650287	0.240771	0.00693483	6298
imputed	Association	rs1255981	0.0576025	0.0970329	0.552775	6298
imputed	Interaction	rs1255984	-0.0432551	0.0960972	0.652641	6298
imputed	Association	rs1255984	0.0205039	0.0391397	0.600392	6298
imputed	Interaction	rs1255986	-0.0326794	0.0956233	0.732549	6298
imputed	Association	rs1255986	0.0192967	0.0389718	0.620515	6298
imputed	Interaction	rs1255988	-0.0430042	0.095441	0.652305	6298
imputed	Association	rs1255988	0.0205197	0.0388918	0.597788	6298
imputed	Interaction	rs1255990	-0.0151528	0.0971143	0.876014	6298
imputed	Association	rs1255990	-0.0196042	0.0394188	0.618973	6298
imputed	Interaction	rs1255991	-0.0161602	0.0971151	0.867845	6298
imputed	Association	rs1255991	-0.0189459	0.0394226	0.630828	6298
imputed	Interaction	rs1255992	-0.0212969	0.0973777	0.826887	6298
imputed	Association	rs1255992	-0.0178965	0.039494	0.650461	6298
imputed	Interaction	rs1255997	-0.0237947	0.192518	0.901638	6298
imputed	Association	rs1255997	-0.033077	0.0789605	0.675299	6298
imputed	Interaction	rs1255998	-0.15945	0.154124	0.300913	6298
imputed	Association	rs1255998	0.0380614	0.0635026	0.54895	6298
imputed	Interaction	rs1256028	-0.0356151	0.200025	0.858687	6298
imputed	Association	rs1256028	-0.0436737	0.0812963	0.591137	6298
imputed	Interaction	rs1256030	-0.0178968	0.0907202	0.843619	6298
imputed	Association	rs1256030	-0.00395024	0.0365782	0.914004	6298
imputed	Interaction	rs1256031	-0.0149359	0.0909941	0.869625	6298
imputed	Association	rs1256031	-0.004162	0.03667	0.909639	6298
imputed	Interaction	rs1256033	-0.014626	0.0909913	0.872303	6298
imputed	Association	rs1256033	-0.00408099	0.0366691	0.911388	6298
imputed	Interaction	rs1256036	-0.0241787	0.0905099	0.789371	6298
imputed	Association	rs1256036	0.00605086	0.0365581	0.868545	6298
imputed	Interaction	rs1256037	-0.0241404	0.0905095	0.789696	6298
imputed	Association	rs1256037	0.0060277	0.0365576	0.869042	6298
imputed	Interaction	rs1256038	-0.0239403	0.0904955	0.791367	6298
imputed	Association	rs1256038	0.00541149	0.0365554	0.88232	6298
imputed	Interaction	rs1256039	-0.0240476	0.0904933	0.790449	6298
imputed	Association	rs1256039	0.00552898	0.0365551	0.879783	6298
imputed	Interaction	rs1256040	-0.0120834	0.0909471	0.894307	6298
imputed	Association	rs1256040	-0.00302988	0.036658	0.934131	6298
imputed	Interaction	rs1256041	-0.0250895	0.0905969	0.781839	6298
imputed	Association	rs1256041	0.00619987	0.0365846	0.865435	6298
imputed	Interaction	rs1256042	-0.0245649	0.0904958	0.786056	6298
imputed	Association	rs1256042	0.00601837	0.0365586	0.869246	6298
imputed	Interaction	rs1256043	-0.0233619	0.0904827	0.796267	6298
imputed	Association	rs1256043	0.00622689	0.0365557	0.864748	6298
imputed	Interaction	rs1256044	-0.0234528	0.0904899	0.795508	6298
imputed	Association	rs1256044	0.00546744	0.0365546	0.881109	6298
imputed	Interaction	rs1256045	-0.0201108	0.0905632	0.824271	6298
imputed	Association	rs1256045	0.00699616	0.0366388	0.848571	6298
imputed	Interaction	rs1256046	-0.0233628	0.09043	0.796143	6298
imputed	Association	rs1256046	0.00594922	0.0365377	0.870662	6298
imputed	Interaction	rs1256047	-0.117711	0.155062	0.447809	6298
imputed	Association	rs1256047	0.0240002	0.0640617	0.707939	6298
imputed	Interaction	rs1256048	0.000221544	0.091426	0.998067	6298
imputed	Association	rs1256048	0.00472678	0.0369128	0.898112	6298
imputed	Interaction	rs1256050	-0.165228	0.145346	0.255669	6298
imputed	Association	rs1256050	0.0236413	0.0598988	0.693087	6298
imputed	Interaction	rs1256051	-0.198705	0.139361	0.153969	6298
imputed	Association	rs1256051	0.0597103	0.0577725	0.30139	6298
imputed	Interaction	rs1256052	-0.0416487	0.205583	0.839463	6298
imputed	Association	rs1256052	-0.0576351	0.0838772	0.492022	6298
imputed	Interaction	rs1256056	-0.00474287	0.0903931	0.958156	6298
imputed	Association	rs1256056	0.00670796	0.0365799	0.854507	6298
imputed	Interaction	rs1256059	-0.0031461	0.0904957	0.972268	6298
imputed	Association	rs1256059	0.00765715	0.0366501	0.834513	6298
genotyped	Interaction	rs1256061	-0.00389482	0.0894029	0.965253	6293
genotyped	Association	rs1256061	-0.011291	0.0362946	0.755739	6293
imputed	Interaction	rs1256062	-0.180628	0.146495	0.217622	6298
imputed	Association	rs1256062	0.0326138	0.0604561	0.589588	6298
imputed	Interaction	rs1256063	-0.0289669	0.192735	0.880537	6298
imputed	Association	rs1256063	-0.0486398	0.0790559	0.538407	6298
imputed	Interaction	rs1256064	-0.17119	0.153052	0.263391	6298
imputed	Association	rs1256064	0.0364902	0.0631962	0.563683	6298
imputed	Interaction	rs1256065	0.01859	0.09115	0.8384	6298
imputed	Association	rs1256065	0.00867776	0.036843	0.813802	6298
imputed	Interaction	rs1256069	-0.156042	0.156696	0.319373	6298
imputed	Association	rs1256069	0.0387287	0.0647305	0.549656	6298
imputed	Interaction	rs1256114	-0.270018	0.132087	0.0409703	6298
imputed	Association	rs1256114	0.0163929	0.0542525	0.76254	6298
imputed	Interaction	rs1256115	-0.258487	0.131154	0.0487839	6298
imputed	Association	rs1256115	0.0242839	0.0539124	0.652414	6298
imputed	Interaction	rs1256116	-0.274109	0.129918	0.0349098	6298
imputed	Association	rs1256116	0.0179461	0.0533142	0.736423	6298
imputed	Interaction	rs1256117	-0.27331	0.129894	0.0354086	6298
imputed	Association	rs1256117	0.0178344	0.0533075	0.73797	6298
imputed	Interaction	rs1256118	-0.278316	0.129888	0.0321726	6298
imputed	Association	rs1256118	0.020411	0.0532823	0.701679	6298
imputed	Interaction	rs1256120	-0.257862	0.129853	0.0470992	6298
imputed	Association	rs1256120	0.0237337	0.0532566	0.655867	6298
imputed	Interaction	rs1256121	-0.218264	0.134754	0.105342	6298
imputed	Association	rs1256121	0.0350985	0.0548904	0.522568	6298
genotyped	Interaction	rs12568930	0.167308	0.12192	0.170025	6296
genotyped	Association	rs12568930	0.0424003	0.0485854	0.382862	6296
genotyped	Interaction	rs12569255	0.0592233	0.107459	0.581567	6295
genotyped	Association	rs12569255	-0.0863055	0.0433897	0.046736	6295
imputed	Interaction	rs12569463	-0.032477	0.147382	0.825598	6298
imputed	Association	rs12569463	-0.0586009	0.0591013	0.321464	6298
genotyped	Interaction	rs12570314	0.072492	0.0889875	0.415315	6289
genotyped	Association	rs12570314	0.0154523	0.0363418	0.670711	6289
imputed	Interaction	rs12570341	-0.023411	0.137465	0.864776	6298
imputed	Association	rs12570341	-0.0711304	0.0553249	0.198601	6298
genotyped	Interaction	rs12574516	-0.225112	0.097065	0.0204168	6298
genotyped	Association	rs12574516	0.0416086	0.0398703	0.296712	6298
genotyped	Interaction	rs12581011	-0.0806559	0.0910755	0.37587	6298
genotyped	Association	rs12581011	0.0199196	0.0363676	0.583898	6298
genotyped	Interaction	rs12586568	-0.11512	0.169059	0.49593	6298
genotyped	Association	rs12586568	0.109109	0.0723457	0.131563	6298
genotyped	Interaction	rs12586612	0.0277034	0.120938	0.818821	6298
genotyped	Association	rs12586612	0.0249032	0.0497043	0.616369	6298
genotyped	Interaction	rs12587364	0.087956	0.0997654	0.378012	6292
genotyped	Association	rs12587364	-0.0321487	0.0405438	0.427844	6292
genotyped	Interaction	rs12588746	-0.0165656	0.0899458	0.853884	6243
genotyped	Association	rs12588746	-0.0313163	0.0367967	0.394768	6243
genotyped	Interaction	rs12589527	-0.0883894	0.129353	0.494432	6293
genotyped	Association	rs12589527	0.0357562	0.0538828	0.506976	6293
imputed	Interaction	rs12589834	0.0177527	0.123359	0.885576	6298
imputed	Association	rs12589834	0.00410137	0.0501625	0.934839	6298
imputed	Interaction	rs12591078	-0.00471725	0.10033	0.962501	6298
imputed	Association	rs12591078	0.0210313	0.0403678	0.602392	6298
genotyped	Interaction	rs12592465	0.0219009	0.112869	0.846153	6298
genotyped	Association	rs12592465	-0.0881132	0.0467582	0.0595509	6298
genotyped	Interaction	rs12597128	-0.161056	0.164645	0.328011	6298
genotyped	Association	rs12597128	-0.049231	0.06746	0.465551	6298
genotyped	Interaction	rs12598291	-0.0143968	0.10822	0.894172	6102
genotyped	Association	rs12598291	-0.0222187	0.0440294	0.613836	6102
genotyped	Interaction	rs12604302	-0.0621449	0.0929773	0.503911	6295
genotyped	Association	rs12604302	0.00339784	0.0374288	0.927669	6295
genotyped	Interaction	rs12608787	0.0127628	0.104141	0.902465	6296
genotyped	Association	rs12608787	0.00187126	0.0431382	0.965401	6296
genotyped	Interaction	rs12612396	0.109241	0.101251	0.280671	6282
genotyped	Association	rs12612396	-0.0253563	0.0415024	0.541249	6282
genotyped	Interaction	rs12612477	-0.0291681	0.105642	0.782477	6298
genotyped	Association	rs12612477	0.0356458	0.0426548	0.403367	6298
imputed	Interaction	rs12614965	-0.0325231	0.139493	0.81565	6298
imputed	Association	rs12614965	0.115563	0.0567835	0.0418782	6298
imputed	Interaction	rs1262242	-0.0233936	0.0977795	0.810921	6298
imputed	Association	rs1262242	-0.0202024	0.0396299	0.610227	6298
imputed	Interaction	rs12623750	-0.0230085	0.138196	0.867775	6298
imputed	Association	rs12623750	0.104465	0.0560778	0.0625281	6298
imputed	Interaction	rs12629240	0.0659795	0.108343	0.542553	6298
imputed	Association	rs12629240	-0.0234034	0.0437127	0.592399	6298
imputed	Interaction	rs12629293	0.0668696	0.108343	0.537122	6298
imputed	Association	rs12629293	-0.0241142	0.0437133	0.581211	6298
imputed	Interaction	rs12629337	-0.110282	0.131939	0.403268	6298
imputed	Association	rs12629337	0.12589	0.0539093	0.0195629	6298
imputed	Interaction	rs12629497	0.0743089	0.108149	0.492048	6298
imputed	Association	rs12629497	-0.0196934	0.0435439	0.651093	6298
imputed	Interaction	rs12629751	0.394051	0.187274	0.0354056	6298
imputed	Association	rs12629751	-0.0751899	0.0747626	0.314591	6298
imputed	Interaction	rs12629817	-0.00766852	0.11259	0.9457	6298
imputed	Association	rs12629817	0.109787	0.0455958	0.0160763	6298
imputed	Interaction	rs12629818	-0.00767929	0.112589	0.945624	6298
imputed	Association	rs12629818	0.109782	0.0455956	0.0160805	6298
imputed	Interaction	rs12631028	0.065107	0.10753	0.544883	6298
imputed	Association	rs12631028	-0.0188351	0.0431738	0.662661	6298
imputed	Interaction	rs12631322	0.0781087	0.107977	0.469471	6298
imputed	Association	rs12631322	-0.022395	0.0437215	0.608516	6298
imputed	Interaction	rs12631389	0.0833123	0.107629	0.438918	6298
imputed	Association	rs12631389	-0.0219895	0.0436721	0.614621	6298
imputed	Interaction	rs12634544	0.0659774	0.108343	0.542566	6298
imputed	Association	rs12634544	-0.0234016	0.0437127	0.592426	6298
genotyped	Interaction	rs12635120	-0.00768703	0.11257	0.94556	6298
genotyped	Association	rs12635120	0.110128	0.045586	0.0157282	6298
imputed	Interaction	rs12636454	0.0730892	0.107996	0.498572	6298
imputed	Association	rs12636454	-0.0189794	0.043759	0.664502	6298
imputed	Interaction	rs12636461	0.0636221	0.107477	0.553898	6298
imputed	Association	rs12636461	-0.0169702	0.0431588	0.694183	6298
imputed	Interaction	rs12639094	0.0234406	0.128109	0.854824	6298
imputed	Association	rs12639094	0.0532661	0.0515697	0.301693	6298
imputed	Interaction	rs12639162	0.0658659	0.108359	0.543309	6298
imputed	Association	rs12639162	-0.0232198	0.0437273	0.595427	6298
genotyped	Interaction	rs12639920	0.0346702	0.0987939	0.725649	6298
genotyped	Association	rs12639920	0.00250859	0.0398394	0.949794	6298
genotyped	Interaction	rs12642085	-0.113139	0.0897964	0.207734	6298
genotyped	Association	rs12642085	-0.0122099	0.0358807	0.733649	6298
genotyped	Interaction	rs12644965	-0.00431641	0.105575	0.967389	6298
genotyped	Association	rs12644965	-0.00547234	0.04362	0.900168	6298
genotyped	Interaction	rs12646616	0.10215	0.0982832	0.298683	6252
genotyped	Association	rs12646616	0.0100093	0.0396591	0.800752	6252
genotyped	Interaction	rs12651020	0.0550432	0.0937173	0.557002	6284
genotyped	Association	rs12651020	0.0589925	0.0378004	0.118661	6284
genotyped	Interaction	rs12653412	0.162394	0.165136	0.325452	6298
genotyped	Association	rs12653412	0.00811585	0.0666091	0.903027	6298
genotyped	Interaction	rs1265507	0.0434319	0.0896836	0.628205	6297
genotyped	Association	rs1265507	-0.042539	0.0362557	0.240718	6297
genotyped	Interaction	rs12659209	0.162394	0.165136	0.325452	6298
genotyped	Association	rs12659209	0.00811585	0.0666091	0.903027	6298
genotyped	Interaction	rs12661088	0.033346	0.0887576	0.707154	6295
genotyped	Association	rs12661088	-0.0190825	0.0360518	0.596611	6295
genotyped	Interaction	rs12665607	-0.168217	0.16558	0.309703	6298
genotyped	Association	rs12665607	0.0344416	0.0675617	0.610223	6298
genotyped	Interaction	rs12668467	0.0500144	0.0985588	0.611852	6298
genotyped	Association	rs12668467	-0.0370067	0.0400786	0.355859	6298
imputed	Interaction	rs1266927	-0.0418423	0.0958583	0.662488	6298
imputed	Association	rs1266927	0.00165313	0.0387821	0.966001	6298
genotyped	Interaction	rs12670654	-0.0564108	0.0969905	0.560849	6295
genotyped	Association	rs12670654	0.0228001	0.0399793	0.568496	6295
genotyped	Interaction	rs12676884	-0.0368729	0.0893833	0.679968	6292
genotyped	Association	rs12676884	-0.0113525	0.0359843	0.752404	6292
genotyped	Interaction	rs12678463	0.0453765	0.11414	0.690975	6298
genotyped	Association	rs12678463	0.0636675	0.0458128	0.164659	6298
genotyped	Interaction	rs1268331	0.0168406	0.0939826	0.857795	6296
genotyped	Association	rs1268331	0.0302011	0.0374052	0.419465	6296
imputed	Interaction	rs1269056	-0.0223526	0.0906706	0.805284	6298
imputed	Association	rs1269056	0.00582051	0.0366221	0.873726	6298
genotyped	Interaction	rs12694049	0.03056	0.0901849	0.734727	6293
genotyped	Association	rs12694049	0.0514945	0.0366235	0.159758	6293
genotyped	Interaction	rs12696667	-0.000563678	0.103364	0.995649	6298
genotyped	Association	rs12696667	0.0229802	0.041924	0.583616	6298
genotyped	Interaction	rs12698957	0.0384594	0.0870591	0.658677	6298
genotyped	Association	rs12698957	0.0273991	0.0359925	0.446541	6298
genotyped	Interaction	rs12707339	0.0364792	0.11882	0.758843	6298
genotyped	Association	rs12707339	0.0221599	0.0476568	0.641955	6298
genotyped	Interaction	rs12708064	-0.0380784	0.0972331	0.695353	6298
genotyped	Association	rs12708064	-0.00492354	0.0396848	0.901267	6298
imputed	Interaction	rs1271028	-0.692884	0.244658	0.00463977	6298
imputed	Association	rs1271028	0.0378547	0.0982341	0.69999	6298
imputed	Interaction	rs12712574	-0.135178	0.116028	0.244044	6298
imputed	Association	rs12712574	-0.0472427	0.0459607	0.30404	6298
imputed	Interaction	rs12712575	0.118205	0.0924028	0.200861	6298
imputed	Association	rs12712575	-0.0486588	0.0378856	0.199063	6298
imputed	Interaction	rs12712576	-0.0568501	0.108593	0.600635	6298
imputed	Association	rs12712576	-0.00389851	0.0440529	0.929485	6298
imputed	Interaction	rs12714871	0.0517635	0.0913668	0.571043	6298
imputed	Association	rs12714871	-0.0729662	0.0372157	0.0499665	6298
imputed	Interaction	rs1271572	-0.0863014	0.0992764	0.384714	6298
imputed	Association	rs1271572	0.0166324	0.0398454	0.676384	6298
imputed	Interaction	rs1271573	-0.0325981	0.0906429	0.719135	6298
imputed	Association	rs1271573	0.00699185	0.0365932	0.848477	6298
imputed	Interaction	rs1272715	-0.035431	0.0976794	0.716821	6298
imputed	Association	rs1272715	-0.0168271	0.0395843	0.670782	6298
imputed	Interaction	rs1273196	-0.470381	0.214416	0.0282878	6298
imputed	Association	rs1273196	0.000813049	0.0859758	0.992455	6298
genotyped	Interaction	rs12734993	0.0777346	0.12775	0.542885	6298
genotyped	Association	rs12734993	0.0459017	0.051458	0.372415	6298
genotyped	Interaction	rs12748039	-0.0997159	0.108221	0.356873	6296
genotyped	Association	rs12748039	-0.00543859	0.044309	0.902315	6296
genotyped	Interaction	rs12751896	-0.138942	0.0927717	0.134268	6297
genotyped	Association	rs12751896	0.0667413	0.038251	0.0810641	6297
genotyped	Interaction	rs12758910	-0.0579319	0.108446	0.593221	6293
genotyped	Association	rs12758910	-0.0797703	0.0446094	0.0737927	6293
imputed	Interaction	rs12762017	-0.0522209	0.137421	0.703954	6298
imputed	Association	rs12762017	-0.0373984	0.0553427	0.499218	6298
genotyped	Interaction	rs12762950	0.0242349	0.133311	0.855752	6291
genotyped	Association	rs12762950	0.0211389	0.0553284	0.702428	6291
imputed	Interaction	rs12769156	-0.0613673	0.0926488	0.507762	6298
imputed	Association	rs12769156	0.0344993	0.0376544	0.359592	6298
genotyped	Interaction	rs12772292	-0.00897484	0.0918351	0.922152	6297
genotyped	Association	rs12772292	-0.00268611	0.0376135	0.943071	6297
imputed	Interaction	rs12775790	0.0552684	0.106511	0.603851	6298
imputed	Association	rs12775790	0.026626	0.0432881	0.538518	6298
imputed	Interaction	rs12777723	-0.0543087	0.149752	0.716873	6298
imputed	Association	rs12777723	-0.062071	0.0597919	0.299256	6298
imputed	Interaction	rs12783952	0.18782	0.138976	0.176599	6298
imputed	Association	rs12783952	0.051663	0.0559923	0.356209	6298
imputed	Interaction	rs12784633	0.164896	0.11201	0.141027	6298
imputed	Association	rs12784633	0.018735	0.0446952	0.675104	6298
genotyped	Interaction	rs12788335	-0.136126	0.112447	0.226102	6298
genotyped	Association	rs12788335	0.00280253	0.0451302	0.950486	6298
genotyped	Interaction	rs1282534	0.181009	0.14025	0.196891	5391
genotyped	Association	rs1282534	-0.0111393	0.0554949	0.84092	5391
genotyped	Interaction	rs12829886	-0.0538495	0.0915855	0.556574	6298
genotyped	Association	rs12829886	0.039951	0.0370004	0.280297	6298
genotyped	Interaction	rs12859446	0.0610218	0.182447	0.738041	6298
genotyped	Association	rs12859446	0.027739	0.0716386	0.698616	6298
imputed	Interaction	rs12880680	-0.575065	0.285662	0.0441471	6298
imputed	Association	rs12880680	-0.051705	0.113845	0.649723	6298
genotyped	Interaction	rs12881700	-0.0139631	0.106187	0.895387	6297
genotyped	Association	rs12881700	0.00814556	0.0431951	0.850431	6297
genotyped	Interaction	rs12884186	0.165993	0.0898993	0.0648759	6296
genotyped	Association	rs12884186	-0.0141313	0.0361869	0.696174	6296
genotyped	Interaction	rs12886144	-0.106232	0.100418	0.290141	6296
genotyped	Association	rs12886144	-0.0437824	0.0417846	0.294766	6296
genotyped	Interaction	rs12894314	-0.00811659	0.137774	0.953024	6298
genotyped	Association	rs12894314	-0.0260561	0.0554792	0.638617	6298
genotyped	Interaction	rs12898794	0.0869289	0.0951006	0.360714	6297
genotyped	Association	rs12898794	-0.0984345	0.0388727	0.0113583	6297
imputed	Interaction	rs12898997	-0.0278055	0.0947972	0.76929	6298
imputed	Association	rs12898997	0.0372903	0.0386872	0.335138	6298
imputed	Interaction	rs12903541	-0.0102504	0.0954494	0.914482	6298
imputed	Association	rs12903541	0.0431754	0.0386447	0.263935	6298
imputed	Interaction	rs12903896	-0.0412173	0.0948565	0.663924	6298
imputed	Association	rs12903896	0.0359831	0.0384412	0.349281	6298
imputed	Interaction	rs12905199	-0.0194618	0.0950457	0.837765	6298
imputed	Association	rs12905199	0.0436584	0.0386468	0.258655	6298
imputed	Interaction	rs12909307	-0.0136781	0.0947555	0.885228	6298
imputed	Association	rs12909307	0.0434588	0.0384119	0.257934	6298
imputed	Interaction	rs12914866	-0.0785132	0.0956398	0.411719	6298
imputed	Association	rs12914866	0.10799	0.0393013	0.00601753	6298
imputed	Interaction	rs12915975	-0.107044	0.191589	0.576376	6298
imputed	Association	rs12915975	0.0920751	0.0788853	0.243173	6298
imputed	Interaction	rs12934920	0.339905	0.230855	0.14097	6298
imputed	Association	rs12934920	-0.0990952	0.0962581	0.303297	6298
imputed	Interaction	rs12935321	0.350074	0.233854	0.13445	6298
imputed	Association	rs12935321	-0.0991251	0.0969119	0.306424	6298
genotyped	Interaction	rs12938667	-0.226917	0.0903006	0.0119989	6288
genotyped	Association	rs12938667	-0.0273122	0.0367278	0.457123	6288
genotyped	Interaction	rs12939024	0.110733	0.135894	0.415192	6280
genotyped	Association	rs12939024	0.0114523	0.0554927	0.836505	6280
genotyped	Interaction	rs1294409	-0.122981	0.0916994	0.179925	6296
genotyped	Association	rs1294409	-0.0930942	0.0374526	0.0129571	6296
genotyped	Interaction	rs1294416	0.0499376	0.0872802	0.567239	6295
genotyped	Association	rs1294416	0.0705762	0.0356221	0.0476069	6295
genotyped	Interaction	rs1294433	-0.100426	0.0888185	0.258228	6298
genotyped	Association	rs1294433	0.0343411	0.0359241	0.339142	6298
genotyped	Interaction	rs1294438	-0.121147	0.0934897	0.195081	6296
genotyped	Association	rs1294438	-0.0739491	0.0378063	0.0505094	6296
genotyped	Interaction	rs1295803	-0.0167388	0.0936514	0.858152	6296
genotyped	Association	rs1295803	0.0436111	0.0385526	0.25801	6296
genotyped	Interaction	rs12964162	-0.000621508	0.096416	0.994857	6297
genotyped	Association	rs12964162	0.00931276	0.0388104	0.810373	6297
genotyped	Interaction	rs12969696	-0.216566	0.176086	0.218787	6244
genotyped	Association	rs12969696	-0.170411	0.0722572	0.0183846	6244
genotyped	Interaction	rs12988568	-0.172925	0.0892601	0.0527509	6295
genotyped	Association	rs12988568	0.0915698	0.0362112	0.0114707	6295
genotyped	Interaction	rs12989241	0.157128	0.0893394	0.0786656	6246
genotyped	Association	rs12989241	-0.0386147	0.0364203	0.28907	6246
imputed	Interaction	rs12999317	-0.058379	0.109353	0.593459	6298
imputed	Association	rs12999317	-0.0163319	0.0443092	0.712447	6298
genotyped	Interaction	rs13001482	-0.0142607	0.0905767	0.8749	6296
genotyped	Association	rs13001482	-0.0233193	0.0369352	0.527829	6296
genotyped	Interaction	rs13012316	0.0480582	0.0996103	0.629495	6297
genotyped	Association	rs13012316	-0.0110253	0.0406509	0.786231	6297
genotyped	Interaction	rs13015937	-0.046759	0.103929	0.65279	6298
genotyped	Association	rs13015937	0.0460045	0.0417181	0.27018	6298
genotyped	Interaction	rs13016877	-0.010535	0.188759	0.955493	6298
genotyped	Association	rs13016877	-0.0287463	0.0760978	0.705626	6298
[truncated: 5,759 more rows]
